# Supplementary material for: Molecular conservation of estrogen-response associated with cell cycle regulation, hormonal carcinogenesis and cancer in zebrafish and human cancer cell lines
Source: BMC Med Genomics. 2011 May 16;4:41. doi: 10.1186/1755-8794-4-41 (PMC3114699; doi:10.1186/1755-8794-4-41)
Supplement: Additional file 1 — qRT-PCR primers. Contains the list of genes and their primers used for the validation of the microarray data representing the up and down regulated genes. [file 1755-8794-4-41-S1.XLS]

## Sheet: supp3
Additional File 1: Primer sequences used for the qRT-PCR validation of estrogen-responsive zebrafish genes
Up-regulated genes
Genbank Acc	Unigene ID (build 103)	Forward primers	Reverse primers
BG302925	Dr.11428	TGCAGGATCCAGGAAAGTTCA	CCCGAGGCACTGCTTAACTG
BG303359	Dr.9494	TCACCAGAGCCGTGATCCA	GCACCAGCAGGTCAACATTTC
BI843325	Dr.84465	AAAAGCCGGAGCGAATCTC	ATGTAGCGGCATCCAATCGT
BI843360	Dr.13965	TGTGTCGACAAACTGGTTTTGAT	ATCCATTGTGCCTCCTTTGG
BI846005	Dr.117590	GCTGTGGAGCTTCCTGTTGAC	TTTCAGGGAGCTCCTCATCCT
BI879615	Dr.7072	AAGCCCAGGGCATCTTGAC	CTTCCGCCTGCTGCTGTTA
BI979059	Dr.19931	CCTGCCGAGAGTACCTGAAGA	ACGGGAGTCGCAGTGTTTG
BI983413	Dr.105126	GGTGGAAGTGACCGCTATGAA	TGTTGAGATTAGCTACAGGCACTGA
BM082758	Dr.30833	GGCATCCGGAAGGTTCTGA	CGGTGTATCTGCCGTGGTT
BM184012	Dr.35741	ACAAAGGAGAGAGCAGGATTTCA	GTGCACCGTCACCTTCTGATT
L27645	Dr.92	CAGCCGACGTGCCTGAA	TCCTCAGCAGCGTCTGGTTT
S57147	Dr.1468	TCCAGCTTGAGGAACCACAGA	AGTGCTGCGGTGGGAGTAAT
Down regulated genes
Genbank Acc	Unigene ID (Build 103)	Forward primers	Reverse primers
AF336125	Dr.3613	CTGATGGGACTGGGAAATGAG	GAAGCTGTGGCCGTGGAA
AW174507	Dr.76275	TCACCCCTCTGACGTTCACA	TTCCCGAAAGAGATCATGATGTC
BF156623	Dr.77108	TCAAAGAGGCTATCCTTAAACACAGA	CCGAACGCAGACACAAAGTG
BI672022	Dr.111150	AATGGAGGATTGCAAAGATGCT	TTATGGCCAGCCTCTGTGACT
AI397362	Dr.65913	CCACTGCACACCATCATCTTG	CATATTCGCCATCCAACACATG
AI497271	Dr.77131	CATGAGCTGGGAAGCACTTG	TCAGTGGAGGAGCAAATACATCTG
AI721528	Dr.78740	CACCGGAGTCACCCTGACA	AATGGAGTGTGCAGGTGATCTG
AW018965	Dr.106451	TCTTCTTCTCTCCGTTCAGTGTGT	TGTCTCCACCGGCTCCTAAA
AW019436	Dr.79988	ACGGGCGACACGAAGAGA	GGTACGAGCGCATGTCATAGC
BI326782	Dr.118244	GGCATTCTGCTGCTTCACAA	AGCTGATCTGGGCTTTGCTAAC
BI533854	Dr.116475	TGGTGCGCTACAGAGCCTAA	CGGTCCACTGCATCTCCAT
BI889086	Dr.31649	CATCATCGTAGACGCAAGTCATC	CCGATCCAAACTCTTGTCTTCAG
