# Supplementary material for: Molecular conservation of estrogen-response associated with cell cycle regulation, hormonal carcinogenesis and cancer in zebrafish and human cancer cell lines
Source: BMC Med Genomics. 2011 May 16;4:41. doi: 10.1186/1755-8794-4-41 (PMC3114699; doi:10.1186/1755-8794-4-41)
Supplement: Additional file 2 — E2 responsive genes from MCF7 cells. List of estrogen responsive genes identified from MCF7 cells by Carroll et al [21] are presented in this file. [file 1755-8794-4-41-S2.XLS]

## Sheet: pdf
Additional File 2: Dataset for MCF7 estrogen responsive genes (Carroll et al 2006)
Unigene ID	Gene Symbol	Unigene Description
Hs.100217	FMNL1	Formin-like 1
Hs.100890	RPRM	Reprimo, TP53 dependent G2 arrest mediator candidate
Hs.10101	C1orf166	Chromosome 1 open reading frame 166
Hs.101761	N4BP3	Nedd4 binding protein 3
Hs.102402	MXD4	MAX dimerization protein 4
Hs.105887	LOC124220	Similar to common salivary protein 1
Hs.106185	RALGDS	Ral guanine nucleotide dissociation stimulator
Hs.1063	SNRPC	Small nuclear ribonucleoprotein polypeptide C
Hs.106674	BAP1	BRCA1 associated protein-1 (ubiquitin carboxy-terminal hydrolase)
Hs.106730	RHBDD3	Rhomboid domain containing 3
Hs.106880	BYSL	Bystin-like
Hs.107387	C7orf20	Chromosome 7 open reading frame 20
Hs.107410	PEX6	Peroxisomal biogenesis factor 6
Hs.107527	C4orf19	Chromosome 4 open reading frame 19
Hs.10846	SAT2	Spermidine/spermine N1-acetyltransferase 2
Hs.109590	GENX-3414	Genethonin 1
Hs.11067	C17orf28	Chromosome 17 open reading frame 28
Hs.110675	TOMM40	Translocase of outer mitochondrial membrane 40 homolog (yeast)
Hs.1116	LTBR	Lymphotoxin beta receptor (TNFR superfamily, member 3)
Hs.112158	ZNF467	Zinc finger protein 467
Hs.112318	TOMM7	Translocase of outer mitochondrial membrane 7 homolog (yeast)
Hs.112529	ZNF579	Zinc finger protein 579
Hs.11590	CTSF	Cathepsin F
Hs.118243	DNASE2	Deoxyribonuclease II, lysosomal
Hs.118552	TMEM132A	Transmembrane protein 132A
Hs.118633	OASL	2'-5'-oligoadenylate synthetase-like
Hs.12107	CHMP2A	Chromatin modifying protein 2A
Hs.121676	ZFYVE19	Zinc finger, FYVE domain containing 19
Hs.12211	SLC35C1	Solute carrier family 35, member C1
Hs.122110	DOK7	Docking protein 7
Hs.122346	MAD2L1BP	MAD2L1 binding protein
Hs.123022	ADRA2C	Adrenergic, alpha-2C-, receptor
Hs.123159	SPAG4	Sperm associated antigen 4
Hs.123534	TRIM16	Tripartite motif-containing 16
Hs.124112	UGT1A1	UDP glucuronosyltransferase 1 family, polypeptide A1
Hs.12439	FBXL12	F-box and leucine-rich repeat protein 12
Hs.124649	ABCG1	ATP-binding cassette, sub-family G (WHITE), member 1
Hs.124940	RND1	Rho family GTPase 1
Hs.126057	FRAT1	Frequently rearranged in advanced T-cell lymphomas
Hs.12646	PARP12	Poly (ADP-ribose) polymerase family, member 12
Hs.128055	OSGIN1	Oxidative stress induced growth inhibitor 1
Hs.128548	WDR1	WD repeat domain 1
Hs.129195	FAM53B	Family with sequence similarity 53, member B
Hs.12956	TAX1BP3	Tax1 (human T-cell leukemia virus type I) binding protein 3
Hs.131436	FOXP4	Forkhead box P4
Hs.132854	HIST1H3I	Histone cluster 1, H3i
Hs.13291	CCNG2	Cyclin G2
Hs.13323	ZNF574	Zinc finger protein 574
Hs.13495	DPF2	D4, zinc and double PHD fingers family 2
Hs.136164	TSPYL2	TSPY-like 2
Hs.139896	MAEA	Macrophage erythroblast attacher
Hs.140978	KRT80	Keratin 80
Hs.142076	UAP1L1	UDP-N-acteylglucosamine pyrophosphorylase 1-like 1
Hs.142912	FZD2	Frizzled homolog 2 (Drosophila)
Hs.14333	ATPBD1B	ATP binding domain 1 family, member B
Hs.1437	GAA	Glucosidase, alpha; acid (Pompe disease, glycogen storage disease type II)
Hs.144011	PSCD2	Pleckstrin homology, Sec7 and coiled-coil domains 2 (cytohesin-2)
Hs.14468	PPAN	Peter pan homolog (Drosophila)
Hs.144980	SCAMP4	Secretory carrier membrane protein 4
Hs.146161	ECE2	Endothelin converting enzyme 2
Hs.146393	HERPUD1	Homocysteine-inducible, endoplasmic reticulum stress-inducible
Hs.148178	RAP1GAP	RAP1 GTPase activating protein
Hs.148641	CTSH	Cathepsin H
Hs.149185	CNDP2	CNDP dipeptidase 2 (metallopeptidase M20 family)
Hs.149239	EFNB2	Ephrin-B2
Hs.149983	PEX14	Peroxisomal biogenesis factor 14
Hs.15154	SRPX	Sushi-repeat-containing protein, X-linked
Hs.152717	FAM65A	Family with sequence similarity 65, member A
Hs.153479	SP1	Sp1 transcription factor
Hs.154163	PRMT2	Protein arginine methyltransferase 2
Hs.154510	CBR3	Carbonyl reductase 3
Hs.154652	C8orf72	Chromosome 8 open reading frame 72
Hs.155218	HNRPUL1	Heterogeneous nuclear ribonucleoprotein U-like 1
Hs.155597	CFD	Complement factor D (adipsin)
Hs.155742	GRHPR	Glyoxylate reductase/hydroxypyruvate reductase
Hs.158963	C1orf210	Chromosome 1 open reading frame 210
Hs.159309	UPK1A	Uroplakin 1A
Hs.159643	DEGS2	Degenerative spermatocyte homolog 2, lipid desaturase (Drosophila)
Hs.160375	FOXB1	Forkhead box B1
Hs.160550	SLC43A2	Solute carrier family 43, member 2
Hs.160786	ASS1	Argininosuccinate synthetase 1
Hs.161985	TMPRSS4	Transmembrane protease, serine 4
Hs.16258	RAB24	RAB24, member RAS oncogene family
Hs.162646	PPARG	Peroxisome proliferator-activated receptor gamma
Hs.166120	IRF7	Interferon regulatory factor 7
Hs.166204	PHF1	PHD finger protein 1
Hs.167641	GPR108	G protein-coupled receptor 108
Hs.169054	AACS	Acetoacetyl-CoA synthetase
Hs.1706	ISGF3G	Interferon-stimulated transcription factor 3, gamma 48kDa
Hs.171480	REG4	Regenerating islet-derived family, member 4
Hs.171501	USP11	Ubiquitin specific peptidase 11
Hs.171825	BHLHB2	Basic helix-loop-helix domain containing, class B, 2
Hs.172613	SLC12A7	Solute carrier family 12 (potassium/chloride transporters), member 7
Hs.172684	VAMP5	Vesicle-associated membrane protein 5 (myobrevin)
Hs.172772	TCEB2	Transcription elongation factor B (SIII), polypeptide 2 (18kDa, elongin B)
Hs.172847	DNAJC4	DnaJ (Hsp40) homolog, subfamily C, member 4
Hs.173088	FAM109A	Family with sequence similarity 109, member A
Hs.173311	RPUSD2	RNA pseudouridylate synthase domain containing 2
Hs.1735	INHBB	Inhibin, beta B (activin AB beta polypeptide)
Hs.173705	LOC401152	HCV F-transactivated protein 1
Hs.173859	FZD7	Frizzled homolog 7 (Drosophila)
Hs.176479	CDC42EP4	CDC42 effector protein (Rho GTPase binding) 4
Hs.180871	PICK1	Protein interacting with PRKCA 1
Hs.181244	HLA-A	Major histocompatibility complex, class I, A
Hs.181444	TMEM9	Transmembrane protein 9
Hs.181768	MYOD1	Myogenic differentiation 1
Hs.183153	ARL4D	ADP-ribosylation factor-like 4D
Hs.184736	BEXL1	Brain expressed X-linked-like 1
Hs.185055	MALL	Mal, T-cell differentiation protein-like
Hs.187657	CCDC51	Coiled-coil domain containing 51
Hs.188591	TMEM135	Transmembrane protein 135
Hs.188881	C1orf172	Chromosome 1 open reading frame 172
Hs.18894	AP1M2	Adaptor-related protein complex 1, mu 2 subunit
Hs.189409	FNBP1	Formin binding protein 1
Hs.190495	GPNMB	Glycoprotein (transmembrane) nmb
Hs.19121	AP2A2	Adaptor-related protein complex 2, alpha 2 subunit
Hs.192233	PPL	Periplakin
Hs.192237	ZNF342	Zinc finger protein 342
Hs.192859	PCDH10	Protocadherin 10
Hs.193583	ZNF230	Zinc finger protein 230
Hs.195464	FLNA	Filamin A, alpha (actin binding protein 280)
Hs.195471	PFKFB3	6-phosphofructo-2-kinase/fructose-2,6-biphosphatase 3
Hs.196176	ECH1	Enoyl Coenzyme A hydratase 1, peroxisomal
Hs.196482	JDP2	Jun dimerization protein 2
Hs.19673	MAF1	MAF1 homolog (S. cerevisiae)
Hs.196927	IRX4	Iroquois homeobox protein 4
Hs.197922	CAMK2N1	Calcium/calmodulin-dependent protein kinase II inhibitor 1
Hs.200668	CERK	Ceramide kinase
Hs.201623	NHS	Nance-Horan syndrome (congenital cataracts and dental anomalies)
Hs.201641	BASP1	Brain abundant, membrane attached signal protein 1
Hs.204238	LCN2	Lipocalin 2 (oncogene 24p3)
Hs.204575	DOPEY2	Dopey family member 2
Hs.207603	CBLN3	Cerebellin 3 precursor
Hs.20961	GPR30	G protein-coupled receptor 30
Hs.211079	ZNHIT1	Zinc finger, HIT type 1
Hs.212395	CIZ1	CDKN1A interacting zinc finger protein 1
Hs.212613	C9orf163	Chromosome 9 open reading frame 163
Hs.213289	LDLR	Low density lipoprotein receptor (familial hypercholesterolemia)
Hs.214142	MTHFR	5,10-methylenetetrahydrofolate reductase (NADPH)
Hs.21765	FADS3	Fatty acid desaturase 3
Hs.224008	FEZ1	Fasciculation and elongation protein zeta 1 (zygin I)
Hs.22616	KIAA0664	KIAA0664
Hs.226307	APOBEC3B	Apolipoprotein B mRNA editing enzyme, catalytic polypeptide-like 3B
Hs.22678	PEO1	Progressive external ophthalmoplegia 1
Hs.23119	CXorf12	Chromosome X open reading frame 12
Hs.232194	KIAA0174	KIAA0174
Hs.233950	SPINT1	Serine peptidase inhibitor, Kunitz type 1
Hs.235368	COL5A3	Collagen, type V, alpha 3
Hs.238303	C10orf33	Chromosome 10 open reading frame 33
Hs.23876	VPS18	Vacuolar protein sorting 18 homolog (S. cerevisiae)
Hs.23918	AVPI1	Arginine vasopressin-induced 1
Hs.241383	PKDREJ	Polycystic kidney disease (polycystin) and REJ homolog
Hs.241545	FAM26B	Family with sequence similarity 26, member B
Hs.241551	CLCA2	Chloride channel, calcium activated, family member 2
Hs.2430	VPS72	Vacuolar protein sorting 72 homolog (S. cerevisiae)
Hs.243994	DEAF1	Deformed epidermal autoregulatory factor 1 (Drosophila)
Hs.24553	STRA6	Stimulated by retinoic acid gene 6 homolog (mouse)
Hs.247362	DDAH2	Dimethylarginine dimethylaminohydrolase 2
Hs.247478	BAT4	HLA-B associated transcript 4
Hs.24956	C14orf173	Chromosome 14 open reading frame 173
Hs.250666	HES1	Hairy and enhancer of split 1, (Drosophila)
Hs.25292	JUNB	Jun B proto-oncogene
Hs.25300	PI4KII	Phosphatidylinositol 4-kinase type II
Hs.253146	PLEKHA6	Pleckstrin homology domain containing, family A member 6
Hs.255230	GUSB	Glucuronidase, beta
Hs.25524	PTPN23	Protein tyrosine phosphatase, non-receptor type 23
Hs.25544	TMEM39B	Transmembrane protein 39B
Hs.255935	BTG1	B-cell translocation gene 1, anti-proliferative
Hs.25601	CHD3	Chromodomain helicase DNA binding protein 3
Hs.256206	FLJ41603	FLJ41603 protein
Hs.25723	FAM89B	Family with sequence similarity 89, member B
Hs.257761	SH3BP5	SH3-domain binding protein 5 (BTK-associated)
Hs.25829	RASD1	RAS, dexamethasone-induced 1
Hs.260855	FAM84A	Family with sequence similarity 84, member A
Hs.26268	TUSC1	Tumor suppressor candidate 1
Hs.26331	HIST3H2A	Histone cluster 3, H2a
Hs.264	PNPLA4	Patatin-like phospholipase domain containing 4
Hs.265829	ITGA3	Integrin, alpha 3 (antigen CD49C, alpha 3 subunit of VLA-3 receptor)
Hs.26608	C20orf100	Chromosome 20 open reading frame 100
Hs.268557	PHLDA3	Pleckstrin homology-like domain, family A, member 3
Hs.270291	ACTN4	Actinin, alpha 4
Hs.27183	C14orf79	Chromosome 14 open reading frame 79
Hs.273621	CNP	2',3'-cyclic nucleotide 3' phosphodiesterase
Hs.27373	LOC400451	Hypothetical gene supported by AK075564; BC060873
Hs.274184	TFE3	Transcription factor binding to IGHM enhancer 3
Hs.277517	C11orf2	Chromosome 11 open reading frame2
Hs.278569	SNX17	Sorting nexin 17
Hs.282089	IRX2	Iroquois homeobox protein 2
Hs.283610	ATG4B	ATG4 autophagy related 4 homolog B (S. cerevisiae)
Hs.283749	RNASE4	Ribonuclease, RNase A family, 4
Hs.284307	PCDHB17	Protocadherin beta 17 pseudogene
Hs.284491	PDXK	Pyridoxal (pyridoxine, vitamin B6) kinase
Hs.28491	SAT1	Spermidine/spermine N1-acetyltransferase 1
Hs.286226	MYO1C	Myosin IC
Hs.287362	TLE3	Transducin-like enhancer of split 3 (E(sp1) homolog, Drosophila)
Hs.288348	KIAA1305	KIAA1305
Hs.288936	OAZ3	Ornithine decarboxylase antizyme 3
Hs.288998	S100A14	S100 calcium binding protein A14
Hs.289015	GDPD3	Glycerophosphodiester phosphodiesterase domain containing 3
Hs.289347	DHRS3	Dehydrogenase/reductase (SDR family) member 3
Hs.290758	DDB1	Damage-specific DNA binding protein 1, 127kDa
Hs.29173	SSH3	Slingshot homolog 3 (Drosophila)
Hs.296169	RAB4A	RAB4A, member RAS oncogene family
Hs.2962	S100P	S100 calcium binding protein P
Hs.29665	CLSTN1	Calsyntenin 1
Hs.296949	CLDN9	Claudin 9
Hs.301696	KIAA1539	KIAA1539
Hs.302025	GFRA4	GDNF family receptor alpha 4
Hs.302903	UBE2I	Ubiquitin-conjugating enzyme E2I (UBC9 homolog, yeast)
Hs.303197	BCL7C	B-cell CLL/lymphoma 7C
Hs.305971	SLC2A10	Solute carrier family 2 (facilitated glucose transporter), member 10
Hs.30634	PARP16	Poly (ADP-ribose) polymerase family, member 16
Hs.30965	SHC2	SHC (Src homology 2 domain containing) transforming protein 2
Hs.314543	CTNND2	Catenin (cadherin-associated protein), delta 2 (neural plakophilin-related arm-repeat protein)
Hs.321273	EXOC4	Exocyst complex component 4
Hs.321689	MPND	Hypothetical protein FLJ14981
Hs.322852	GAS2L1	Growth arrest-specific 2 like 1
Hs.325978	NUMA1	Nuclear mitotic apparatus protein 1
Hs.329502	CASP9	Caspase 9, apoptosis-related cysteine peptidase
Hs.32981	SEMA3F	Sema domain, immunoglobulin domain (Ig), short basic domain, secreted, 3F
Hs.332173	TLE2	Transducin-like enhancer of split 2 (E(sp1) homolog, Drosophila)
Hs.334832	CYB5R1	Cytochrome b5 reductase 1
Hs.335106	ZFYVE1	Zinc finger, FYVE domain containing 1
Hs.339639	COX7A2L	Cytochrome c oxidase subunit VIIa polypeptide 2 like
Hs.3439	STOML2	Stomatin (EPB72)-like 2
Hs.348350	DHRS1	Dehydrogenase/reductase (SDR family) member 1
Hs.352240	MGC15523	Hypothetical protein MGC15523
Hs.354056	POR	P450 (cytochrome) oxidoreductase
Hs.355126	TMC4	Transmembrane channel-like 4
Hs.355753	GOLGA7	Golgi autoantigen, golgin subfamily a, 7
Hs.356096	MAP7D1	Arginine/proline rich coiled-coil 1
Hs.356190	UBB	Ubiquitin B
Hs.356231	SLC25A23	Solute carrier family 25 (mitochondrial carrier; phosphate carrier), member 23
Hs.360940	SERHL2	Serine hydrolase-like 2
Hs.364337	FLJ45224	FLJ45224 protein
Hs.367690	C15orf17	Chromosome 15 open reading frame 17
Hs.367725	GATA2	GATA binding protein 2
Hs.368260	ATAD4	ATPase family, AAA domain containing 4
Hs.368525	PDLIM1	PDZ and LIM domain 1 (elfin)
Hs.368563	ABCC5	ATP-binding cassette, sub-family C (CFTR/MRP), member 5
Hs.369279	NLRP2	NLR family, pyrin domain containing 2
Hs.369397	TGFBI	Transforming growth factor, beta-induced, 68kDa
Hs.36959	ZFAND3	Zinc finger, AN1-type domain 3
Hs.369607	GAK	Cyclin G associated kinase
Hs.369615	SLC25A38	Solute carrier family 25, member 38
Hs.370254	BAD	BCL2-antagonist of cell death
Hs.370671	KIAA0404	Hypothetical protein LOC23130
Hs.370937	TAPBP	TAP binding protein (tapasin)
Hs.370950	AXUD1	AXIN1 up-regulated 1
Hs.371016	TBC1D2	TBC1 domain family, member 2
Hs.371416	CARM1	Coactivator-associated arginine methyltransferase 1
Hs.37167	SGCG	Sarcoglycan, gamma (35kDa dystrophin-associated glycoprotein)
Hs.371794	ZNFX1	Zinc finger, NFX1-type containing 1
Hs.372295	PITPNM1	Phosphatidylinositol transfer protein, membrane-associated 1
Hs.372914	NDRG1	N-myc downstream regulated gene 1
Hs.373741	HM13	Histocompatibility (minor) 13
Hs.374378	CKS1B	CDC28 protein kinase regulatory subunit 1B
Hs.374650	IFITM3	Interferon induced transmembrane protein 3 (1-8U)
Hs.374924	WFDC11	WAP four-disulfide core domain 11
Hs.376617	MICALL2	MICAL-like 2
Hs.37916	DPP7	Dipeptidyl-peptidase 7
Hs.3797	RAB26	RAB26, member RAS oncogene family
Hs.37982	NEDD9	Neural precursor cell expressed, developmentally down-regulated 9
Hs.380906	MYADM	Myeloid-associated differentiation marker
Hs.381134	LOC374395	Similar to RIKEN cDNA 1810059G22
Hs.381167	SERPINB1	Serpin peptidase inhibitor, clade B (ovalbumin), member 1
Hs.386324	ZNF394	Zinc finger protein 394
Hs.386470	NMB	Neuromedin B
Hs.3873	PPT1	Palmitoyl-protein thioesterase 1 (ceroid-lipofuscinosis, neuronal 1, infantile)
Hs.388034	RXRB	Retinoid X receptor, beta
Hs.388297	NSMCE2	Non-SMC element 2, MMS21 homolog (S. cerevisiae)
Hs.389171	PINK1	PTEN induced putative kinase 1
Hs.38972	TSPAN1	Tetraspanin 1
Hs.39384	FJX1	Four jointed box 1 (Drosophila)
Hs.397010	RNASEH2C	Ribonuclease H2, subunit C
Hs.3989	PLXNB2	Plexin B2
Hs.399800	AKAP8L	A kinase (PRKA) anchor protein 8-like
Hs.400556	BCAS1	Breast carcinoma amplified sequence 1
Hs.401509	RBM10	RNA binding motif protein 10
Hs.406392	CRTC2	CREB regulated transcription coactivator 2
Hs.406515	NQO1	NAD(P)H dehydrogenase, quinone 1
Hs.409223	SSR4	Signal sequence receptor, delta (translocon-associated protein delta)
Hs.409876	ZBTB24	Zinc finger and BTB domain containing 24
Hs.411501	KRT7	Keratin 7
Hs.412019	CCDC28A	Coiled-coil domain containing 28A
Hs.412117	ANXA6	Annexin A6
Hs.414028	C9orf116	Chromosome 9 open reading frame 116
Hs.414480	DBP	D site of albumin promoter (albumin D-box) binding protein
Hs.414565	CLIC1	Chloride intracellular channel 1
Hs.414740	BCL9L	B-cell CLL/lymphoma 9-like
Hs.416049	TNPO2	Transportin 2 (importin 3, karyopherin beta 2b)
Hs.416755	LARP6	La ribonucleoprotein domain family, member 6
Hs.418012	COL9A2	Collagen, type IX, alpha 2
Hs.418123	CTSL1	Cathepsin L
Hs.425777	UBE2L6	Ubiquitin-conjugating enzyme E2L 6
Hs.42806	SDF4	Stromal cell derived factor 4
Hs.430075	COX7C	Cytochrome c oxidase subunit VIIc
Hs.431668	COX6B1	Cytochrome c oxidase subunit Vib polypeptide 1 (ubiquitous)
Hs.432818	GALNT10	UDP-N-acetyl-alpha-D-galactosamine:polypeptide N-acetylgalactosaminyltransferase 10 (GalNAc-T10)
Hs.433419	COX4I1	Cytochrome c oxidase subunit IV isoform 1
Hs.433670	FTL	Ferritin, light polypeptide
Hs.433901	COX8A	Cytochrome c oxidase subunit 8A (ubiquitous)
Hs.434248	PLEC1	Plectin 1, intermediate filament binding protein 500kDa
Hs.435012	GALM	Galactose mutarotase (aldose 1-epimerase)
Hs.435039	CENTG2	Centaurin, gamma 2
Hs.43505	IKBKG	Inhibitor of kappa light polypeptide gene enhancer in B-cells, kinase gamma
Hs.435080	FAM43A	Family with sequence similarity 43, member A
Hs.435255	UBXD1	UBX domain containing 1
Hs.435277	SYNGR3	Synaptogyrin 3
Hs.435735	SLC5A6	Solute carrier family 5 (sodium-dependent vitamin transporter), member 6
Hs.435761	PIAS3	Protein inhibitor of activated STAT, 3
Hs.436061	IRF1	Interferon regulatory factor 1
Hs.436317	CYP4B1	Cytochrome P450, family 4, subfamily B, polypeptide 1
Hs.436646	SCN1B	Sodium channel, voltage-gated, type I, beta
Hs.436657	CLU	Clusterin
Hs.436944	SPRY1	Sprouty homolog 1, antagonist of FGF signaling (Drosophila)
Hs.437006	C8orf45	Chromosome 8 open reading frame 45
Hs.437178	ACADVL	Acyl-Coenzyme A dehydrogenase, very long chain
Hs.437277	SQSTM1	Sequestosome 1
Hs.437922	MYCL1	V-myc myelocytomatosis viral oncogene homolog 1, lung carcinoma derived (avian)
Hs.438782	HDAC5	Histone deacetylase 5
Hs.438830	DNAJC15	DnaJ (Hsp40) homolog, subfamily C, member 15
Hs.439180	C19orf21	Chromosome 19 open reading frame 21
Hs.439481	SUPT4H1	Suppressor of Ty 4 homolog 1 (S. cerevisiae)
Hs.439645	SH2D3A	SH2 domain containing 3A
Hs.439726	LAMB2	Laminin, beta 2 (laminin S)
Hs.440025	KIAA0247	KIAA0247
Hs.440401	RETSAT	Retinol saturase (all-trans-retinol 13,14-reductase)
Hs.440475	SDHA	Succinate dehydrogenase complex, subunit A, flavoprotein (Fp)
Hs.440900	BAT3	HLA-B associated transcript 3
Hs.440950	YIPF3	Yip1 domain family, member 3
Hs.44278	RAB17	RAB17, member RAS oncogene family
Hs.442782	C14orf94	Chromosome 14 open reading frame 94
Hs.443139	KIAA1833	Hypothetical protein KIAA1833
Hs.443330	VRK3	Vaccinia related kinase 3
Hs.444202	SLC9A8	Solute carrier family 9 (sodium/hydrogen exchanger), member 8
Hs.444301	FLJ10986	Hypothetical protein FLJ10986
Hs.445570	CD63	CD63 molecule
Hs.445665	ABHD4	Abhydrolase domain containing 4
Hs.445885	KIAA1217	KIAA1217
Hs.445899	ASB13	Ankyrin repeat and SOCS box-containing 13
Hs.446336	PXN	Paxillin
Hs.446438	GPRC5C	G protein-coupled receptor, family C, group 5, member C
Hs.446620	ZNF547	Zinc finger protein 547
Hs.447901	RHOV	Ras homolog gene family, member V
Hs.448225	LOC220686	Hypothetical protein LOC220686
Hs.449278	BRD9	Bromodomain containing 9
Hs.45002	RAC3	Ras-related C3 botulinum toxin substrate 3 (rho family, small GTP binding protein Rac3)
Hs.454534	USF2	Upstream transcription factor 2, c-fos interacting
Hs.456507	KIAA0319L	KIAA0319-like
Hs.458414	IFITM1	Interferon induced transmembrane protein 1 (9-27)
Hs.459070	ARNT2	Aryl-hydrocarbon receptor nuclear translocator 2
Hs.459366	VPS33B	Vacuolar protein sorting 33 homolog B (yeast)
Hs.459649	CLCN7	Chloride channel 7
Hs.459940	LITAF	Lipopolysaccharide-induced TNF factor
Hs.460574	LOC124446	Hypothetical protein BC017488
Hs.460617	TMEM142C	Transmembrane protein 142C
Hs.460960	IDS	Iduronate 2-sulfatase (Hunter syndrome)
Hs.461214	C16orf77	Chromosome 16 open reading frame 77
Hs.463074	ATP6V0A1	ATPase, H+ transporting, lysosomal V0 subunit a1
Hs.463613	YPEL2	Yippee-like 2 (Drosophila)
Hs.464333	NPLOC4	Nuclear protein localization 4 homolog (S. cerevisiae)
Hs.464419	FBXO6	F-box protein 6
Hs.465543	BTBD2	BTB (POZ) domain containing 2
Hs.465627	MAP2K2	Mitogen-activated protein kinase kinase 2
Hs.465761	ARHGEF18	Rho/rac guanine nucleotide exchange factor (GEF) 18
Hs.465784	TIMM44	Translocase of inner mitochondrial membrane 44 homolog (yeast)
Hs.466044	PKN1	Protein kinase N1
Hs.466053	OR7C1	Olfactory receptor, family 7, subfamily C, member 1
Hs.466165	PGLS	6-phosphogluconolactonase
Hs.466507	LSR	Lipolysis stimulated lipoprotein receptor
Hs.466693	SIRT2	Sirtuin (silent mating type information regulation 2 homolog) 2 (S. cerevisiae)
Hs.466937	PPP1R13L	Protein phosphatase 1, regulatory (inhibitor) subunit 13 like
Hs.467142	MYH14	Myosin, heavy chain 14
Hs.468410	EPAS1	Endothelial PAS domain protein 1
Hs.469116	SLC9A1	Solute carrier family 9 (sodium/hydrogen exchanger), member 1
Hs.469543	SESN2	Sestrin 2
Hs.469798	TSC22D4	TSC22 domain family, member 4
Hs.469820	RALB	V-ral simian leukemia viral oncogene homolog B (ras related; GTP binding protein)
Hs.471221	KLF7	Kruppel-like factor 7 (ubiquitous)
Hs.471675	DGKD	Diacylglycerol kinase, delta 130kDa
Hs.471751	CXCR7	Chemokine (C-X-C motif) receptor 7
Hs.471918	ZC3H12A	Zinc finger CCCH-type containing 12A
Hs.472213	RRBP1	Ribosome binding protein 1 homolog 180kDa (dog)
Hs.472667	CTNNBL1	Catenin, beta like 1
Hs.472852	DNTTIP1	Deoxynucleotidyltransferase, terminal, interacting protein 1
Hs.473163	BMP7	Bone morphogenetic protein 7 (osteogenic protein 1)
Hs.473495	PPCS	Phosphopantothenoylcysteine synthetase
Hs.474596	LIMK2	LIM domain kinase 2
Hs.474935	SEMA4B	Sema domain, immunoglobulin domain (Ig), transmembrane domain (TM) and short cytoplasmic domain, 4B
Hs.475353	LMCD1	LIM and cysteine-rich domains 1
Hs.475392	TMEM111	Transmembrane protein 111
Hs.475506	IQSEC1	IQ motif and Sec7 domain 1
Hs.476308	ALAS1	Aminolevulinate, delta-, synthase 1
Hs.476319	ECHDC2	Enoyl Coenzyme A hydratase domain containing 2
Hs.478469	PARL	Presenilin associated, rhomboid-like
Hs.483521	SIL1	SIL1 homolog, endoplasmic reticulum chaperone (S. cerevisiae)
Hs.484047	WWC1	WW and C2 domain containing 1
Hs.485041	TRIM26	Tripartite motif-containing 26
Hs.485139	BAK1	BCL2-antagonist/killer 1
Hs.485205	TEAD3	TEA domain family member 3
Hs.485938	RRAGD	Ras-related GTP binding D
Hs.486589	HEBP2	Heme binding protein 2
Hs.487479	PSCD3	Pleckstrin homology, Sec7 and coiled-coil domains 3
Hs.488173	MGC7036	Hypothetical protein MGC7036
Hs.488827	RHBDD2	Rhomboid domain containing 2
Hs.489922	TUFT1	Tuftelin 1
Hs.490510	ZNF282	Zinc finger protein 282
Hs.492618	EXT1	Exostoses (multiple) 1
Hs.494496	FBP1	Fructose-1,6-bisphosphatase 1
Hs.495704	RAB9A	RAB9A, member RAS oncogene family
Hs.496191	TINF2	TERF1 (TRF1)-interacting nuclear factor 2
Hs.496487	ATF4	Activating transcription factor 4 (tax-responsive enhancer element B67)
Hs.497512	NUAK2	NUAK family, SNF1-like kinase, 2
Hs.498160	GPR137B	G protein-coupled receptor 137B
Hs.498543	FBXO18	F-box protein, helicase, 18
Hs.498727	DHCR24	24-dehydrocholesterol reductase
Hs.499659	GARNL4	GTPase activating Rap/RanGAP domain-like 4
Hs.499941	TSPAN15	Tetraspanin 15
Hs.499952	TLCD1	TLC domain containing 1
Hs.500822	FBXW4	F-box and WD-40 domain protein 4
Hs.500874	CUEDC2	CUE domain containing 2
Hs.500897	C10orf26	Chromosome 10 open reading frame 26
Hs.501252	TACC2	Transforming, acidic coiled-coil containing protein 2
Hs.501624	SIGIRR	Single immunoglobulin and toll-interleukin 1 receptor (TIR) domain
Hs.501629	IER2	Immediate early response 2
Hs.502330	ZBTB48	Zinc finger and BTB domain containing 48
Hs.502659	RHOC	Ras homolog gene family, member C
Hs.502756	AHNAK	AHNAK nucleoprotein (desmoyokin)
Hs.502823	PRDX5	Peroxiredoxin 5
Hs.502842	CAPN1	Calpain 1, (mu/I) large subunit
Hs.503357	C11orf67	Chromosome 11 open reading frame 67
Hs.50382	TJP2	Tight junction protein 2 (zona occludens 2)
Hs.504091	MIZF	MBD2-interacting zinc finger
Hs.504315	ST14	Suppression of tumorigenicity 14 (colon carcinoma)
Hs.504609	ID1	Inhibitor of DNA binding 1, dominant negative helix-loop-helix protein
Hs.505575	GALNT6	UDP-N-acetyl-alpha-D-galactosamine:polypeptide N-acetylgalactosaminyltransferase 6
Hs.507087	UNQ1887	Signal peptide peptidase 3
Hs.50727	HSD17B1	Hydroxysteroid (17-beta) dehydrogenase 1
Hs.507290	KARCA1	Kelch/ankyrin repeat containing cyclin A1 interacting protein
Hs.507916	TSC22D1	TSC22 domain family, member 1
Hs.50868	SLC22A18	Solute carrier family 22 (organic cation transporter), member 18
Hs.509264	KLHDC2	Kelch domain containing 2
Hs.509964	BATF	Basic leucine zipper transcription factor, ATF-like
Hs.511251	SQRDL	Sulfide quinone reductase-like (yeast)
Hs.51133	PTK6	PTK6 protein tyrosine kinase 6
Hs.511743	TUBB3	Tubulin, beta 3
Hs.512015	C15orf37	Chromosome 15 open reading frame 37
Hs.512152	HLA-G	HLA-G histocompatibility antigen, class I, G
Hs.512180	RGAG4	Retrotransposon gag domain containing 4
Hs.512464	SURF1	Surfeit 1
Hs.512815	AP3D1	Adaptor-related protein complex 3, delta 1 subunit
Hs.513058	TMED3	Transmembrane emp24 protein transport domain containing 3
Hs.513285	LOC146439	Hypothetical LOC146439
Hs.513316	ZNF500	Zinc finger protein 500
Hs.513457	IL4R	Interleukin 4 receptor
Hs.513633	GPR56	G protein-coupled receptor 56
Hs.513861	RUTBC1	RUN and TBC1 domain containing 1
Hs.513915	CLDN7	Claudin 7
Hs.513975	FLCN	Folliculin
Hs.514174	JUP	Junction plakoglobin
Hs.514276	SP2	Sp2 transcription factor
Hs.514308	FAM117A	Family with sequence similarity 117, member A
Hs.514535	LGALS3BP	Lectin, galactoside-binding, soluble, 3 binding protein
Hs.514682	CYB561D1	Cytochrome b-561 domain containing 1
Hs.5148	TRAFD1	TRAF-type zinc finger domain containing 1
Hs.515032	MKNK2	MAP kinase interacting serine/threonine kinase 2
Hs.515092	CLPP	ClpP caseinolytic peptidase, ATP-dependent, proteolytic subunit homolog (E. coli)
Hs.515266	UPF1	UPF1 regulator of nonsense transcripts homolog (yeast)
Hs.515412	SERTAD3	SERTA domain containing 3
Hs.515415	ITPKC	Inositol 1,4,5-trisphosphate 3-kinase C
Hs.515642	GPSN2	Glycoprotein, synaptic 2
Hs.515662	ZBTB45	Zinc finger and BTB domain containing 45
Hs.516023	EIF3S5	Eukaryotic translation initiation factor 3, subunit 5 epsilon, 47kDa
Hs.516111	DCTN1	Dynactin 1 (p150, glued homolog, Drosophila)
Hs.516664	EFNA1	Ephrin-A1
Hs.516777	SH3BP4	SH3-domain binding protein 4
Hs.516826	TRIB3	Tribbles homolog 3 (Drosophila)
Hs.516966	BCL2L1	BCL2-like 1
Hs.516994	TP53INP2	Tumor protein p53 inducible nuclear protein 2
Hs.517080	SLC35C2	Solute carrier family 35, member C2
Hs.517155	TMEPAI	Transmembrane, prostate androgen induced RNA
Hs.517180	PRIC285	Peroxisomal proliferator-activated receptor A interacting complex 285
Hs.517293	F11R	F11 receptor
Hs.517461	BCR	Breakpoint cluster region
Hs.517586	MB	Myoglobin
Hs.517610	MICALL1	MICAL-like 1
Hs.517622	UNC84B	Unc-84 homolog B (C. elegans)
Hs.517817	TMEM43	Transmembrane protein 43
Hs.517830	BTD	Biotinidase
Hs.517962	TCTA	T-cell leukemia translocation altered gene
Hs.518997	C1orf106	Chromosome 1 open reading frame 106
Hs.519756	STK10	Serine/threonine kinase 10
Hs.520042	FKBPL	FK506 binding protein like
Hs.520070	CUTA	CutA divalent cation tolerance homolog (E. coli)
Hs.520187	PYCR2	Pyrroline-5-carboxylate reductase family, member 2
Hs.520612	MAFK	V-maf musculoaponeurotic fibrosarcoma oncogene homolog K (avian)
Hs.521969	NDUFB11	NADH dehydrogenase (ubiquinone) 1 beta subcomplex, 11, 17.3kDa
Hs.521973	WDR13	WD repeat domain 13
Hs.522074	TSC22D3	TSC22 domain family, member 3
Hs.522090	GALT	Galactose-1-phosphate uridylyltransferase
Hs.522291	WNK2	WNK lysine deficient protein kinase 2
Hs.522373	GSN	Gelsolin (amyloidosis, Finnish type)
Hs.522500	KIAA0310	KIAA0310
Hs.522605	MID1IP1	MID1 interacting protein 1 (gastrulation specific G12 homolog (zebrafish))
Hs.522632	TIMP1	TIMP metallopeptidase inhibitor 1
Hs.522640	PCSK1N	Proprotein convertase subtilisin/kexin type 1 inhibitor
Hs.522672	SPIN3	Spindlin family, member 3
Hs.522684	ZMYM3	Zinc finger, MYM-type 3
Hs.522805	CD99L2	CD99 molecule-like 2
Hs.522818	L1CAM	L1 cell adhesion molecule
Hs.523004	PSAP	Prosaposin (variant Gaucher disease and variant metachromatic leukodystrophy)
Hs.523012	DDIT4	DNA-damage-inducible transcript 4
Hs.523230	POLL	Polymerase (DNA directed), lambda
Hs.523468	SCUBE2	Signal peptide, CUB domain, EGF-like 2
Hs.523836	GSTP1	Glutathione S-transferase pi
Hs.523847	IFI6	Interferon, alpha-inducible protein 6
Hs.523875	INPPL1	Inositol polyphosphate phosphatase-like 1
Hs.524271	PHC2	Polyhomeotic homolog 2 (Drosophila)
Hs.524530	CTDSP2	CTD (carboxy-terminal domain, RNA polymerase II, polypeptide A) small phosphatase 2
Hs.524690	PPIE	Peptidylprolyl isomerase E (cyclophilin E)
Hs.524760	OAS1	2',5'-oligoadenylate synthetase 1, 40/46kDa
Hs.524763	TPCN1	Two pore segment channel 1
Hs.524788	RAB35	RAB35, member RAS oncogene family
Hs.524815	HIP1R	Huntingtin interacting protein 1 related
Hs.525205	NDRG2	NDRG family member 2
Hs.525232	LRP10	Low density lipoprotein receptor-related protein 10
Hs.525251	WDR23	WD repeat domain 23
Hs.525324	CDKN2C	Cyclin-dependent kinase inhibitor 2C (p18, inhibits CDK4)
Hs.525607	TNFAIP2	Tumor necrosis factor, alpha-induced protein 2
Hs.525704	JUN	Jun oncogene
Hs.526441	GLDN	Gliomedin
Hs.526594	OBSL1	Obscurin-like 1
Hs.527861	OS9	Amplified in osteosarcoma
Hs.528299	HTATIP	HIV-1 Tat interacting protein, 60kDa
Hs.528334	FAAH	Fatty acid amide hydrolase
Hs.528693	RASAL1	RAS protein activator like 1 (GAP1 like)
Hs.528703	ANKRD13A	Ankyrin repeat domain 13A
Hs.529059	EIF3S4	Eukaryotic translation initiation factor 3, subunit 4 delta, 44kDa
Hs.530096	EIF3S2	Eukaryotic translation initiation factor 3, subunit 2 beta, 36kDa
Hs.530101	FBLIM1	Filamin binding LIM protein 1
Hs.530227	HSF1	Heat shock transcription factor 1
Hs.530315	FLJ39378	Hypothetical protein FLJ39378
Hs.530753	C11orf59	Chromosome 11 open reading frame 59
Hs.532461	RRAGC	Ras-related GTP binding C
Hs.532491	CRY2	Cryptochrome 2 (photolyase-like)
Hs.532634	IFI27	Interferon, alpha-inducible protein 27
Hs.533262	ANAPC2	Anaphase promoting complex subunit 2
Hs.533336	BAMBI	BMP and activin membrane-bound inhibitor homolog (Xenopus laevis)
Hs.533444	HMGCL	3-hydroxymethyl-3-methylglutaryl-Coenzyme A lyase (hydroxymethylglutaricaciduria)
Hs.533709	BSCL2	Bernardinelli-Seip congenital lipodystrophy 2 (seipin)
Hs.533772	METRN	Meteorin, glial cell differentiation regulator
Hs.534309	CRIP2	Cysteine-rich protein 2
Hs.534375	B3GALT4	UDP-Gal:betaGlcNAc beta 1,3-galactosyltransferase, polypeptide 4
Hs.534591	PLSCR3	Phospholipid scramblase 3
Hs.534847	CYP21A2	Cytochrome P450, family 21, subfamily A, polypeptide 2
Hs.534951	PIK3R3	Phosphoinositide-3-kinase, regulatory subunit 3 (p55, gamma)
Hs.53996	ZNF784	Zinc finger protein 784
Hs.54056	FAM53C	Family with sequence similarity 53, member C
Hs.540696	SLC6A8	Solute carrier family 6 (neurotransmitter transporter, creatine), member 8
Hs.541775	FAM128A	Family with sequence similarity 128, member A
Hs.543850	TNIP1	TNFAIP3 interacting protein 1
Hs.54457	CD81	CD81 molecule
Hs.546542	RAB43	RAB43, member RAS oncogene family
Hs.554598	CDH3	Cadherin 3, type 1, P-cadherin (placental)
Hs.557403	IL1R1	Interleukin 1 receptor, type I
Hs.557609	S100A4	S100 calcium binding protein A4
Hs.560315	C14orf43	Chromosome 14 open reading frame 43
Hs.562154	ACP6	Acid phosphatase 6, lysophosphatidic
Hs.567396	PUNC	Putative neuronal cell adhesion molecule
Hs.567438	BRI3	Brain protein I3
Hs.567522	EPN3	Epsin 3
Hs.567530	TMEM140	Transmembrane protein 140
Hs.571098	LOC441150	Similar to RIKEN cDNA 2310039H08
Hs.578109	SLC25A29	Solute carrier family 25, member 29
Hs.584744	CAPS	Calcyphosine
Hs.584756	FABP3	Fatty acid binding protein 3, muscle and heart
Hs.584803	ST3GAL1	ST3 beta-galactoside alpha-2,3-sialyltransferase 1
Hs.585028	ZBTB46	Zinc finger and BTB domain containing 46
Hs.588655	NEB	Nebulin
Hs.588682	SUMF1	Sulfatase modifying factor 1
Hs.590868	ZGPAT	Zinc finger, CCCH-type with G patch domain
Hs.590886	RXRA	Retinoid X receptor, alpha
Hs.590909	WASF2	WAS protein family, member 2
Hs.591031	RNF41	Ring finger protein 41
Hs.591047	SCNN1A	Sodium channel, nonvoltage-gated 1 alpha
Hs.591078	KIAA1815	KIAA1815
Hs.591104	BMF	Bcl2 modifying factor
Hs.591142	METRNL	Meteorin, glial cell differentiation regulator-like
Hs.591307	C3orf40	Chromosome 3 open reading frame 40
Hs.591451	CC2D1B	Coiled-coil and C2 domain containing 1B
Hs.591453	MMEL1	Membrane metallo-endopeptidase-like 1
Hs.591464	CGN	Cingulin
Hs.592065	ZDHHC7	Zinc finger, DHHC-type containing 7
Hs.592087	GLIS2	GLIS family zinc finger 2
Hs.592123	SREBF1	Sterol regulatory element binding transcription factor 1
Hs.592174	PPIL2	Peptidylprolyl isomerase (cyclophilin)-like 2
Hs.592201	CBX6	Chromobox homolog 6
Hs.592327	ADSSL1	Adenylosuccinate synthase like 1
Hs.594444	LMNA	Lamin A/C
Hs.594634	GRINA	Glutamate receptor, ionotropic, N-methyl D-asparate-associated protein 1
Hs.594823		CDNA FLJ38264 fis, clone FCBBF3001657
Hs.597422	SLC17A5	Solute carrier family 17 (anion/sugar transporter), member 5
Hs.597735	FLJ13236	Hypothetical protein FLJ13236
Hs.602898	LRP16	LRP16 protein
Hs.604479	HEXA	Hexosaminidase A (alpha polypeptide)
Hs.610830	PRKCSH	Protein kinase C substrate 80K-H
Hs.611475	ZNF263	Zinc finger protein 263
Hs.616388	PRRT3	Proline-rich transmembrane protein 3
Hs.6168	ATP2C2	ATPase, Ca++ transporting, type 2C, member 2
Hs.616962	GDF15	Growth differentiation factor 15
Hs.6314	SEZ6L2	Seizure related 6 homolog (mouse)-like 2
Hs.631539	RAB4B	RAB4B, member RAS oncogene family
Hs.631551	ZNF580	Zinc finger protein 580
Hs.631602	NUCB1	Nucleobindin 1
Hs.631639	GIPC1	GIPC PDZ domain containing family, member 1
Hs.631725	CSNK1D	Casein kinase 1, delta
Hs.631744	GDPD1	Glycerophosphodiester phosphodiesterase domain containing 1
Hs.631841	PALM	Paralemmin
Hs.631861	2002-03-01	Membrane-associated ring finger (C3HC4) 2
Hs.631865	MGC12760	Hypothetical protein MGC12760
Hs.631988	DDR1	Discoidin domain receptor family, member 1
Hs.632177	MVP	Major vault protein
Hs.632215	PLLP	Plasma membrane proteolipid (plasmolipin)
Hs.632227	TMC6	Transmembrane channel-like 6
Hs.632232	MGC71993	Similar to DNA segment, Chr 11, Brigham & Womens Genetics 0434 expressed
Hs.632258	IFI35	Interferon-induced protein 35
Hs.632262	LOC162427	Hypothetical protein LOC162427
Hs.632267	SDC4	Syndecan 4 (amphiglycan, ryudocan)
Hs.632294	ZSCAN21	Zinc finger and SCAN domain containing 21
Hs.632335	COQ6	Coenzyme Q6 homolog, monooxygenase (S. cerevisiae)
Hs.632378	FAM46B	Family with sequence similarity 46, member B
Hs.632380	GALE	UDP-galactose-4-epimerase
Hs.632472	RFX5	Regulatory factor X, 5 (influences HLA class II expression)
Hs.632513	LOC645745	Metallothionein 1H-like protein
Hs.632768	TPST2	Tyrosylprotein sulfotransferase 2
Hs.634522	CIRBP	Cold inducible RNA binding protein
Hs.634849	AGGF1	Angiogenic factor with G patch and FHA domains 1
Hs.635508	FXYD6	FXYD domain containing ion transport regulator 6
Hs.640836	C6orf48	Chromosome 6 open reading frame 48
Hs.64125	RIMBP2	RIMS binding protein 2
Hs.642701	MORN1	MORN repeat containing 1
Hs.643480	WDR54	WD repeat domain 54
Hs.643566	MAPKAPK2	Mitogen-activated protein kinase-activated protein kinase 2
Hs.643600	LRRC8A	Leucine rich repeat containing 8 family, member A
Hs.643610	ACO2	Aconitase 2, mitochondrial
Hs.644033	FAM100B	Family with sequence similarity 100, member B
Hs.645248	PCYT2	Phosphate cytidylyltransferase 2, ethanolamine
Hs.645397	HIG2	Hypoxia-inducible protein 2
Hs.646775	PLEKHM2	Pleckstrin homology domain containing, family M (with RUN domain) member 2
Hs.647056	GTF2IRD1	GTF2I repeat domain containing 1
Hs.647069	SLC4A2	Solute carrier family 4, anion exchanger, member 2
Hs.647084	CSGlcA-T	Chondroitin sulfate glucuronyltransferase
Hs.647409	SOX9	SRY (sex determining region Y)-box 9
Hs.647421	GABARAP	GABA(A) receptor-associated protein
Hs.648197	RNF208	Ring finger protein 208
Hs.651126	DUSP3	Dual specificity phosphatase 3 (vaccinia virus phosphatase VH1-related)
Hs.651131	TBX2	T-box 2
Hs.651206	CXCL16	Chemokine (C-X-C motif) ligand 16
Hs.651208	BCAS4	Breast carcinoma amplified sequence 4
Hs.651213	PKIG	Protein kinase (cAMP-dependent, catalytic) inhibitor gamma
Hs.651231	HSPG2	Heparan sulfate proteoglycan 2 (perlecan)
Hs.651252	LYPD1	LY6/PLAUR domain containing 1
Hs.651293	DDT	D-dopachrome tautomerase
Hs.652117	C19orf33	Chromosome 19 open reading frame 33
Hs.652166	MGC4677	Hypothetical protein MGC4677
Hs.652282	CTSA	Cathepsin A
Hs.652299	KIAA0323	KIAA0323
Hs.652329	LASS2	LAG1 homolog, ceramide synthase 2 (S. cerevisiae)
Hs.652397	TIMP3	TIMP metallopeptidase inhibitor 3
Hs.652407	ZMAT5	Zinc finger, matrin type 5
Hs.653110	CAPN12	Calpain 12
Hs.653121	COMT	Catechol-O-methyltransferase
Hs.653141	CAMK2G	Calcium/calmodulin-dependent protein kinase (CaM kinase) II gamma
Hs.653165	CRIP3	Cysteine-rich protein 3
Hs.653223	ANXA9	Annexin A9
Hs.653267	INPP5A	Inositol polyphosphate-5-phosphatase, 40kDa
Hs.653277	COQ5	Coenzyme Q5 homolog, methyltransferase (S. cerevisiae)
Hs.6540	FGF13	Fibroblast growth factor 13
Hs.65551	C20orf114	Chromosome 20 open reading frame 114
Hs.6734	C15orf38	Chromosome 15 open reading frame 38
Hs.67776	FAM83H	Family with sequence similarity 83, member H
Hs.67928	ELF3	E74-like factor 3 (ets domain transcription factor, epithelial-specific )
Hs.68257	GTF2F1	General transcription factor IIF, polypeptide 1, 74kDa
Hs.68879	BMP4	Bone morphogenetic protein 4
Hs.7036	NAGK	N-acetylglucosamine kinase
Hs.72912	CYP1A1	Cytochrome P450, family 1, subfamily A, polypeptide 1
Hs.73677	RFX1	Regulatory factor X, 1 (influences HLA class II expression)
Hs.744	FDX1	Ferredoxin 1
Hs.75160	PFKM	Phosphofructokinase, muscle
Hs.75317	SLC16A2	Solute carrier family 16, member 2 (monocarboxylic acid transporter 8)
Hs.75812	PCK2	Phosphoenolpyruvate carboxykinase 2 (mitochondrial)
Hs.75841	ERP29	Endoplasmic reticulum protein 29
Hs.76090	TNFAIP1	Tumor necrosis factor, alpha-induced protein 1 (endothelial)
Hs.76111	DAG1	Dystroglycan 1 (dystrophin-associated glycoprotein 1)
Hs.76662	ZDHHC16	Zinc finger, DHHC-type containing 16
Hs.76884	ID3	Inhibitor of DNA binding 3, dominant negative helix-loop-helix protein
Hs.7739	HDHD3	Haloacid dehalogenase-like hydrolase domain containing 3
Hs.77422	PLP2	Proteolipid protein 2 (colonic epithelium-enriched)
Hs.77768	DNAJB2	DnaJ (Hsp40) homolog, subfamily B, member 2
Hs.77961	HLA-B	Major histocompatibility complex, class I, B
Hs.78016	PNKP	Polynucleotide kinase 3'-phosphatase
Hs.78781	VEGFB	Vascular endothelial growth factor B
Hs.78880	ILVBL	IlvB (bacterial acetolactate synthase)-like
Hs.7907	FUK	Fucokinase
Hs.79299	LHFPL2	Lipoma HMGIC fusion partner-like 2
Hs.8036	RAB3D	RAB3D, member RAS oncogene family
Hs.80658	UCP2	Uncoupling protein 2 (mitochondrial, proton carrier)
Hs.81874	MGST2	Microsomal glutathione S-transferase 2
Hs.8375	TRAF4	TNF receptor-associated factor 4
Hs.85155	ZFP36L1	Zinc finger protein 36, C3H type-like 1
Hs.8546	NOTCH3	Notch homolog 3 (Drosophila)
Hs.861	MAPK3	Mitogen-activated protein kinase 3
Hs.86859	GRB7	Growth factor receptor-bound protein 7
Hs.8705	SH3PX3	SH3 and PX domain containing 3
Hs.8752	TMEM4	Transmembrane protein 4
Hs.89404	MSX2	Msh homeobox 2
Hs.89839	EPHA1	EPH receptor A1
Hs.91109	PRR15	Proline rich 15
Hs.920	ARID5A	AT rich interactive domain 5A (MRF1-like)
Hs.9527	C2orf28	Chromosome 2 open reading frame 28
Hs.98475	PNKD	Paroxysmal nonkinesiogenic dyskinesia
Hs.98493	XRCC1	X-ray repair complementing defective repair in Chinese hamster cells 1
Hs.98541	COQ4	Coenzyme Q4 homolog (S. cerevisiae)
Hs.98849	DYNLRB2	Dynein, light chain, roadblock-type 2
Hs.102914	CUL4B	Cullin 4B
Hs.104741	PBK	PDZ binding kinase
Hs.104980	DHTKD1	Dehydrogenase E1 and transketolase domain containing 1
Hs.105016	ANKRD13C	Ankyrin repeat domain 13C
Hs.106650	TMEM70	Transmembrane protein 70
Hs.10842	RAN	RAN, member RAS oncogene family
Hs.10862	AK3L1	Adenylate kinase 3-like 1
Hs.110853	ALG13	Asparagine-linked glycosylation 13 homolog (S. cerevisiae)
Hs.112981	DEPDC6	DEP domain containing 6
Hs.11355	TMPO	Thymopoietin
Hs.113876	WHSC1	Wolf-Hirschhorn syndrome candidate 1
Hs.114033	SSR1	Signal sequence receptor, alpha (translocon-associated protein alpha)
Hs.11463	CMPK	Cytidylate kinase
Hs.115474	RFC3	Replication factor C (activator 1) 3, 38kDa
Hs.118722	FUT8	Fucosyltransferase 8 (alpha (1,6) fucosyltransferase)
Hs.119192	H2AFZ	H2A histone family, member Z
Hs.12013	ABCE1	ATP-binding cassette, sub-family E (OABP), member 1
Hs.120323	DNAPTP6	DNA polymerase-transactivated protein 6
Hs.120658	OSMR	Oncostatin M receptor
Hs.12144	KIAA1033	KIAA1033
Hs.122337	ABHD2	Abhydrolase domain containing 2
Hs.122908	CDT1	Chromatin licensing and DNA replication factor 1
Hs.123253	SHCBP1	SHC SH2-domain binding protein 1
Hs.124027	SEPHS1	Selenophosphate synthetase 1
Hs.124246	C10orf119	Chromosome 10 open reading frame 119
Hs.125221	TXNDC1	Thioredoxin domain containing 1
Hs.126521	HCK	Hemopoietic cell kinase
Hs.126774	DTL	Denticleless homolog (Drosophila)
Hs.127032	RLN2	Relaxin 2
Hs.12813	TIPARP	TCDD-inducible poly(ADP-ribose) polymerase
Hs.129206	CSNK1G3	Casein kinase 1, gamma 3
Hs.130239	C6orf97	Chromosome 6 open reading frame 97
Hs.131711	DLD	Dihydrolipoamide dehydrogenase
Hs.132553	SLC25A24	Solute carrier family 25 (mitochondrial carrier; phosphate carrier), member 24
Hs.132868	USP32	Ubiquitin specific peptidase 32
Hs.135406	CEBPZ	CCAAT/enhancer binding protein zeta
Hs.135646	ELF1	E74-like factor 1 (ets domain transcription factor)
Hs.137516	FIGNL1	Fidgetin-like 1
Hs.137731	RARA	Retinoic acid receptor, alpha
Hs.140309	SAMD1	Sterile alpha motif domain containing 1
Hs.143137	NANP	N-acetylneuraminic acid phosphatase
Hs.144287	HEY2	Hairy/enhancer-of-split related with YRPW motif 2
Hs.144309	PCGF3	Polycomb group ring finger 3
Hs.145269	TNFRSF10C	Tumor necrosis factor receptor superfamily, member 10c, decoy without an intracellular domain
Hs.14559	CEP55	Centrosomal protein 55kDa
Hs.146339	PPP2R2A	Protein phosphatase 2 (formerly 2A), regulatory subunit B, alpha isoform
Hs.14846	SLC7A1	Solute carrier family 7 (cationic amino acid transporter, y+ system), member 1
Hs.148559	IMMT	Inner membrane protein, mitochondrial (mitofilin)
Hs.148778	OXR1	Oxidation resistance 1
Hs.149032	PIK3R4	Phosphoinositide-3-kinase, regulatory subunit 4, p150
Hs.151413	GMFB	Glia maturation factor, beta
Hs.152536	PSMD6	Proteasome (prosome, macropain) 26S subunit, non-ATPase, 6
Hs.155017	NRIP1	Nuclear receptor interacting protein 1
Hs.155097	CA2	Carbonic anhydrase II
Hs.156171	PSMC6	Proteasome (prosome, macropain) 26S subunit, ATPase, 6
Hs.156346	TOP2A	Topoisomerase (DNA) II alpha 170kDa
Hs.157429	SOX3	SRY (sex determining region Y)-box 3
Hs.158174	ZNF184	Zinc finger protein 184
Hs.158195	HSF2	Heat shock transcription factor 2
Hs.158688	EIF5B	Eukaryotic translation initiation factor 5B
Hs.159118	AMD1	Adenosylmethionine decarboxylase 1
Hs.15929	C6orf211	Chromosome 6 open reading frame 211
Hs.1600	CCT5	Chaperonin containing TCP1, subunit 5 (epsilon)
Hs.161181	PRPF18	PRP18 pre-mRNA processing factor 18 homolog (S. cerevisiae)
Hs.162807	TFF1	Trefoil factor 1 (breast cancer, estrogen-inducible sequence expressed in)
Hs.16355	MYH10	Myosin, heavy chain 10, non-muscle
Hs.166312	ZNF600	Zinc finger protein 600
Hs.166463	HNRPU	Heterogeneous nuclear ribonucleoprotein U (scaffold attachment factor A)
Hs.16803	LUC7L	LUC7-like (S. cerevisiae)
Hs.170009	TGFA	Transforming growth factor, alpha
Hs.173094	TSPYL5	TSPY-like 5
Hs.173288	CTR9	Ctr9, Paf1/RNA polymerase II complex component, homolog (S. cerevisiae)
Hs.175414	TEX2	Testis expressed sequence 2
Hs.175955	YTHDC1	YTH domain containing 1
Hs.1770	LIG1	Ligase I, DNA, ATP-dependent
Hs.177275	LYRM2	LYR motif containing 2
Hs.17731	CCDC14	Coiled-coil domain containing 14
Hs.177530	ATP5E	ATP synthase, H+ transporting, mitochondrial F1 complex, epsilon subunit
Hs.179565	MCM3	MCM3 minichromosome maintenance deficient 3 (S. cerevisiae)
Hs.180414	HSPA8	Heat shock 70kDa protein 8
Hs.180591	NUP35	Nucleoporin 35kDa
Hs.18349	MRPL15	Mitochondrial ribosomal protein L15
Hs.183684	EIF4G2	Eukaryotic translation initiation factor 4 gamma, 2
Hs.183702	SCYL1BP1	SCY1-like 1 binding protein 1
Hs.184233	HSPA9	Heat shock 70kDa protein 9 (mortalin)
Hs.184298	CDK7	Cyclin-dependent kinase 7 (MO15 homolog, Xenopus laevis, cdk-activating kinase)
Hs.184339	MELK	Maternal embryonic leucine zipper kinase
Hs.18442	ENOPH1	E-1 enzyme
Hs.184492	ELAVL1	ELAV (embryonic lethal, abnormal vision, Drosophila)-like 1 (Hu antigen R)
Hs.18616	NCAPG2	Non-SMC condensin II complex, subunit G2
Hs.187946	SLC20A1	Solute carrier family 20 (phosphate transporter), member 1
Hs.188661	ADAT1	Adenosine deaminase, tRNA-specific 1
Hs.189075	TWF1	Twinfilin, actin-binding protein, homolog 1 (Drosophila)
Hs.190384	COPS4	COP9 constitutive photomorphogenic homolog subunit 4 (Arabidopsis)
Hs.190440	ARL6IP2	ADP-ribosylation factor-like 6 interacting protein 2
Hs.191334	UNG	Uracil-DNA glycosylase
Hs.192374	HSP90B1	Heat shock protein 90kDa beta (Grp94), member 1
Hs.193832	GPATCH4	G patch domain containing 4
Hs.194329	TCEAL4	Transcription elongation factor A (SII)-like 4
Hs.194392	DPY19L3	Dpy-19-like 3 (C. elegans)
Hs.194698	CCNB2	Cyclin B2
Hs.196102	RB1CC1	RB1-inducible coiled-coil 1
Hs.198998	CHUK	Conserved helix-loop-helix ubiquitous kinase
Hs.199487	RERG	RAS-like, estrogen-regulated, growth inhibitor
Hs.201253	CKAP5	Cytoskeleton associated protein 5
Hs.201897	POLA2	Polymerase (DNA directed), alpha 2 (70kD subunit)
Hs.202011	CCDC47	Coiled-coil domain containing 47
Hs.202453	MYC	V-myc myelocytomatosis viral oncogene homolog (avian)
Hs.202672	DNMT1	DNA (cytosine-5-)-methyltransferase 1
Hs.203691	DCBLD2	Discoidin, CUB and LCCL domain containing 2
Hs.204041	AHSA1	AHA1, activator of heat shock 90kDa protein ATPase homolog 1 (yeast)
Hs.204564	KIAA0143	KIAA0143 protein
Hs.205163	MRPL3	Mitochondrial ribosomal protein L3
Hs.207538	JAK1	Janus kinase 1 (a protein tyrosine kinase)
Hs.208414	SLC25A40	Solute carrier family 25, member 40
Hs.208765	GPHN	Gephyrin
Hs.209989	LMBR1	Limb region 1 homolog (mouse)
Hs.21016	COCH	Coagulation factor C homolog, cochlin (Limulus polyphemus)
Hs.210367	SFRS2IP	Splicing factor, arginine/serine-rich 2, interacting protein
Hs.210995	CA12	Carbonic anhydrase XII
Hs.211580	MICB	MHC class I polypeptide-related sequence B
Hs.211602	SMC1A	Structural maintenance of chromosomes 1A
Hs.21331	ZWILCH	Zwilch, kinetochore associated, homolog (Drosophila)
Hs.213724	SUPT16H	Suppressor of Ty 16 homolog (S. cerevisiae)
Hs.21422	NRCAM	Neuronal cell adhesion molecule
Hs.215766	GTPBP4	GTP binding protein 4
Hs.221847	SLC38A2	Solute carrier family 38, member 2
Hs.22393	DENR	Density-regulated protein
Hs.226390	RRM2	Ribonucleotide reductase M2 polypeptide
Hs.226755	YWHAH	Tyrosine 3-monooxygenase/tryptophan 5-monooxygenase activation protein, eta polypeptide
Hs.22960	BCAS2	Breast carcinoma amplified sequence 2
Hs.229641	SUB1	SUB1 homolog (S. cerevisiae)
Hs.231883	OGFOD1	2-oxoglutarate and iron-dependent oxygenase domain containing 1
Hs.232002	TTC35	Tetratricopeptide repeat domain 35
Hs.23248	SLC30A6	Solute carrier family 30 (zinc transporter), member 6
Hs.232543	PDCD4	Programmed cell death 4 (neoplastic transformation inhibitor)
Hs.233160	STC2	Stanniocalcin 2
Hs.23439	C4orf32	Chromosome 4 open reading frame 32
Hs.234896	GMNN	Geminin, DNA replication inhibitor
Hs.237825	SRP72	Signal recognition particle 72kDa
Hs.244580	TPX2	TPX2, microtubule-associated, homolog (Xenopus laevis)
Hs.25010	NXT2	Nuclear transport factor 2-like export factor 2
Hs.25040	ZNF239	Zinc finger protein 239
Hs.250456	DHX33	DEAH (Asp-Glu-Ala-His) box polypeptide 33
Hs.250822	AURKA	Aurora kinase A
Hs.25130	WDR51B	WD repeat domain 51B
Hs.253594	TRPS1	Trichorhinophalangeal syndrome I
Hs.254006	PGGT1B	Protein geranylgeranyltransferase type I, beta subunit
Hs.25647	FOS	V-fos FBJ murine osteosarcoma viral oncogene homolog
Hs.258209	RAB3IP	RAB3A interacting protein (rabin3)
Hs.258501	ALG6	Asparagine-linked glycosylation 6 homolog
Hs.258576	GTPBP10	GTP-binding protein 10 (putative)
Hs.260720	DNAJC12	DnaJ (Hsp40) homolog, subfamily C, member 12
Hs.26516	ASF1B	ASF1 anti-silencing function 1 homolog B (S. cerevisiae)
Hs.26703	CNOT8	CCR4-NOT transcription complex, subunit 8
Hs.267194	MIS12	MIS12, MIND kinetochore complex component, homolog (yeast)
Hs.268668	SPTY2D1	SPT2, Suppressor of Ty, domain containing 1 (S. cerevisiae)
Hs.268849	GLO1	Glyoxalase I
Hs.268887	STK17A	Serine/threonine kinase 17a (apoptosis-inducing)
Hs.269528	NAT13	N-acetyltransferase 13
Hs.269542	ARMC1	Armadillo repeat containing 1
Hs.269560	CDK5RAP2	CDK5 regulatory subunit associated protein 2
Hs.269909	C14orf147	Chromosome 14 open reading frame 147
Hs.269988	ROD1	ROD1 regulator of differentiation 1 (S. pombe)
Hs.27021	RIOK2	RIO kinase 2 (yeast)
Hs.270978	MEST	Mesoderm specific transcript homolog (mouse)
Hs.271014	KIAA0528	KIAA0528
Hs.275352	C14orf130	Chromosome 14 open reading frame 130
Hs.275865	PCNP	PEST proteolytic signal containing nuclear protein
Hs.276905	MASTL	Microtubule associated serine/threonine kinase-like
Hs.277533	FYTTD1	Forty-two-three domain containing 1
Hs.2795	LDHA	Lactate dehydrogenase A
Hs.282260	RPE	Ribulose-5-phosphate-3-epimerase
Hs.282410	CALM1	Calmodulin 1 (phosphorylase kinase, delta)
Hs.282678	THRAP1	Thyroid hormone receptor associated protein 1
Hs.284137	RMI1	RMI1, RecQ mediated genome instability 1, homolog (S. cerevisiae)
Hs.28465	RP11-11C5.2	Similar to RIKEN cDNA 2410129H14
Hs.286173	DDX55	DEAD (Asp-Glu-Ala-Asp) box polypeptide 55
Hs.287692	CD33L3	CD33 molecule-like 3
Hs.288487	SMS	Spermine synthase
Hs.289044	LOC493869	Similar to RIKEN cDNA 2310016C16
Hs.289795	MPPED2	Metallophosphoesterase domain containing 2
Hs.291212	TBCA	Tubulin folding cofactor A
Hs.292265	ZMYND11	Zinc finger, MYND domain containing 11
Hs.292316	ASF1A	ASF1 anti-silencing function 1 homolog A (S. cerevisiae)
Hs.292464	SLC25A32	Solute carrier family 25, member 32
Hs.293811	C21orf91	Chromosome 21 open reading frame 91
Hs.29383	CCDC74B	Coiled-coil domain containing 74B
Hs.298345	SLBP	Stem-loop (histone) binding protein
Hs.299055	GDI2	GDP dissociation inhibitor 2
Hs.300559	KNTC1	Kinetochore associated 1
Hs.301048	SEH1L	SEH1-like (S. cerevisiae)
Hs.301898	DPM1	Dolichyl-phosphate mannosyltransferase polypeptide 1, catalytic subunit
Hs.302408	RNF138	Ring finger protein 138
Hs.302738	SLC26A2	Solute carrier family 26 (sulfate transporter), member 2
Hs.303676	G3BP2	GTPase activating protein (SH3 domain) binding protein 2
Hs.304249	UGCG	UDP-glucose ceramide glucosyltransferase
Hs.30561	RAD54B	RAD54 homolog B (S. cerevisiae)
Hs.308045	NCAPH	Non-SMC condensin I complex, subunit H
Hs.310640	TIFA	TRAF-interacting protein with a forkhead-associated domain
Hs.310645	RAB1A	RAB1A, member RAS oncogene family
Hs.310809	WDR3	WD repeat domain 3
Hs.311072	MRPS35	Mitochondrial ribosomal protein S35
Hs.32196	MRPL36	Mitochondrial ribosomal protein L36
Hs.325846	ZC3H14	Zinc finger CCCH-type containing 14
Hs.32826	HDDC2	HD domain containing 2
Hs.330663	C12orf48	Chromosome 12 open reading frame 48
Hs.331420	PAICS	Phosphoribosylaminoimidazole carboxylase, phosphoribosylaminoimidazole succinocarboxamide synthetase
Hs.331431	SCC-112	SCC-112 protein
Hs.333297	LOC339745	Hypothetical protein LOC339745
Hs.334562	CDC2	Cell division cycle 2, G1 to S and G2 to M
Hs.334936	EXOC5	Exocyst complex component 5
Hs.335057	2002-09-01	Septin 2
Hs.3352	HDAC2	Histone deacetylase 2
Hs.33642	ARCN1	Archain 1
Hs.336994	MTSS1	Metastasis suppressor 1
Hs.34045	CDCA4	Cell division cycle associated 4
Hs.34180	UGCGL1	UDP-glucose ceramide glucosyltransferase-like 1
Hs.343873	VPS37A	Vacuolar protein sorting 37 homolog A (S. cerevisiae)
Hs.345139	GEM	GTP binding protein overexpressed in skeletal muscle
Hs.347524	C16orf75	Chromosome 16 open reading frame 75
Hs.348308	C1orf2	Chromosome 1 open reading frame 2
Hs.348920	CENPI	Centromere protein I
Hs.349150	PURB	Purine-rich element binding protein B
Hs.350321	RET	Ret proto-oncogene
Hs.356873	RBM8A	RNA binding motif protein 8A
Hs.363137	TCP1	T-complex 1
Hs.364544	TSPAN13	Tetraspanin 13
Hs.367842	MKI67IP	MKI67 (FHA domain) interacting nucleolar phosphoprotein
Hs.368084	LRPPRC	Leucine-rich PPR-motif containing
Hs.368884	REEP1	Receptor accessory protein 1
Hs.368960	NGLY1	N-glycanase 1
Hs.36927	HSPH1	Heat shock 105kDa/110kDa protein 1
Hs.369285	INTS7	Integrator complex subunit 7
Hs.369606	CPSF6	Cleavage and polyadenylation specific factor 6, 68kDa
Hs.370118	KIAA0406	KIAA0406
Hs.370834	ATAD2	ATPase family, AAA domain containing 2
Hs.371957	SENP1	SUMO1/sentrin specific peptidase 1
Hs.373763	HNRPR	Heterogeneous nuclear ribonucleoprotein R
Hs.376206	KLF4	Kruppel-like factor 4 (gut)
Hs.377830	MBOAT1	Membrane bound O-acyltransferase domain containing 1
Hs.378885	PIGW	Phosphatidylinositol glycan anchor biosynthesis, class W
Hs.379858	DDAH1	Dimethylarginine dimethylaminohydrolase 1
Hs.380118	RBMX	RNA binding motif protein, X-linked
Hs.381072	PPIF	Peptidylprolyl isomerase F (cyclophilin F)
Hs.381189	CBX3	Chromobox homolog 3 (HP1 gamma homolog, Drosophila)
Hs.382151	C20orf160	Chromosome 20 open reading frame 160
Hs.387057	THSD4	Thrombospondin, type I, domain containing 4
Hs.388255	C16orf61	Chromosome 16 open reading frame 61
Hs.388813	ZFP1	Zinc finger protein 1 homolog (mouse)
Hs.396783	SLC9A3R1	Solute carrier family 9 (sodium/hydrogen exchanger), member 3 regulator 1
Hs.397800	DSCAM	Down syndrome cell adhesion molecule
Hs.397978	ABHD3	Abhydrolase domain containing 3
Hs.399984	WDR75	WD repeat domain 75
Hs.401842	RSL1D1	Ribosomal L1 domain containing 1
Hs.404321	GARS	Glycyl-tRNA synthetase
Hs.404706	FAM122B	Family with sequence similarity 122B
Hs.405410	OGT	O-linked N-acetylglucosamine (GlcNAc) transferase
Hs.405958	CDC6	Cell division cycle 6 homolog (S. cerevisiae)
Hs.406238	AOX1	Aldehyde oxidase 1
Hs.406799	RAB18	RAB18, member RAS oncogene family
Hs.407190	FKBP5	FK506 binding protein 5
Hs.408528	RB1	Retinoblastoma 1 (including osteosarcoma)
Hs.408577	DNAJC9	DnaJ (Hsp40) homolog, subfamily C, member 9
Hs.409065	FEN1	Flap structure-specific endonuclease 1
Hs.409412	PARP2	Poly (ADP-ribose) polymerase family, member 2
Hs.412707	HPRT1	Hypoxanthine phosphoribosyltransferase 1 (Lesch-Nyhan syndrome)
Hs.413901	MAPKAPK5	Mitogen-activated protein kinase-activated protein kinase 5
Hs.414407	KNTC2	Kinetochore associated 2
Hs.415842	RBM18	RNA binding motif protein 18
Hs.416089	ARFIP1	ADP-ribosylation factor interacting protein 1 (arfaptin 1)
Hs.416375	E2F7	E2F transcription factor 7
Hs.418062	B3GALNT1	Beta-1,3-N-acetylgalactosaminyltransferase 1 (globoside blood group)
Hs.418416	ZC3H8	Zinc finger CCCH-type containing 8
Hs.418493	GRHL1	Grainyhead-like 1 (Drosophila)
Hs.418520	C6orf51	Chromosome 6 open reading frame 51
Hs.420696	MRPL39	Mitochondrial ribosomal protein L39
Hs.421095	FBXO30	F-box protein 30
Hs.427284	ZNRF1	Zinc and ring finger 1
Hs.430435	NUP54	Nucleoporin 54kDa
Hs.431173	PLCB1	Phospholipase C, beta 1 (phosphoinositide-specific)
Hs.431279	NSF	N-ethylmaleimide-sensitive factor
Hs.431317	GORASP2	Golgi reassembly stacking protein 2, 55kDa
Hs.431471	ZNF12	Zinc finger protein 12
Hs.431850	MAPK1	Mitogen-activated protein kinase 1
Hs.432548	C10orf18	Chromosome 10 open reading frame 18
Hs.433068	PRKAR2B	Protein kinase, cAMP-dependent, regulatory, type II, beta
Hs.433702	EIF5	Eukaryotic translation initiation factor 5
Hs.434102	HMGB1	High-mobility group box 1
Hs.434886	CDCA5	Cell division cycle associated 5
Hs.434951	USP15	Ubiquitin specific peptidase 15
Hs.434953	HMGB2	High-mobility group box 2
Hs.435166	LBR	Lamin B receptor
Hs.435267	ATF1	Activating transcription factor 1
Hs.435342	SLU7	SLU7 splicing factor homolog (S. cerevisiae)
Hs.435369	FHL1	Four and a half LIM domains 1
Hs.435512	PPP3CA	Protein phosphatase 3 (formerly 2B), catalytic subunit, alpha isoform
Hs.435610	WAC	WW domain containing adaptor with coiled-coil
Hs.435771	API5	Apoptosis inhibitor 5
Hs.435850	LYPLA1	Lysophospholipase I
Hs.435933	PHF10	PHD finger protein 10
Hs.436062	GBE1	Glucan (1,4-alpha-), branching enzyme 1
Hs.436098	MAK10	MAK10 homolog, amino-acid N-acetyltransferase subunit, (S. cerevisiae)
Hs.436650	MLH3	MutL homolog 3 (E. coli)
Hs.437060	CYCS	Cytochrome c, somatic
Hs.437084	NKRF	NF-kappaB repressing factor
Hs.437403	PPA1	Pyrophosphatase (inorganic) 1
Hs.437638	XBP1	X-box binding protein 1
Hs.437855	FLJ21908	Hypothetical protein FLJ21908
Hs.438289	HADH	Hydroxyacyl-Coenzyme A dehydrogenase
Hs.438720	MCM7	MCM7 minichromosome maintenance deficient 7 (S. cerevisiae)
Hs.439643	SLC16A7	Solute carrier family 16, member 7 (monocarboxylic acid transporter 2)
Hs.44024	MRPL19	Mitochondrial ribosomal protein L19
Hs.44070	SFXN2	Sideroflexin 2
Hs.441498	STAM	Signal transducing adaptor molecule (SH3 domain and ITAM motif) 1
Hs.443077	REV1	REV1 homolog (S. cerevisiae)
Hs.443121	PURA	Purine-rich element binding protein A
Hs.443465	TCERG1	Transcription elongation regulator 1
Hs.443551	C1orf112	Chromosome 1 open reading frame 112
Hs.443572	SLC22A5	Solute carrier family 22 (organic cation transporter), member 5
Hs.44402	CSTF3	Cleavage stimulation factor, 3' pre-RNA, subunit 3, 77kDa
Hs.444046	NETO2	Neuropilin (NRP) and tolloid (TLL)-like 2
Hs.444118	MCM6	Minichromosome maintenance deficient 6 homolog (S. cerevisiae)
Hs.444247	RP6-213H19.1	Serine/threonine protein kinase MST4
Hs.444749	RPL36AL	Ribosomal protein L36a-like
Hs.445030	RHOBTB3	Rho-related BTB domain containing 3
Hs.445052	MSH6	MutS homolog 6 (E. coli)
Hs.445203	DNAJA1	DnaJ (Hsp40) homolog, subfamily A, member 1
Hs.445403	IARS	Isoleucine-tRNA synthetase
Hs.445475	WRB	Tryptophan rich basic protein
Hs.445512	CCDC25	Coiled-coil domain containing 25
Hs.448520	SLC7A2	Solute carrier family 7 (cationic amino acid transporter, y+ system), member 2
Hs.45127	CSPG5	Chondroitin sulfate proteoglycan 5 (neuroglycan C)
Hs.454528	VPS35	Vacuolar protein sorting 35 homolog (S. cerevisiae)
Hs.458360	UCK2	Uridine-cytidine kinase 2
Hs.460184	MCM4	MCM4 minichromosome maintenance deficient 4 (S. cerevisiae)
Hs.460317	SETX	Senataxin
Hs.460978	APPBP1	Amyloid beta precursor protein binding protein 1
Hs.461253	AP1G1	Adaptor-related protein complex 1, gamma 1 subunit
Hs.462732	SUZ12	Suppressor of zeste 12 homolog (Drosophila)
Hs.462998	IGFBP4	Insulin-like growth factor binding protein 4
Hs.463456	NME1	Non-metastatic cells 1, protein (NM23A) expressed in
Hs.463506	AKAP1	A kinase (PRKA) anchor protein 1
Hs.463569	VEZF1	Vascular endothelial zinc finger 1
Hs.463677	HELLS	Helicase, lymphoid-specific
Hs.463936	NOL11	Nucleolar protein 11
Hs.46423	HIST1H4I	Histone cluster 1, H4i
Hs.464733	ESCO1	Establishment of cohesion 1 homolog 1 (S. cerevisiae)
Hs.465808	HNRPM	Heterogeneous nuclear ribonucleoprotein M
Hs.466289	ZNF430	Zinc finger protein 430
Hs.46679	CUEDC1	CUE domain containing 1
Hs.467733	GREB1	GREB1 protein
Hs.467793	FLJ40869	Hypothetical protein FLJ40869
Hs.467960	RAB10	RAB10, member RAS oncogene family
Hs.468048	LYCAT	Lysocardiolipin acyltransferase
Hs.468125	TTC27	Tetratricopeptide repeat domain 27
Hs.468239	MAP4K3	Mitogen-activated protein kinase kinase kinase kinase 3
Hs.469630	RGPD5	RANBP2-like and GRIP domain containing 5
Hs.470233	ARL5A	ADP-ribosylation factor-like 5A
Hs.470369	BAZ2B	Bromodomain adjacent to zinc finger domain, 2B
Hs.470477	PTP4A2	Protein tyrosine phosphatase type IVA, member 2
Hs.470654	CDCA7	Cell division cycle associated 7
Hs.471040	FLJ38973	Hypothetical protein FLJ38973
Hs.471104	NOP5/NOP58	Nucleolar protein NOP5/NOP58
Hs.471162	RAPH1	Ras association (RalGDS/AF-6) and pleckstrin homology domains 1
Hs.47125	GINS3	GINS complex subunit 3 (Psf3 homolog)
Hs.473087	CTPS	CTP synthase
Hs.473583	YBX1	Y box binding protein 1
Hs.473648	GART	Phosphoribosylglycinamide formyltransferase, phosphoribosylglycinamide synthetase
Hs.4747	DKC1	Dyskeratosis congenita 1, dyskerin
Hs.475319	LRRFIP2	Leucine rich repeat (in FLII) interacting protein 2
Hs.475602	OXNAD1	Oxidoreductase NAD-binding domain containing 1
Hs.476525	TMEM48	Transmembrane protein 48
Hs.477367	PTPLB	Protein tyrosine phosphatase-like (proline instead of catalytic arginine), member b
Hs.477481	MCM2	MCM2 minichromosome maintenance deficient 2, mitotin (S. cerevisiae)
Hs.477547	TMCC1	Transmembrane and coiled-coil domain family 1
Hs.477866	PLOD2	Procollagen-lysine, 2-oxoglutarate 5-dioxygenase 2
Hs.477959	SIAH2	Seven in absentia homolog 2 (Drosophila)
Hs.478025	GNPNAT1	Glucosamine-phosphate N-acetyltransferase 1
Hs.478383	MFN1	Mitofusin 1
Hs.478407	FXR1	Fragile X mental retardation, autosomal homolog 1
Hs.478746	CENTB2	Centaurin, beta 2
Hs.480190	AFF1	AF4/FMR2 family, member 1
Hs.480792	SETD7	SET domain containing (lysine methyltransferase) 7
Hs.481208	AMMECR1	Alport syndrome, mental retardation, midface hypoplasia and elliptocytosis chromosomal region, gene 1
Hs.482976	C5orf30	Chromosome 5 open reading frame 30
Hs.483036	PJA2	Praja 2, RING-H2 motif containing
Hs.483408	PPP2CA	Protein phosphatase 2 (formerly 2A), catalytic subunit, alpha isoform
Hs.483494	ETF1	Eukaryotic translation termination factor 1
Hs.483921	GEMIN5	Gem (nuclear organelle) associated protein 5
Hs.484371	MAPK9	Mitogen-activated protein kinase 9
Hs.484412	EXOC2	Exocyst complex component 2
Hs.484813	DEK	DEK oncogene (DNA binding)
Hs.486031	ASCC3	Activating signal cointegrator 1 complex subunit 3
Hs.486354	PKIB	Protein kinase (cAMP-dependent, catalytic) inhibitor beta
Hs.486502	NRAS	Neuroblastoma RAS viral (v-ras) oncogene homolog
Hs.486507	TBPL1	TBP-like 1
Hs.486818	TTF2	Transcription termination factor, RNA polymerase II
Hs.486835	RMND1	Required for meiotic nuclear division 1 homolog (S. cerevisiae)
Hs.487036	MYO5C	Myosin VC
Hs.487510	CHST6	Carbohydrate (N-acetylglucosamine 6-O) sulfotransferase 6
Hs.487774	HNRPA2B1	Heterogeneous nuclear ribonucleoprotein A2/B1
Hs.487933	NT5C3	5'-nucleotidase, cytosolic III
Hs.489105	MGC40405	Hypothetical protein MGC40405
Hs.489336	SYAP1	Synapse associated protein 1, SAP47 homolog (Drosophila)
Hs.490745	DNAJB6	DnaJ (Hsp40) homolog, subfamily B, member 6
Hs.491351	CLTC	Clathrin, heavy chain (Hc)
Hs.491695	UBE2V2	Ubiquitin-conjugating enzyme E2 variant 2
Hs.491745	TCEA1	Transcription elongation factor A (SII), 1
Hs.491861	YTHDF3	YTH domain family, member 3
Hs.492516	PFDN2	Prefoldin subunit 2
Hs.493362	AK3	Adenylate kinase 3
Hs.493516	PSIP1	PC4 and SFRS1 interacting protein 1
Hs.494648	TEX10	Testis expressed sequence 10
Hs.495774	SCML2	Sex comb on midleg-like 2 (Drosophila)
Hs.495851	RPL9	Ribosomal protein L9
Hs.496459	TOR1AIP1	Torsin A interacting protein 1
Hs.496572	TMEM164	Transmembrane protein 164
Hs.496613	BMI1	B lymphoma Mo-MLV insertion region (mouse)
Hs.497183	IVNS1ABP	Influenza virus NS1A binding protein
Hs.497353	MED6	Mediator of RNA polymerase II transcription, subunit 6 homolog (S. cerevisiae)
Hs.498187	MTR	5-methyltetrahydrofolate-homocysteine methyltransferase
Hs.498313	ADSS	Adenylosuccinate synthase
Hs.499453	ZNF83	Zinc finger protein 83
Hs.499725	ANK3	Ankyrin 3, node of Ranvier (ankyrin G)
Hs.4998	TMOD3	Tropomodulin 3 (ubiquitous)
Hs.499925	VPS26A	Vacuolar protein sorting 26 homolog A (S. pombe)
Hs.500104	AP3M1	Adaptor-related protein complex 3, mu 1 subunit
Hs.500419	FAM35A	Family with sequence similarity 35, member A
Hs.500572	FER1L3	Fer-1-like 3, myoferlin (C. elegans)
Hs.501012	ADD3	Adducin 3 (gamma)
Hs.502315	PDHX	Pyruvate dehydrogenase complex, component X
Hs.503022	SAPS3	SAPS domain family, member 3
Hs.503315	PRKRIR	Protein-kinase, interferon-inducible double stranded RNA dependent inhibitor, repressor of (P58 repressor)
Hs.503546	FADS1	Fatty acid desaturase 1
Hs.503709	TMEM123	Transmembrane protein 123
Hs.50425	PTGES3	Prostaglandin E synthase 3 (cytosolic)
Hs.504895	STRAP	Serine/threonine kinase receptor associated protein
Hs.504920	C20orf177	Chromosome 20 open reading frame 177
Hs.505077	C12orf11	Chromosome 12 open reading frame 11
Hs.505735	NACA	Nascent-polypeptide-associated complex alpha polypeptide
Hs.505871	FLJ32549	Hypothetical protein FLJ32549
Hs.505874	TBK1	TANK-binding kinase 1
Hs.506481	SCYL2	SCY1-like 2 (S. cerevisiae)
Hs.506759	ATP2A2	ATPase, Ca++ transporting, cardiac muscle, slow twitch 2
Hs.506852	PTPN11	Protein tyrosine phosphatase, non-receptor type 11 (Noonan syndrome 1)
Hs.506989	RFC5	Replication factor C (activator 1) 5, 36.5kDa
Hs.507704	STARD13	START domain containing 13
Hs.507922	KIAA1704	KIAA1704
Hs.508010	FNDC3A	Fibronectin type III domain containing 3A
Hs.508284	FBXL3	F-box and leucine-rich repeat protein 3
Hs.508343	AMACR	Alpha-methylacyl-CoA racemase
Hs.508514	STK24	Serine/threonine kinase 24 (STE20 homolog, yeast)
Hs.508769	PCID2	PCI domain containing 2
Hs.509008	KIAA1333	KIAA1333
Hs.509226	FKBP3	FK506 binding protein 3, 25kDa
Hs.509523	MNAT1	Menage a trois homolog 1, cyclin H assembly factor (Xenopus laevis)
Hs.509554	HIF1A	Hypoxia-inducible factor 1, alpha subunit (basic helix-loop-helix transcription factor)
Hs.509736	HSP90AB1	Heat shock protein 90kDa alpha (cytosolic), class B member 1
Hs.510078	SGK	Serum/glucocorticoid regulated kinase
Hs.510833	TJP1	Tight junction protein 1 (zona occludens 1)
Hs.5111	C1orf181	Chromosome 1 open reading frame 181
Hs.511143	ZFP106	Zinc finger protein 106 homolog (mouse)
Hs.512382	GPD2	Glycerol-3-phosphate dehydrogenase 2 (mitochondrial)
Hs.513126	KIAA1794	KIAA1794
Hs.514033	SPAG5	Sperm associated antigen 5
Hs.514116	ZNF403	Zinc finger protein 403
Hs.514685	TWSG1	Twisted gastrulation homolog 1 (Drosophila)
Hs.514806	GALNT1	UDP-N-acetyl-alpha-D-galactosamine:polypeptide N-acetylgalactosaminyltransferase 1 (GalNAc-T1)
Hs.514870	ATP5F1	ATP synthase, H+ transporting, mitochondrial F0 complex, subunit B1
Hs.515018	GNA13	Guanine nucleotide binding protein (G protein), alpha 13
Hs.516182	SMEK2	SMEK homolog 2, suppressor of mek1 (Dictyostelium)
Hs.518265	CDV3	CDV3 homolog (mouse)
Hs.518301	ZBTB38	Zinc finger and BTB domain containing 38
Hs.518326	SERP1	Stress-associated endoplasmic reticulum protein 1
Hs.518774	PAICS	Phosphoribosylaminoimidazole carboxylase, phosphoribosylaminoimidazole succinocarboxamide synthetase
Hs.519057	NPY1R	Neuropeptide Y receptor Y1
Hs.519313	AFF4	AF4/FMR2 family, member 4
Hs.519694	C5orf4	Chromosome 5 open reading frame 4
Hs.5199	UBE2T	Ubiquitin-conjugating enzyme E2T (putative)
Hs.520313	CD164	CD164 molecule, sialomucin
Hs.520619	PUS7	Pseudouridylate synthase 7 homolog (S. cerevisiae)
Hs.520886	ZNF680	Zinc finger protein 680
Hs.521640	RAD23B	RAD23 homolog B (S. cerevisiae)
Hs.522109	SLC6A14	Solute carrier family 6 (amino acid transporter), member 14
Hs.522578	STS	Steroid sulfatase (microsomal), arylsulfatase C, isozyme S
Hs.522584	TMSB4X	Thymosin, beta 4, X-linked
Hs.522590	EIF1AX	Eukaryotic translation initiation factor 1A, X-linked
Hs.522680	DLG3	Discs, large homolog 3 (neuroendocrine-dlg, Drosophila)
Hs.522891	CXCL12	Chemokine (C-X-C motif) ligand 12 (stromal cell-derived factor 1)
Hs.523238	NOLC1	Nucleolar and coiled-body phosphoprotein 1
Hs.523852	CCND1	Cyclin D1
Hs.524138	BAI2	Brain-specific angiogenesis inhibitor 2
Hs.524183	FKBP4	FK506 binding protein 4, 59kDa
Hs.524590	RAB21	RAB21, member RAS oncogene family
Hs.524599	NAP1L1	Nucleosome assembly protein 1-like 1
Hs.525198	STIL	SCL/TAL1 interrupting locus
Hs.525600	HSP90AA1	Heat shock protein 90kDa alpha (cytosolic), class A member 1
Hs.526521	MDH1	Malate dehydrogenase 1, NAD (soluble)
Hs.527105	HNRPDL	Heterogeneous nuclear ribonucleoprotein D-like
Hs.528834	NUDT21	Nudix (nucleoside diphosphate linked moiety X)-type motif 21
Hs.529439	ZBTB41	Zinc finger and BTB domain containing 41
Hs.529618	TFRC	Transferrin receptor (p90, CD71)
Hs.529957	SEC63	SEC63 homolog (S. cerevisiae)
Hs.530009	AGR2	Anterior gradient 2 homolog (Xenopus laevis)
Hs.530024	C7orf24	Chromosome 7 open reading frame 24
Hs.530597	ACBD5	Acyl-Coenzyme A binding domain containing 5
Hs.530941	C12orf30	Chromosome 12 open reading frame 30
Hs.531330	CBWD1	COBW domain containing 1
Hs.531561	EMP2	Epithelial membrane protein 2
Hs.531587	SP3	Sp3 transcription factor
Hs.531713	COPS8	COP9 constitutive photomorphogenic homolog subunit 8 (Arabidopsis)
Hs.531788	LOC84661	Dpy-30-like protein
Hs.531856	CENPL	Centromere protein L
Hs.532286	YTHDF2	YTH domain family, member 2
Hs.532296	C9orf40	Chromosome 9 open reading frame 40
Hs.532793	KPNB1	Karyopherin (importin) beta 1
Hs.532968	DKFZp762E1312	Hypothetical protein DKFZp762E1312
Hs.533122	SFRS10	Splicing factor, arginine/serine-rich 10 (transformer 2 homolog, Drosophila)
Hs.533192	TOMM20	Translocase of outer mitochondrial membrane 20 homolog (yeast)
Hs.533245	DDX46	DEAD (Asp-Glu-Ala-Asp) box polypeptide 46
Hs.533440	WWP1	WW domain containing E3 ubiquitin protein ligase 1
Hs.533474	PPP1R8	Protein phosphatase 1, regulatory (inhibitor) subunit 8
Hs.533977	TXNIP	Thioredoxin interacting protein
Hs.534196	GNG10	Guanine nucleotide binding protein (G protein), gamma 10
Hs.534399	CHML	Choroideremia-like (Rab escort protein 2)
Hs.534562	MANEAL	Mannosidase, endo-alpha-like
Hs.538093	BTF3L4	Basic transcription factor 3-like 4
Hs.5443	BAG5	BCL2-associated athanogene 5
Hs.545401	SGK3	Serum/glucocorticoid regulated kinase family, member 3
Hs.546250	DYNC1I2	Dynein, cytoplasmic 1, intermediate chain 2
Hs.546323	SUCLA2	Succinate-CoA ligase, ADP-forming, beta subunit
Hs.546407	CAND1	Cullin-associated and neddylation-dissociated 1
Hs.546550	SNW1	SNW domain containing 1
Hs.547696	NUP155	Nucleoporin 155kDa
Hs.54780	TTF1	Transcription termination factor, RNA polymerase I
Hs.54973	CDH26	Cadherin-like 26
Hs.552835	RTCD1	RNA terminal phosphate cyclase domain 1
Hs.55468	HIST2H4A	Histone cluster 2, H4a
Hs.554829	TUG1	Taurine upregulated gene 1
Hs.555956	NUDT5	Nudix (nucleoside diphosphate linked moiety X)-type motif 5
Hs.555985	NARG1	NMDA receptor regulated 1
Hs.555996	HIATL1	Hippocampus abundant transcript-like 1
Hs.557425	JMJD1A	Jumonji domain containing 1A
Hs.557550	NPM1	Nucleophosmin (nucleolar phosphoprotein B23, numatrin)
Hs.558351	KIF2A	Kinesin heavy chain member 2A
Hs.558393	RRM1	Ribonucleotide reductase M1 polypeptide
Hs.558476	ZRF1	Zuotin related factor 1
Hs.558537	BRCC3	BRCA1/BRCA2-containing complex, subunit 3
Hs.558799	PSMA3	Proteasome (prosome, macropain) subunit, alpha type, 3
Hs.563344	NR4A2	Nuclear receptor subfamily 4, group A, member 2
Hs.567267	FANCA	Fanconi anemia, complementation group A
Hs.567319	POLA1	Polymerase (DNA directed), alpha 1
Hs.567352	TXNRD1	Thioredoxin reductase 1
Hs.567385	PRC1	Protein regulator of cytokinesis 1
Hs.567387	CCNE2	Cyclin E2
Hs.567410	PSMD14	Proteasome (prosome, macropain) 26S subunit, non-ATPase, 14
Hs.567525	RFWD3	Ring finger and WD repeat domain 3
Hs.567567	NCAPG	Non-SMC condensin I complex, subunit G
Hs.567617	C3orf26	Chromosome 3 open reading frame 26
Hs.567759	TMEM64	Transmembrane protein 64
Hs.5683	DHX15	DEAH (Asp-Glu-Ala-His) box polypeptide 15
Hs.569122	WBP11	WW domain binding protein 11
Hs.571177	SYNCRIP	Synaptotagmin binding, cytoplasmic RNA interacting protein
Hs.5719	NCAPD2	Non-SMC condensin I complex, subunit D2
Hs.572318	TIPIN	TIMELESS interacting protein
Hs.572518	UGDH	UDP-glucose dehydrogenase
Hs.574492	NUP62	Nucleoporin 62kDa
Hs.575032	MLF1IP	MLF1 interacting protein
Hs.575782	ARID4B	AT rich interactive domain 4B (RBP1-like)
Hs.576154	LRP8	Low density lipoprotein receptor-related protein 8, apolipoprotein e receptor
Hs.577426	DNAJB14	DnaJ (Hsp40) homolog, subfamily B, member 14
Hs.57771	KLK11	Kallikrein-related peptidase 11
Hs.580782	MACF1	Microtubule-actin crosslinking factor 1
Hs.581725	PPID	Peptidylprolyl isomerase D (cyclophilin D)
Hs.584784	NUP88	Nucleoporin 88kDa
Hs.584788	PDE7A	Phosphodiesterase 7A
Hs.584801	SFRS2	Splicing factor, arginine/serine-rich 2
Hs.584807	TCF19	Transcription factor 19 (SC1)
Hs.58488	CTNNAL1	Catenin (cadherin-associated protein), alpha-like 1
Hs.584950	SRPRB	Signal recognition particle receptor, B subunit
Hs.584966	C1orf163	Chromosome 1 open reading frame 163
Hs.585177	UBE2NL	Ubiquitin-conjugating enzyme E2N-like
Hs.585728	NIP7	Nuclear import 7 homolog (S. cerevisiae)
Hs.587054	G3BP1	GTPase activating protein (SH3 domain) binding protein 1
Hs.58877	HMCN1	Hemicentin 1
Hs.589489	SMARCA5	SWI/SNF related, matrix associated, actin dependent regulator of chromatin, subfamily a, member 5
Hs.58974	CCNA2	Cyclin A2
Hs.590906	SRD5A2L	Steroid 5 alpha-reductase 2-like
Hs.591005	METAP2	Methionyl aminopeptidase 2
Hs.591036	MDM1	Mdm4, transformed 3T3 cell double minute 1, p53 binding protein (mouse)
Hs.591084	FANCG	Fanconi anemia, complementation group G
Hs.591110	IDH3A	Isocitrate dehydrogenase 3 (NAD+) alpha
Hs.591283	RSRC1	Arginine/serine-rich coiled-coil 1
Hs.591314	GMPS	Guanine monphosphate synthetase
Hs.591347	TPD52L1	Tumor protein D52-like 1
Hs.591363	ZWINT	ZW10 interactor
Hs.591373	KIF5B	Kinesin family member 5B
Hs.591405	DDX20	DEAD (Asp-Glu-Ala-Asp) box polypeptide 20
Hs.591412	DCLRE1B	DNA cross-link repair 1B (PSO2 homolog, S. cerevisiae)
Hs.591458	UCHL5	Ubiquitin carboxyl-terminal hydrolase L5
Hs.591463	SMG7	Smg-7 homolog, nonsense mediated mRNA decay factor (C. elegans)
Hs.591501	ZMPSTE24	Zinc metallopeptidase (STE24 homolog, S. cerevisiae)
Hs.591506	MYCBP	C-myc binding protein
Hs.591552	RAB6A	RAB6A, member RAS oncogene family
Hs.59159	CHD9	Chromodomain helicase DNA binding protein 9
Hs.591619	HRB	HIV-1 Rev binding protein
Hs.591642	BARD1	BRCA1 associated RING domain 1
Hs.591731	HNRPAB	Heterogeneous nuclear ribonucleoprotein A/B
Hs.591856	EDD1	E3 ubiquitin protein ligase, HECT domain containing, 1
Hs.591913	GFRA1	GDNF family receptor alpha 1
Hs.591920	NT5C2	5'-nucleotidase, cytosolic II
Hs.591931	DDX10	DEAD (Asp-Glu-Ala-Asp) box polypeptide 10
Hs.592004	PUS1	Pseudouridylate synthase 1
Hs.592047	MKL2	MKL/myocardin-like 2
Hs.592224	SYTL4	Synaptotagmin-like 4 (granuphilin-a)
Hs.592270	RINT1	RAD50 interactor 1
Hs.592338	TYMS	Thymidylate synthetase
Hs.592490	FH	Fumarate hydratase
Hs.595053	HSPD1	Heat shock 60kDa protein 1 (chaperonin)
Hs.597656	MSH2	MutS homolog 2, colon cancer, nonpolyposis type 1 (E. coli)
Hs.598674	ALG10B	Asparagine-linked glycosylation 10 homolog B (yeast, alpha-1,2-glucosyltransferase)
Hs.602085	PHLDA1	Pleckstrin homology-like domain, family A, member 1
Hs.603000	ANP32E	Acidic (leucine-rich) nuclear phosphoprotein 32 family, member E
Hs.603732	NCKAP1	NCK-associated protein 1
Hs.604001	HNRPH1	Heterogeneous nuclear ribonucleoprotein H1 (H)
Hs.606584	SHQ1	SHQ1 homolog (S. cerevisiae)
Hs.612782	RP11-93B10.1	Hypothetical protein LOC139886
Hs.612814	CCPG1	Cell cycle progression 1
Hs.615360	ZKSCAN1	Zinc finger with KRAB and SCAN domains 1
Hs.617340	PNPLA8	Patatin-like phospholipase domain containing 8
Hs.62180	ANLN	Anillin, actin binding protein
Hs.624002	AGPAT5	1-acylglycerol-3-phosphate O-acyltransferase 5 (lysophosphatidic acid acyltransferase, epsilon)
Hs.631508	GINS1	GINS complex subunit 1 (Psf1 homolog)
Hs.631580	SAE2	SUMO1 activating enzyme subunit 2
Hs.631818	EEF1E1	Eukaryotic translation elongation factor 1 epsilon 1
Hs.631890	FANCL	Fanconi anemia, complementation group L
Hs.631921	NEK4	NIMA (never in mitosis gene a)-related kinase 4
Hs.631967	CENPH	Centromere protein H
Hs.631975	SLC30A5	Solute carrier family 30 (zinc transporter), member 5
Hs.632268	DSN1	DSN1, MIND kinetochore complex component, homolog (S. cerevisiae)
Hs.632535	SSB	Sjogren syndrome antigen B (autoantigen La)
Hs.632555	AP1S3	Adaptor-related protein complex 1, sigma 3 subunit
Hs.632724	CBX5	Chromobox homolog 5 (HP1 alpha homolog, Drosophila)
Hs.632740	BRI3BP	BRI3 binding protein
Hs.632828	HNRPH2	Heterogeneous nuclear ribonucleoprotein H2 (H')
Hs.633334	NUP153	Nucleoporin 153kDa
Hs.636561	FAM108A1	Family with sequence similarity 108, member A1
Hs.637001	APC	Adenomatosis polyposis coli
Hs.642874	RAB8A	RAB8A, member RAS oncogene family
Hs.643120	IGF1R	Insulin-like growth factor 1 receptor
Hs.643130	PAWR	PRKC, apoptosis, WT1, regulator
Hs.643495	HMGCR	3-hydroxy-3-methylglutaryl-Coenzyme A reductase
Hs.643526	NUP160	Nucleoporin 160kDa
Hs.644563	USP8	Ubiquitin specific peptidase 8
Hs.645274	THNSL1	Threonine synthase-like 1 (bacterial)
Hs.645284	PPP1CB	Protein phosphatase 1, catalytic subunit, beta isoform
Hs.645286	GFPT1	Glutamine-fructose-6-phosphate transaminase 1
Hs.645306	TNPO1	Transportin 1
Hs.645337	CBWD1	COBW domain containing 1
Hs.645458	PREI3	Preimplantation protein 3
Hs.645489	TRA2A	Transformer-2 alpha
Hs.647016	BAZ1B	Bromodomain adjacent to zinc finger domain, 1B
Hs.651212	YWHAB	Tyrosine 3-monooxygenase/tryptophan 5-monooxygenase activation protein, beta polypeptide
Hs.652101	SNX5	Sorting nexin 5
Hs.652195	HSPC111	Hypothetical protein HSPC111
Hs.652287	DYRK1A	Dual-specificity tyrosine-(Y)-phosphorylation regulated kinase 1A
Hs.652293	CALU	Calumenin
Hs.652307	SIP1	Survival of motor neuron protein interacting protein 1
Hs.652308	MTHFD1	Methylenetetrahydrofolate dehydrogenase (NADP+ dependent) 1, methenyltetrahydrofolate cyclohydrolase
Hs.652340	MREG	Melanoregulin
Hs.652352	RFC4	Replication factor C (activator 1) 4, 37kDa
Hs.652393	ATPBD1C	ATP binding domain 1 family, member C
Hs.653104	RNGTT	RNA guanylyltransferase and 5'-phosphatase
Hs.653142	DDX21	DEAD (Asp-Glu-Ala-Asp) box polypeptide 21
Hs.653145	NCOA4	Nuclear receptor coactivator 4
Hs.653148	VRK2	Vaccinia related kinase 2
Hs.653163	TAF9	TAF9 RNA polymerase II, TATA box binding protein (TBP)-associated factor, 32kDa
Hs.653210	STMN1	Stathmin 1/oncoprotein 18
Hs.653215	SERBP1	SERPINE1 mRNA binding protein 1
Hs.653232	UBXD2	UBX domain containing 2
Hs.653236	ZC3H15	Zinc finger CCCH-type containing 15
Hs.653246	RG9MTD1	RNA (guanine-9-) methyltransferase domain containing 1
Hs.653251	FBXO5	F-box protein 5
Hs.653269	RACGAP1	Rac GTPase activating protein 1
Hs.66180	NAP1L2	Nucleosome assembly protein 1-like 2
Hs.6638	MYEF2	Myelin expression factor 2
Hs.66708	VAMP3	Vesicle-associated membrane protein 3 (cellubrevin)
Hs.69855	CSDE1	Cold shock domain containing E1, RNA-binding
Hs.709	DCK	Deoxycytidine kinase
Hs.71827	RRS1	RRS1 ribosome biogenesis regulator homolog (S. cerevisiae)
Hs.72782	FLJ11171	Hypothetical protein FLJ11171
Hs.74405	YWHAQ	Tyrosine 3-monooxygenase/tryptophan 5-monooxygenase activation protein, theta polypeptide
Hs.74899	NOC3L	Nucleolar complex associated 3 homolog (S. cerevisiae)
Hs.75117	ILF2	Interleukin enhancer binding factor 2, 45kDa
Hs.75514	NP	Nucleoside phosphorylase
Hs.76244	SRM	Spermidine synthase
Hs.77783	PKMYT1	Protein kinase, membrane associated tyrosine/threonine 1
Hs.7879	IFRD1	Interferon-related developmental regulator 1
Hs.79081	PPP1CC	Protein phosphatase 1, catalytic subunit, gamma isoform
Hs.79136	SLC39A6	Solute carrier family 39 (zinc transporter), member 6
Hs.80296	PCP4	Purkinje cell protein 4
Hs.81170	PIM1	Pim-1 oncogene
Hs.81848	RAD21	RAD21 homolog (S. pombe)
Hs.82128	TPBG	Trophoblast glycoprotein
Hs.82432	GPD1L	Glycerol-3-phosphate dehydrogenase 1-like
Hs.83114	CRYZ	Crystallin, zeta (quinone reductase)
Hs.83765	DHFR	Dihydrofolate reductase
Hs.84084	APPBP2	Amyloid beta precursor protein (cytoplasmic tail) binding protein 2
Hs.85951	XPOT	Exportin, tRNA (nuclear export receptor for tRNAs)
Hs.86337	POLR1B	Polymerase (RNA) I polypeptide B, 128kDa
Hs.86905	ATP6V1C1	ATPase, H+ transporting, lysosomal 42kDa, V1 subunit C1
Hs.8739	STATIP1	Signal transducer and activator of transcription 3 interacting protein 1
Hs.8878	KIF11	Kinesin family member 11
Hs.89497	LMNB1	Lamin B1
Hs.90073	CSE1L	CSE1 chromosome segregation 1-like (yeast)
Hs.90756	KLB	Klotho beta
Hs.91384	NMD3	NMD3 homolog (S. cerevisiae)
Hs.91728	EXOSC9	Exosome component 9
Hs.93002	UBE2C	Ubiquitin-conjugating enzyme E2C
Hs.95260	FAM8A1	Family with sequence similarity 8, member A1
Hs.9589	UBQLN1	Ubiquilin 1
Hs.96	PMAIP1	Phorbol-12-myristate-13-acetate-induced protein 1
Hs.9873	KIDINS220	Kinase D-interacting substance of 220 kDa
Hs.99821	C10orf22	Chromosome 10 open reading frame 22
