# Supplementary material for: Molecular conservation of estrogen-response associated with cell cycle regulation, hormonal carcinogenesis and cancer in zebrafish and human cancer cell lines
Source: BMC Med Genomics. 2011 May 16;4:41. doi: 10.1186/1755-8794-4-41 (PMC3114699; doi:10.1186/1755-8794-4-41)
Supplement: Additional file 3 — E2 responsive genes from T47D cells. List of estrogen responsive genes identified from T47D cells by Lin et al [20] are presented in this file. [file 1755-8794-4-41-S3.XLS]

## Sheet: Sheet2
Additional File 3: Dataset for T47D cells estrogen-responsive genes (Lin et al 2004)
Unigene ID	Gene Symbol	Unigene Description
Hs.102267	LOX	Lysyl oxidase
Hs.102402	MXD4	MAX dimerization protein 4
Hs.102735	SSBP2	Single-stranded DNA binding protein 2
Hs.103070		Homo sapiens, clone IMAGE:5583725, mRNA
Hs.104925	ENC1	Ectodermal-neural cortex (with BTB-like domain)
Hs.106070	CDKN1C	Cyclin-dependent kinase inhibitor 1C (p57, Kip2)
Hs.106124	EPB49	Erythrocyte membrane protein band 4.9 (dematin)
Hs.108301	NR2C1	Nuclear receptor subfamily 2, group C, member 1
Hs.109590	GENX-3414	Genethonin 1
Hs.1116	LTBR	Lymphotoxin beta receptor (TNFR superfamily, member 3)
Hs.111867	GLI2	GLI-Kruppel family member GLI2
Hs.112143	FBXL17	F-box and leucine-rich repeat protein 17
Hs.112242	C15orf48	Chromosome 15 open reading frame 48
Hs.112529	ZNF579	Zinc finger protein 579
Hs.112623		Transcribed locus
Hs.113577	NF1	Neurofibromin 1 (neurofibromatosis, von Recklinghausen disease, Watson disease)
Hs.116233	BTBD9	BTB (POZ) domain containing 9
Hs.116459	MAN2A2	Mannosidase, alpha, class 2A, member 2
Hs.118681	ERBB3	V-erb-b2 erythroblastic leukemia viral oncogene homolog 3 (avian)
Hs.118695	KCNG1	Potassium voltage-gated channel, subfamily G, member 1
Hs.119882	CDK6	Cyclin-dependent kinase 6
Hs.12211	SLC35C1	Solute carrier family 35, member C1
Hs.122926	NR3C1	Nuclear receptor subfamily 3, group C, member 1 (glucocorticoid receptor)
Hs.122927	CLIP4	CAP-GLY domain containing linker protein family, member 4
Hs.12548		Transcribed locus
Hs.125482	SLC22A15	Solute carrier family 22 (organic cation transporter), member 15
Hs.126605		Transcribed locus
Hs.126962		Transcribed locus
Hs.127951	MAP7D2	Hypothetical protein FLJ14503
Hs.129332	CSNK1G2	Casein kinase 1, gamma 2
Hs.129589	LOC643770	Hypothetical LOC643770
Hs.129613		Transcribed locus
Hs.129895	TBX3	T-box 3 (ulnar mammary syndrome)
Hs.130295		Transcribed locus
Hs.130607	MVK	Mevalonate kinase (mevalonic aciduria)
Hs.131489	PARD3	Par-3 partitioning defective 3 homolog (C. elegans)
Hs.131673	GLCCI1	Glucocorticoid induced transcript 1
Hs.13291	CCNG2	Cyclin G2
Hs.133379	TGFB2	Transforming growth factor, beta 2
Hs.13438		Clone 24626 mRNA sequence
Hs.134473	ZNRF3	Zinc and ring finger 3
Hs.135673	ZSWIM5	Zinc finger, SWIM-type containing 5
Hs.136574	ALOX12B	Arachidonate 12-lipoxygenase, 12R type
Hs.13759	RAB3IL1	RAB3A interacting protein (rabin3)-like 1
Hs.141125	CASP3	Caspase 3, apoptosis-related cysteine peptidase
Hs.148178	RAP1GAP	RAP1 GTPase activating protein
Hs.149363	C18orf1	Chromosome 18 open reading frame 1
Hs.149387	MYO6	Myosin VI
Hs.150557	KLF9	Kruppel-like factor 9
Hs.15299	HEXIM1	Hexamethylene bis-acetamide inducible 1
Hs.153003	STK16	Serine/threonine kinase 16
Hs.153479	SP1	Sp1 transcription factor
Hs.153863	SMAD6	SMAD family member 6
Hs.153952	NT5E	5'-nucleotidase, ecto (CD73)
Hs.154495	ACHE	Acetylcholinesterase (Yt blood group)
Hs.155040	ZNF217	Zinc finger protein 217
Hs.155204	ZNF174	Zinc finger protein 174
Hs.155919	PTPRK	Protein tyrosine phosphatase, receptor type, K
Hs.156352	KIAA1377	KIAA1377
Hs.157427	RFPL2	Ret finger protein-like 2
Hs.158460	CDK5R2	Cyclin-dependent kinase 5, regulatory subunit 2 (p39)
Hs.158852	LMAN2L	Lectin, mannose-binding 2-like
Hs.159556	MTERFD2	MTERF domain containing 2
Hs.160550	SLC43A2	Solute carrier family 43, member 2
Hs.160562	IGF1	Insulin-like growth factor 1 (somatomedin C)
Hs.162032	HBP1	HMG-box transcription factor 1
Hs.162233	CHD4	Chromodomain helicase DNA binding protein 4
Hs.162877	PACSIN2	Protein kinase C and casein kinase substrate in neurons 2
Hs.163484	FOXA1	Forkhead box A1
Hs.164060	GRB10	Growth factor receptor-bound protein 10
Hs.171695	DUSP1	Dual specificity phosphatase 1
Hs.171825	BHLHB2	Basic helix-loop-helix domain containing, class B, 2
Hs.172610		Transcribed locus
Hs.172613	SLC12A7	Solute carrier family 12 (potassium/chloride transporters), member 7
Hs.172847	DNAJC4	DnaJ (Hsp40) homolog, subfamily C, member 4
Hs.173135	DYRK2	Dual-specificity tyrosine-(Y)-phosphorylation regulated kinase 2
Hs.1735	INHBB	Inhibin, beta B (activin AB beta polypeptide)
Hs.173724	CKB	Creatine kinase, brain
Hs.176479	CDC42EP4	CDC42 effector protein (Rho GTPase binding) 4
Hs.17958	GAL3ST1	Galactose-3-O-sulfotransferase 1
Hs.180919	ID2	Inhibitor of DNA binding 2, dominant negative helix-loop-helix protein
Hs.18449	C1orf90	Chromosome 1 open reading frame 90
Hs.185677	NEDD4L	Neural precursor cell expressed, developmentally down-regulated 4-like
Hs.189409	FNBP1	Formin binding protein 1
Hs.189825	KIAA1244	KIAA1244
Hs.189920	PB1	Polybromo 1
Hs.190043	MOSPD2	Motile sperm domain containing 2
Hs.191911	NFIA	Nuclear factor I/A
Hs.192619	KIAA1600	KIAA1600
Hs.19404	ASB9	Ankyrin repeat and SOCS box-containing 9
Hs.196102	RB1CC1	RB1-inducible coiled-coil 1
Hs.1976	PDGFB	Platelet-derived growth factor beta polypeptide (simian sarcoma viral (v-sis) oncogene homolog)
Hs.197922	CAMK2N1	Calcium/calmodulin-dependent protein kinase II inhibitor 1
Hs.20103	EGFLAM	EGF-like, fibronectin type III and laminin G domains
Hs.201034	NTN4	Netrin 4
Hs.201083	MAL2	Mal, T-cell differentiation protein 2
Hs.201712	GLG1	Golgi apparatus protein 1
Hs.202179	SERF1A	Small EDRK-rich factor 1A (telomeric)
Hs.2030	THBD	Thrombomodulin
Hs.20315	IFIT1	Interferon-induced protein with tetratricopeptide repeats 1
Hs.20716	TIMM17A	Translocase of inner mitochondrial membrane 17 homolog A (yeast)
Hs.207459	ST6GAL1	ST6 beta-galactosamide alpha-2,6-sialyltranferase 1
Hs.20961	GPR30	G protein-coupled receptor 30
Hs.212395	CIZ1	CDKN1A interacting zinc finger protein 1
Hs.213289	LDLR	Low density lipoprotein receptor (familial hypercholesterolemia)
Hs.21577	SNUPN	Snurportin 1
Hs.21631	AUTS2	Autism susceptibility candidate 2
Hs.22026	TM4SF18	Transmembrane 4 L six family member 18
Hs.221873	KCTD15	Potassium channel tetramerisation domain containing 15
Hs.224012	JAG1	Jagged 1 (Alagille syndrome)
Hs.23131	KIFC3	Kinesin family member C3
Hs.231320	GPR160	G protein-coupled receptor 160
Hs.234249	MAPK8IP1	Mitogen-activated protein kinase 8 interacting protein 1
Hs.234434	HEY1	Hairy/enhancer-of-split related with YRPW motif 1
Hs.23581	LEPR	Leptin receptor
Hs.23585	CAMSAP1L1	Calmodulin regulated spectrin-associated protein 1-like 1
Hs.23751	ADAMTS19	ADAM metallopeptidase with thrombospondin type 1 motif, 19
Hs.238432	GPBP1L1	GC-rich promoter binding protein 1-like 1
Hs.239181	C6orf194	Chromosome 6 open reading frame 194
Hs.239600	CALML3	Calmodulin-like 3
Hs.240	MPHOSPH1	M-phase phosphoprotein 1
Hs.24135	VEZT	Vezatin, adherens junctions transmembrane protein
Hs.241586	LY6G6C	Lymphocyte antigen 6 complex, locus G6C
Hs.24553	STRA6	Stimulated by retinoic acid gene 6 homolog (mouse)
Hs.250666	HES1	Hairy and enhancer of split 1, (Drosophila)
Hs.25292	JUNB	Jun B proto-oncogene
Hs.253146	PLEKHA6	Pleckstrin homology domain containing, family A member 6
Hs.25318	RAB27B	RAB27B, member RAS oncogene family
Hs.253603	SP6	Sp6 transcription factor
Hs.255491	ACPL2	Acid phosphatase-like 2
Hs.256526	NARF	Nuclear prelamin A recognition factor
Hs.257970	NFIX	Nuclear factor I/X (CCAAT-binding transcription factor)
Hs.258563	FEZ2	Fasciculation and elongation protein zeta 2 (zygin II)
Hs.258941	PROKR1	Prokineticin receptor 1
Hs.26047	TNRC4	Trinucleotide repeat containing 4
Hs.260855	FAM84A	Family with sequence similarity 84, member A
Hs.26216	TMEM37	Transmembrane protein 37
Hs.26225	GABRP	Gamma-aminobutyric acid (GABA) A receptor, pi
Hs.265829	ITGA3	Integrin, alpha 3 (antigen CD49C, alpha 3 subunit of VLA-3 receptor)
Hs.266175	PAG1	Phosphoprotein associated with glycosphingolipid microdomains 1
Hs.26670	MGC17330	HGFL gene
Hs.270244	PARP6	Poly (ADP-ribose) polymerase family, member 6
Hs.272168	SERINC3	Serine incorporator 3
Hs.274136	BRF2	BRF2, subunit of RNA polymerase III transcription initiation factor, BRF1-like
Hs.276976	LOC646080	Similar to Rab coupling protein isoform 1
Hs.283378	RELL1	Receptor expressed in lymphoid tissues like 1
Hs.28608	ZCCHC3	Zinc finger, CCHC domain containing 3
Hs.293388	ZNF662	Zinc finger protein 662
Hs.295449	PVALB	Parvalbumin
Hs.295923	SIAH1	Seven in absentia homolog 1 (Drosophila)
Hs.296310	GJA4	Gap junction protein, alpha 4, 37kDa
Hs.296949	CLDN9	Claudin 9
Hs.29724	PLEKHF2	Pleckstrin homology domain containing, family F (with FYVE domain) member 2
Hs.297967	FLJ36032	Hypothetical protein FLJ36032
Hs.299878	DEGS1	Degenerative spermatocyte homolog 1, lipid desaturase (Drosophila)
Hs.301094	ZNF629	Zinc finger protein 629
Hs.301865	DCT	Dopachrome tautomerase (dopachrome delta-isomerase, tyrosine-related protein 2)
Hs.302435	CENTG1	Centaurin, gamma 1
Hs.303090	PPP1R3C	Protein phosphatase 1, regulatory (inhibitor) subunit 3C
Hs.303208	SH2D4A	SH2 domain containing 4A
Hs.30792	HOOK2	Hook homolog 2 (Drosophila)
Hs.308074	C9orf5	Chromosome 9 open reading frame 5
Hs.30965	SHC2	SHC (Src homology 2 domain containing) transforming protein 2
Hs.329502	CASP9	Caspase 9, apoptosis-related cysteine peptidase
Hs.32981	SEMA3F	Sema domain, immunoglobulin domain (Ig), short basic domain, secreted, (semaphorin) 3F
Hs.332119	LOC387601	Putative UST1-like organic anion transporter
Hs.361463	F10	Coagulation factor X
Hs.367725	GATA2	GATA binding protein 2
Hs.368808	EHD3	EH-domain containing 3
Hs.368971	NCOA6	Nuclear receptor coactivator 6
Hs.36915	SMAD3	SMAD family member 3
Hs.369232	EPB41L5	Erythrocyte membrane protein band 4.1 like 5
Hs.369520	SYTL2	Synaptotagmin-like 2
Hs.369574	CDC42EP3	CDC42 effector protein (Rho GTPase binding) 3
Hs.36958	BCAR3	Breast cancer anti-estrogen resistance 3
Hs.36972	CD7	CD7 molecule
Hs.370771	CDKN1A	Cyclin-dependent kinase inhibitor 1A (p21, Cip1)
Hs.371218	EPHA4	EPH receptor A4
Hs.372031	PMP22	Peripheral myelin protein 22
Hs.372914	NDRG1	N-myc downstream regulated gene 1
Hs.374043	ASXL1	Additional sex combs like 1 (Drosophila)
Hs.374216	CPEB2	Cytoplasmic polyadenylation element binding protein 2
Hs.375142	EPOR	Erythropoietin receptor
Hs.377090	ZHX2	Zinc fingers and homeoboxes 2
Hs.377416	ELMO3	Engulfment and cell motility 3
Hs.386168	IHPK1	Inositol hexaphosphate kinase 1
Hs.387567	ACLY	ATP citrate lyase
Hs.389027	PPM1L	Protein phosphatase 1 (formerly 2C)-like
Hs.389171	PINK1	PTEN induced putative kinase 1
Hs.390729	ERBB4	V-erb-a erythroblastic leukemia viral oncogene homolog 4 (avian)
Hs.390738	FLJ20366	Hypothetical protein FLJ20366
Hs.397891	PASK	PAS domain containing serine/threonine kinase
Hs.398157	PLK2	Polo-like kinase 2 (Drosophila)
Hs.399958	DSCR1L2	Down syndrome critical region gene 1-like 2
Hs.4055	KLF6	Kruppel-like factor 6
Hs.405662	CRABP2	Cellular retinoic acid binding protein 2
Hs.406096	ZFAND5	Zinc finger, AN1-type domain 5
Hs.406492	KIAA0738	KIAA0738 gene product
Hs.406966	C14orf8	Chromosome 14 open reading frame 8
Hs.409352	PID1	Hypothetical protein FLJ20701
Hs.410388	LACTB	Lactamase, beta
Hs.411308	GALNTL2	UDP-N-acetyl-alpha-D-galactosamine:polypeptide N-acetylgalactosaminyltransferase-like 2
Hs.411881	GRB14	Growth factor receptor-bound protein 14
Hs.414795	SERPINE1	Serpin peptidase inhibitor, clade E (nexin, plasminogen activator inhibitor type 1), member 1
Hs.416358	SALL2	Sal-like 2 (Drosophila)
Hs.417962	DUSP4	Dual specificity phosphatase 4
Hs.418123	CTSL1	Cathepsin L
Hs.421437	CLEC4M	C-type lectin domain family 4, member M
Hs.423163	SLC35A1	Solute carrier family 35 (CMP-sialic acid transporter), member A1
Hs.430425	GNB1	Guanine nucleotide binding protein (G protein), beta polypeptide 1
Hs.430551	IQGAP1	IQ motif containing GTPase activating protein 1
Hs.434241	FAM45A	Family with sequence similarity 45, member A
Hs.434255	PSD3	Pleckstrin and Sec7 domain containing 3
Hs.434286	CHES1	Checkpoint suppressor 1
Hs.434900	PDZRN3	PDZ domain containing RING finger 3
Hs.434914	FRMD6	FERM domain containing 6
Hs.435052	ATP8A1	ATPase, aminophospholipid transporter (APLT), Class I, type 8A, member 1
Hs.435277	SYNGR3	Synaptogyrin 3
Hs.435302	ZNF3	Zinc finger protein 3
Hs.435730	IRX5	Iroquois homeobox protein 5
Hs.436317	CYP4B1	Cytochrome P450, family 4, subfamily B, polypeptide 1
Hs.436650	MLH3	MutL homolog 3 (E. coli)
Hs.436687	SET	SET translocation (myeloid leukemia-associated)
Hs.436944	SPRY1	Sprouty homolog 1, antagonist of FGF signaling (Drosophila)
Hs.43834	SUHW2	Suppressor of hairy wing homolog 2 (Drosophila)
Hs.438454	FBXO25	F-box protein 25
Hs.439023	SDS	Serine dehydratase
Hs.439031		Transcribed locus
Hs.440643	DKFZP779L1068	PRO0845
Hs.441664	TSPAN7	Tetraspanin 7
Hs.442658	AURKB	Aurora kinase B
Hs.444049	BLNK	B-cell linker
Hs.444208	DHX29	DEAH (Asp-Glu-Ala-His) box polypeptide 29
Hs.444229	ARHGAP24	Rho GTPase activating protein 24
Hs.444467	CHCHD3	Coiled-coil-helix-coiled-coil-helix domain containing 3
Hs.444612	SLC2A9	Solute carrier family 2 (facilitated glucose transporter), member 9
Hs.444668	TMEM117	Transmembrane protein 117
Hs.444785		Full-length cDNA clone CS0DF032YA11 of Fetal brain of Homo sapiens (human)
Hs.444924	CDS1	CDP-diacylglycerol synthase (phosphatidate cytidylyltransferase) 1
Hs.445758	E2F5	E2F transcription factor 5, p130-binding
Hs.446315	FAM107B	Family with sequence similarity 107, member B
Hs.446352	ERBB2	V-erb-b2 erythroblastic leukemia viral oncogene homolog 2, neuro/glioblastoma derived oncogene homolog (avian)
Hs.446678	NCOA2	Nuclear receptor coactivator 2
Hs.44780	GTDC1	Glycosyltransferase-like domain containing 1
Hs.448979	SLC35A3	Solute carrier family 35 (UDP-N-acetylglucosamine (UDP-GlcNAc) transporter), member A3
Hs.459070	ARNT2	Aryl-hydrocarbon receptor nuclear translocator 2
Hs.459940	LITAF	Lipopolysaccharide-induced TNF factor
Hs.461074	ZFP90	Zinc finger protein 90 homolog (mouse)
Hs.461786	SPIRE2	Spire homolog 2 (Drosophila)
Hs.463466	CA10	Carbonic anhydrase X
Hs.463613	YPEL2	Yippee-like 2 (Drosophila)
Hs.463785	FTSJ3	FtsJ homolog 3 (E. coli)
Hs.463978	MAP2K6	Mitogen-activated protein kinase kinase 6
Hs.464422	COLEC12	Collectin sub-family member 12
Hs.464563	KIAA0802	KIAA0802
Hs.466828	GSK3A	Glycogen synthase kinase 3 alpha
Hs.46879		Transcribed locus
Hs.469543	SESN2	Sestrin 2
Hs.471156	ABI2	Abl interactor 2
Hs.471818	GPIAP1	GPI-anchored membrane protein 1
Hs.471834	SNED1	Sushi, nidogen and EGF-like domains 1
Hs.472101	PLCB4	Phospholipase C, beta 4
Hs.472270	RIN2	Ras and Rab interactor 2
Hs.472667	CTNNBL1	Catenin, beta like 1
Hs.473163	BMP7	Bone morphogenetic protein 7 (osteogenic protein 1)
Hs.474596	LIMK2	LIM domain kinase 2
Hs.475055	BIK	BCL2-interacting killer (apoptosis-inducing)
Hs.475353	LMCD1	LIM and cysteine-rich domains 1
Hs.476284	DOCK3	Dedicator of cytokinesis 3
Hs.476389	ERC2	ELKS/RAB6-interacting/CAST family member 2
Hs.477	HSD17B3	Hydroxysteroid (17-beta) dehydrogenase 3
Hs.477155	ATP6V1A	ATPase, H+ transporting, lysosomal 70kDa, V1 subunit A
Hs.478275	TNFSF10	Tumor necrosis factor (ligand) superfamily, member 10
Hs.479403	TBC1D19	TBC1 domain family, member 19
Hs.479670	TEC	Tec protein tyrosine kinase
Hs.480042	ANXA3	Annexin A3
Hs.480055	MGC10646	Hypothetical protein MGC10646
Hs.480825	RNF150	Ring finger protein 150
Hs.483784	SH3TC2	SH3 domain and tetratricopeptide repeats 2
Hs.484068	RAB40B	RAB40B, member RAS oncogene family
Hs.484195	LOC153222	Adult retina protein
Hs.485139	BAK1	BCL2-antagonist/killer 1
Hs.485158	SPDEF	SAM pointed domain containing ets transcription factor
Hs.485489	CLIC5	Chloride intracellular channel 5
Hs.486434	USP30	Ubiquitin specific peptidase 30
Hs.489615	PBEF1	Pre-B-cell colony enhancing factor 1
Hs.490287	TRIM24	Tripartite motif-containing 24
Hs.490347	MKRN1	Makorin, ring finger protein, 1
Hs.491767	LYN	V-yes-1 Yamaguchi sarcoma viral related oncogene homolog
Hs.492333	STK3	Serine/threonine kinase 3 (STE20 homolog, yeast)
Hs.493096	PBX1	Pre-B-cell leukemia transcription factor 1
Hs.495704	RAB9A	RAB9A, member RAS oncogene family
Hs.49582	PPP1R12A	Protein phosphatase 1, regulatory (inhibitor) subunit 12A
Hs.496303	FLJ44635	TPT1-like protein
Hs.497487	PIK3C2B	Phosphoinositide-3-kinase, class 2, beta polypeptide
Hs.498160	GPR137B	G protein-coupled receptor 137B
Hs.499620	GEMIN4	Gem (nuclear organelle) associated protein 4
Hs.501890	AMPD3	Adenosine monophosphate deaminase (isoform E)
Hs.5025	NEBL	Nebulette
Hs.502876	RHOB	Ras homolog gene family, member B
Hs.503093	ZFP36L2	Zinc finger protein 36, C3H type-like 2
Hs.503222	RAB6A	RAB6A, member RAS oncogene family
Hs.50382	TJP2	Tight junction protein 2 (zona occludens 2)
Hs.504609	ID1	Inhibitor of DNA binding 1, dominant negative helix-loop-helix protein
Hs.504620	PHB2	Prohibitin 2
Hs.505077	C12orf11	Chromosome 12 open reading frame 11
Hs.507243	SNX4	Sorting nexin 4
Hs.507676	FLJ12993	Hypothetical LOC441027
Hs.507916	TSC22D1	TSC22 domain family, member 1
Hs.509736	HSP90AB1	Heat shock protein 90kDa alpha (cytosolic), class B member 1
Hs.509872	RGS6	Regulator of G-protein signalling 6
Hs.510225	RPS6KA5	Ribosomal protein S6 kinase, 90kDa, polypeptide 5
Hs.511251	SQRDL	Sulfide quinone reductase-like (yeast)
Hs.511605	ANXA2	Annexin A2
Hs.511839	N4BP1	Nedd4 binding protein 1
Hs.512776	LTBP2	Latent transforming growth factor beta binding protein 2
Hs.512937	CPB2	Carboxypeptidase B2 (plasma, carboxypeptidase U)
Hs.513557	CTBS	Chitobiase, di-N-acetyl-
Hs.513609	RBL2	Retinoblastoma-like 2 (p130)
Hs.513645	PAK6	P21(CDKN1A)-activated kinase 6
Hs.515032	MKNK2	MAP kinase interacting serine/threonine kinase 2
Hs.515217	SLC1A6	Solute carrier family 1 (high affinity aspartate/glutamate transporter), member 6
Hs.515351	GRAMD1A	GRAM domain containing 1A
Hs.515876	NRBP1	Nuclear receptor binding protein 1
Hs.515890	YPEL5	Yippee-like 5 (Drosophila)
Hs.51649		Clone 24504 mRNA sequence
Hs.516493	FAP	Fibroblast activation protein, alpha
Hs.516664	EFNA1	Ephrin-A1
Hs.516802	KIF1A	Kinesin family member 1A
Hs.516978	C20orf112	Chromosome 20 open reading frame 112
Hs.517549	PIB5PA	Phosphatidylinositol (4,5) bisphosphate 5-phosphatase, A
Hs.517717	SATB1	Special AT-rich sequence binding protein 1 (binds to nuclear matrix/scaffold-associating DNA's)
Hs.517888	CRTAP	Cartilage associated protein
Hs.517991	C1orf105	Chromosome 1 open reading frame 105
Hs.518921	NPNT	Nephronectin
Hs.519005	SMAD1	SMAD family member 1
Hs.519035	LAD1	Ladinin 1
Hs.519162	BTG2	BTG family, member 2
Hs.519371	FLJ40092	FLJ40092 protein
Hs.519873	DSP	Desmoplakin
Hs.520182	TRAM2	Translocation associated membrane protein 2
Hs.521240	KIAA1147	KIAA1147
Hs.522074	TSC22D3	TSC22 domain family, member 3
Hs.522418	GLE1L	GLE1 RNA export mediator-like (yeast)
Hs.522818	L1CAM	L1 cell adhesion molecule
Hs.523012	DDIT4	DNA-damage-inducible transcript 4
Hs.523471	ZNF143	Zinc finger protein 143
Hs.523696	DTX4	Deltex 4 homolog (Drosophila)
Hs.524579	LYZ	Lysozyme (renal amyloidosis)
Hs.525634	DRAM	Damage-regulated autophagy modulator
Hs.527021	MRAS	Muscle RAS oncogene homolog
Hs.527412	ASAH1	N-acylsphingosine amidohydrolase (acid ceramidase) 1
Hs.528335	FAM123A	Family with sequence similarity 123A
Hs.528572	SORBS3	Sorbin and SH3 domain containing 3
Hs.529023	ZNF532	Zinc finger protein 532
Hs.529860		Homo sapiens, clone IMAGE:3851018, mRNA
Hs.530028		Transcribed locus
Hs.530053	RABGEF1	RAB guanine nucleotide exchange factor (GEF) 1
Hs.530159		CDNA FLJ32217 fis, clone PLACE6003771
Hs.530539	NFRKB	Nuclear factor related to kappaB binding protein
Hs.531247	LOC653186	Hypothetical LOC653186
Hs.533468	FAM29A	Family with sequence similarity 29, member A
Hs.533701	TCP11L1	T-complex 11 (mouse)-like 1
Hs.533903	SLC30A7	Solute carrier family 30 (zinc transporter), member 7
Hs.534951	PIK3R3	Phosphoinositide-3-kinase, regulatory subunit 3 (p55, gamma)
Hs.535190	C12orf56	Chromosome 12 open reading frame 56
Hs.535297	ARID5B	AT rich interactive domain 5B (MRF1-like)
Hs.535903	JRK	Jerky homolog (mouse)
Hs.538059	DOCK7	Dedicator of cytokinesis 7
Hs.546267	MMP16	Matrix metallopeptidase 16 (membrane-inserted)
Hs.555086	IMPA1	Inositol(myo)-1(or 4)-monophosphatase 1
Hs.557403	IL1R1	Interleukin 1 receptor, type I
Hs.558402	SSX4	Synovial sarcoma, X breakpoint 4
Hs.560509		Full length insert cDNA clone YA77F06
Hs.56281	ASB12	Ankyrin repeat and SOCS box-containing 12
Hs.564847	SNRPN	Small nuclear ribonucleoprotein polypeptide N
Hs.567437	RAB3GAP2	RAB3 GTPase activating protein subunit 2 (non-catalytic)
Hs.567530	TMEM140	Transmembrane protein 140
Hs.567612	MFSD7	Major facilitator superfamily domain containing 7
Hs.568928		MRNA; cDNA DKFZp762M127 (from clone DKFZp762M127)
Hs.570362	MGC3260	Hypothetical protein MGC3260
Hs.570546		CDNA clone IMAGE:5267328
Hs.572086		CDNA FLJ46539 fis, clone THYMU3037836
Hs.575631	TRIM14	Tripartite motif-containing 14
Hs.577403	SBNO1	Strawberry notch homolog 1 (Drosophila)
Hs.577775	TMTC2	Transmembrane and tetratricopeptide repeat containing 2
Hs.578508	ADAM10	ADAM metallopeptidase domain 10
Hs.580945	C21orf22	Chromosome 21 open reading frame 22
Hs.584916	RNF43	Ring finger protein 43
Hs.584945	TNRC6C	Trinucleotide repeat containing 6C
Hs.585343	SNX13	Sorting nexin 13
Hs.58650	HHAT	Hedgehog acyltransferase
Hs.586760		CDNA clone IMAGE:5277945
Hs.590886	RXRA	Retinoid X receptor, alpha
Hs.590890	ZNF292	Zinc finger protein 292
Hs.590898	MFSD9	Major facilitator superfamily domain containing 9
Hs.591065	ZADH2	Zinc binding alcohol dehydrogenase, domain containing 2
Hs.591293	ALCAM	Activated leukocyte cell adhesion molecule
Hs.591415	IRF6	Interferon regulatory factor 6
Hs.591464	CGN	Cingulin
Hs.591559	TMEM150	Transmembrane protein 150
Hs.591694	BBS7	Bardet-Biedl syndrome 7
Hs.591903	ZBTB43	Zinc finger and BTB domain containing 43
Hs.591918	NANOS1	Nanos homolog 1 (Drosophila)
Hs.591987	TRIM44	Tripartite motif-containing 44
Hs.592245	AKAP14	A kinase (PRKA) anchor protein 14
Hs.592315	SLC25A21	Solute carrier family 25 (mitochondrial oxodicarboxylate carrier), member 21
Hs.592317	TGFB3	Transforming growth factor, beta 3
Hs.592326	SOS2	Son of sevenless homolog 2 (Drosophila)
Hs.592566	LOC56757	Hypothetical protein LOC56757
Hs.592742	ELL2	Elongation factor, RNA polymerase II, 2
Hs.593413	CXCR4	Chemokine (C-X-C motif) receptor 4
Hs.594273		MRNA; cDNA DKFZp686A01184 (from clone DKFZp686A01184)
Hs.595280		Transcribed locus
Hs.597010		CDNA: FLJ21221 fis, clone COL00570
Hs.597332		Transcribed locus
Hs.597895		Transcribed locus
Hs.600533		MRNA; cDNA DKFZp313B1235 (from clone DKFZp313B1235)
Hs.600547	CAMK1D	Calcium/calmodulin-dependent protein kinase ID
Hs.603169	LOC646344	Similar to sphingomyelinase, intestinal alkaline
Hs.612084	ZHX1	Zinc fingers and homeoboxes 1
Hs.618042		Transcribed locus, strongly similar to XP_579705.1 hypothetical protein XP_579705 [Rattus norvegicus]
Hs.61812	PTPN12	Protein tyrosine phosphatase, non-receptor type 12
Hs.62209	SFI1	Sfi1 homolog, spindle assembly associated (yeast)
Hs.626677		MRNA; cDNA DKFZp686G01108 (from clone DKFZp686G01108)
Hs.626985		MRNA; cDNA DKFZp686F16106 (from clone DKFZp686F16106)
Hs.631543	PHLDB3	Pleckstrin homology-like domain, family B, member 3
Hs.631717	GCHFR	GTP cyclohydrolase I feedback regulator
Hs.631733	GPRC5A	G protein-coupled receptor, family C, group 5, member A
Hs.631988	DDR1	Discoidin domain receptor family, member 1
Hs.632067	ZNF704	Zinc finger protein 704
Hs.632267	SDC4	Syndecan 4 (amphiglycan, ryudocan)
Hs.632291	TSPY1	Testis specific protein, Y-linked 1
Hs.632348	SLC7A8	Solute carrier family 7 (cationic amino acid transporter, y+ system), member 8
Hs.632401	MOBKL2C	MOB1, Mps One Binder kinase activator-like 2C (yeast)
Hs.632472	RFX5	Regulatory factor X, 5 (influences HLA class II expression)
Hs.632480	DENND4B	DENN/MADD domain containing 4B
Hs.632527	SLC35F5	Solute carrier family 35, member F5
Hs.632642	PGAM2	Phosphoglycerate mutase 2 (muscle)
Hs.634632	IFNGR2	Interferon gamma receptor 2 (interferon gamma transducer 1)
Hs.6347	LRP5	Low density lipoprotein receptor-related protein 5
Hs.635441	IGFBP5	Insulin-like growth factor binding protein 5
Hs.639920		MRNA; cDNA DKFZp686E22244 (from clone DKFZp686E22244)
Hs.643005	SLC40A1	Solute carrier family 40 (iron-regulated transporter), member 1
Hs.643447	ICAM1	Intercellular adhesion molecule 1 (CD54), human rhinovirus receptor
Hs.645273	SYNPO2L	Synaptopodin 2-like
Hs.645285	TACSTD1	Tumor-associated calcium signal transducer 1
Hs.645397	HIG2	Hypoxia-inducible protein 2
Hs.646183		MRNA (S100C-related gene)
Hs.646695	ZNF37B	Zinc finger protein 37B
Hs.647409	SOX9	SRY (sex determining region Y)-box 9 (campomelic dysplasia, autosomal sex-reversal)
Hs.648434		MRNA full length insert cDNA clone EUROIMAGE 1509279
Hs.651107	ANKRD6	Ankyrin repeat domain 6
Hs.651126	DUSP3	Dual specificity phosphatase 3 (vaccinia virus phosphatase VH1-related)
Hs.651211	NCOA3	Nuclear receptor coactivator 3
Hs.651357	BTG1	B-cell translocation gene 1, anti-proliferative
Hs.652111	SLIT2	Slit homolog 2 (Drosophila)
Hs.652211	JARID2	Jumonji, AT rich interactive domain 2
Hs.652254	TTC17	Tetratricopeptide repeat domain 17
Hs.652286	CXADR	Coxsackie virus and adenovirus receptor
Hs.652389	LOC57228	Small trans-membrane and glycosylated protein
Hs.652427	SDHALP2	Succinate dehydrogenase complex, subunit A, flavoprotein pseudogene 2
Hs.653102	B3GAT2	Beta-1,3-glucuronyltransferase 2 (glucuronosyltransferase S)
Hs.653125	CCDC91	Coiled-coil domain containing 91
Hs.653819		CDNA FLJ12781 fis, clone NT2RP2001861
Hs.67928	ELF3	E74-like factor 3 (ets domain transcription factor, epithelial-specific )
Hs.6838	RND3	Rho family GTPase 3
Hs.68879	BMP4	Bone morphogenetic protein 4
Hs.72912	CYP1A1	Cytochrome P450, family 1, subfamily A, polypeptide 1
Hs.73917	IL4	Interleukin 4
Hs.75652	GSTM5	Glutathione S-transferase M5
Hs.75799	PRSS8	Protease, serine, 8 (prostasin)
Hs.75914	TMED2	Transmembrane emp24 domain trafficking protein 2
Hs.75969	PNRC1	Proline-rich nuclear receptor coactivator 1
Hs.76206	CDH5	Cadherin 5, type 2, VE-cadherin (vascular epithelium)
Hs.76253	ATXN2	Ataxin 2
Hs.76884	ID3	Inhibitor of DNA binding 3, dominant negative helix-loop-helix protein
Hs.77318	PAFAH1B1	Platelet-activating factor acetylhydrolase, isoform Ib, alpha subunit 45kDa
Hs.79088	RCN2	Reticulocalbin 2, EF-hand calcium binding domain
Hs.7910	RYBP	RING1 and YY1 binding protein
Hs.79299	LHFPL2	Lipoma HMGIC fusion partner-like 2
Hs.80720	GAB1	GRB2-associated binding protein 1
Hs.80756	BHMT	Betaine-homocysteine methyltransferase
Hs.81791	TNFRSF11B	Tumor necrosis factor receptor superfamily, member 11b (osteoprotegerin)
Hs.82028	TGFBR2	Transforming growth factor, beta receptor II (70/80kDa)
Hs.83286	KDELC2	KDEL (Lys-Asp-Glu-Leu) containing 2
Hs.84244	KCNB1	Potassium voltage-gated channel, Shab-related subfamily, member 1
Hs.8546	NOTCH3	Notch homolog 3 (Drosophila)
Hs.88252	ATP11C	ATPase, Class VI, type 11C
Hs.94367	TITF1	Thyroid transcription factor 1
Hs.9613	ANGPTL4	Angiopoietin-like 4
Hs.97270	FAM13A1	Family with sequence similarity 13, member A1
Hs.9730	TAC3	Tachykinin 3 (neuromedin K, neurokinin beta)
Hs.97584		Transcribed locus
Hs.98475	PNKD	Paroxysmal nonkinesiogenic dyskinesia
Hs.98594	ARHGEF10	Rho guanine nucleotide exchange factor (GEF) 10
Hs.98910	RFTN1	Raftlin, lipid raft linker 1
Hs.99443		Transcribed locus
Hs.101014	CEP57	Centrosomal protein 57kDa
Hs.101302	COL12A1	Collagen, type XII, alpha 1
Hs.102941		Full length insert cDNA clone ZB81B12
Hs.108973	DPM2	Dolichyl-phosphate mannosyltransferase polypeptide 2, regulatory subunit
Hs.112949	C1orf34	Chromosome 1 open reading frame 34
Hs.114062	PTPLA	Protein tyrosine phosphatase-like (proline instead of catalytic arginine), member A
Hs.114545	GPR55	G protein-coupled receptor 55
Hs.116471	CDH11	Cadherin 11, type 2, OB-cadherin (osteoblast)
Hs.121575	CTSD	Cathepsin D
Hs.12249		Transcribed locus
Hs.122752	TAF2	TAF2 RNA polymerase II, TATA box binding protein (TBP)-associated factor, 150kDa
Hs.122959	SYTL5	Synaptotagmin-like 5
Hs.123232	C14orf143	Chromosome 14 open reading frame 143
Hs.12451	EML1	Echinoderm microtubule associated protein like 1
Hs.126221	TMEM1	Transmembrane protein 1
Hs.126774	DTL	Denticleless homolog (Drosophila)
Hs.12764		CDNA clone IMAGE:5541046
Hs.12876		Transcribed locus
Hs.132902	CAP2	CAP, adenylate cyclase-associated protein, 2 (yeast)
Hs.133444	ERCC6	Excision repair cross-complementing rodent repair deficiency, complementation group 6
Hs.133892	TPM1	Tropomyosin 1 (alpha)
Hs.135646	ELF1	E74-like factor 1 (ets domain transcription factor)
Hs.1360	CYP2B6	Cytochrome P450, family 2, subfamily B, polypeptide 6
Hs.137731	RARA	Retinoic acid receptor, alpha
Hs.138207	FLJ21839	Hypothetical protein FLJ21839
Hs.138860	ARHGAP1	Rho GTPase activating protein 1
Hs.140452	M6PRBP1	Mannose-6-phosphate receptor binding protein 1
Hs.143766	ATN1	Atrophin 1
Hs.145284	NIF3L1	NIF3 NGG1 interacting factor 3-like 1 (S. pombe)
Hs.146602	UQCRQ	Ubiquinol-cytochrome c reductase, complex III subunit VII, 9.5kDa
Hs.146688	PTGES	Prostaglandin E synthase
Hs.147433	PCNA	Proliferating cell nuclear antigen
Hs.148670	RHOBTB1	Rho-related BTB domain containing 1
Hs.149195	PADI3	Peptidyl arginine deiminase, type III
Hs.149261	RUNX1	Runt-related transcription factor 1 (acute myeloid leukemia 1; aml1 oncogene)
Hs.154654	CYP1B1	Cytochrome P450, family 1, subfamily B, polypeptide 1
Hs.155017	NRIP1	Nuclear receptor interacting protein 1
Hs.155097	CA2	Carbonic anhydrase II
Hs.155915	ODZ2	Odz, odd Oz/ten-m homolog 2 (Drosophila)
Hs.156346	TOP2A	Topoisomerase (DNA) II alpha 170kDa
Hs.156506	MGC13017	Similar to RIKEN cDNA A430101B06 gene
Hs.156727	ANKH	Ankylosis, progressive homolog (mouse)
Hs.159201	TMSB4Y	Thymosin, beta 4, Y-linked
Hs.159799	THRAP2	Thyroid hormone receptor associated protein 2
Hs.162757	LRP1	Low density lipoprotein-related protein 1 (alpha-2-macroglobulin receptor)
Hs.162777	POLE2	Polymerase (DNA directed), epsilon 2 (p59 subunit)
Hs.162807	TFF1	Trefoil factor 1 (breast cancer, estrogen-inducible sequence expressed in)
Hs.163813		Transcribed locus
Hs.164226	THBS1	Thrombospondin 1
Hs.16695	UBE1L	Ubiquitin-activating enzyme E1-like
Hs.167405		Transcribed locus
Hs.172587	RAD51L1	RAD51-like 1 (S. cerevisiae)
Hs.175465	MGC45800	Hypothetical protein LOC90768
Hs.176626	HEMGN	Hemogen
Hs.177861	SF3B14	Splicing factor 3B, 14 kDa subunit
Hs.179565	MCM3	MCM3 minichromosome maintenance deficient 3 (S. cerevisiae)
Hs.179718	MYBL2	V-myb myeloblastosis viral oncogene homolog (avian)-like 2
Hs.180414	HSPA8	Heat shock 70kDa protein 8
Hs.181272	PKD2	Polycystic kidney disease 2 (autosomal dominant)
Hs.189641	SEC24D	SEC24 related gene family, member D (S. cerevisiae)
Hs.189780	NOSTRIN	Nitric oxide synthase trafficker
Hs.192215	ADCY1	Adenylate cyclase 1 (brain)
Hs.192374	HSP90B1	Heat shock protein 90kDa beta (Grp94), member 1
Hs.193118	ZMIZ1	Zinc finger, MIZ-type containing 1
Hs.19385	ABHD5	Abhydrolase domain containing 5
Hs.194121	RCL1	RNA terminal phosphate cyclase-like 1
Hs.194143	BRCA1	Breast cancer 1, early onset
Hs.194333	E2F2	E2F transcription factor 2
Hs.195080	ECE1	Endothelin converting enzyme 1
Hs.195403	DOCK5	Dedicator of cytokinesis 5
Hs.198853	C12orf32	Chromosome 12 open reading frame 32
Hs.199487	RERG	RAS-like, estrogen-regulated, growth inhibitor
Hs.200022	SLC13A4	Solute carrier family 13 (sodium/sulfate symporters), member 4
Hs.200600	SCAMP3	Secretory carrier membrane protein 3
Hs.20136	CXorf6	Chromosome X open reading frame 6
Hs.201897	POLA2	Polymerase (DNA directed), alpha 2 (70kD subunit)
Hs.202453	MYC	V-myc myelocytomatosis viral oncogene homolog (avian)
Hs.204041	AHSA1	AHA1, activator of heat shock 90kDa protein ATPase homolog 1 (yeast)
Hs.207157	ANKDD1A	Ankyrin repeat and death domain containing 1A
Hs.208912	CENPM	Centromere protein M
Hs.21016	COCH	Coagulation factor C homolog, cochlin (Limulus polyphemus)
Hs.210995	CA12	Carbonic anhydrase XII
Hs.212088	EPHX2	Epoxide hydrolase 2, cytoplasmic
Hs.212332	CAV2	Caveolin 2
Hs.21331	ZWILCH	Zwilch, kinetochore associated, homolog (Drosophila)
Hs.21703	KCND2	Potassium voltage-gated channel, Shal-related subfamily, member 2
Hs.2171	GDF10	Growth differentiation factor 10
Hs.218040	ITGB3	Integrin, beta 3 (platelet glycoprotein IIIa, antigen CD61)
Hs.22011	C1QTNF6	C1q and tumor necrosis factor related protein 6
Hs.22111	IGSF1	Immunoglobulin superfamily, member 1
Hs.22180	HTR6	5-hydroxytryptamine (serotonin) receptor 6
Hs.226755	YWHAH	Tyrosine 3-monooxygenase/tryptophan 5-monooxygenase activation protein, eta polypeptide
Hs.227948	SERPINB3	Serpin peptidase inhibitor, clade B (ovalbumin), member 3
Hs.233160	STC2	Stanniocalcin 2
Hs.23862	PHCA	Phytoceramidase, alkaline
Hs.24286	CCBP2	Chemokine binding protein 2
Hs.24529	CHEK1	CHK1 checkpoint homolog (S. pombe)
Hs.249159	ADRA2A	Adrenergic, alpha-2A-, receptor
Hs.250687	TRPC1	Transient receptor potential cation channel, subfamily C, member 1
Hs.250822	AURKA	Aurora kinase A
Hs.25130	WDR51B	WD repeat domain 51B
Hs.251680	LOR	Loricrin
Hs.25338	PRSS23	Protease, serine, 23
Hs.25450	SLC29A1	Solute carrier family 29 (nucleoside transporters), member 1
Hs.25590	STC1	Stanniocalcin 1
Hs.25647	FOS	V-fos FBJ murine osteosarcoma viral oncogene homolog
Hs.258100		Transcribed locus, strongly similar to XP_001153471.1 hypothetical protein [Pan troglodytes]
Hs.260720	DNAJC12	DnaJ (Hsp40) homolog, subfamily C, member 12
Hs.26516	ASF1B	ASF1 anti-silencing function 1 homolog B (S. cerevisiae)
Hs.26630	ABCA3	ATP-binding cassette, sub-family A (ABC1), member 3
Hs.267446	FLJ11184	Hypothetical protein FLJ11184
Hs.267632	TMF1	TATA element modulatory factor 1
Hs.268742	POMP	Proteasome maturation protein
Hs.269109	SEMA3C	Sema domain, immunoglobulin domain (Ig), short basic domain, secreted, (semaphorin) 3C
Hs.269909	C14orf147	Chromosome 14 open reading frame 147
Hs.2717	SPAG11	Sperm associated antigen 11
Hs.274150	PIWIL2	Piwi-like 2 (Drosophila)
Hs.275352	C14orf130	Chromosome 14 open reading frame 130
Hs.282700	SPCS2	Signal peptidase complex subunit 2 homolog (S. cerevisiae)
Hs.285218	PCTP	Phosphatidylcholine transfer protein
Hs.288042	ZNF703	Zinc finger protein 703
Hs.29068	DKFZp761P0423	Homolog of rat pragma of Rnd2
Hs.291000	PPM1K	Protein phosphatase 1K (PP2C domain containing)
Hs.291212	TBCA	Tubulin folding cofactor A
Hs.292072	EPS15L1	Epidermal growth factor receptor pathway substrate 15-like 1
Hs.295137	AMFR	Autocrine motility factor receptor
Hs.296422	COASY	Coenzyme A synthase
Hs.301963	HOXD8	Homeobox D8
Hs.302634	FZD8	Frizzled homolog 8 (Drosophila)
Hs.302738	SLC26A2	Solute carrier family 26 (sulfate transporter), member 2
Hs.303669	SLC25A42	Solute carrier family 25, member 42
Hs.304249	UGCG	UDP-glucose ceramide glucosyltransferase
Hs.304376	PPP1R15B	Protein phosphatase 1, regulatory (inhibitor) subunit 15B
Hs.304682	CST3	Cystatin C (amyloid angiopathy and cerebral hemorrhage)
Hs.31442	RECQL4	RecQ protein-like 4
Hs.315562	GCLM	Glutamate-cysteine ligase, modifier subunit
Hs.320890	TNNI1	Troponin I type 1 (skeletal, slow)
Hs.32405		MRNA; cDNA DKFZp586G0321 (from clone DKFZp586G0321)
Hs.32973	GLRB	Glycine receptor, beta
Hs.33102	TFAP2B	Transcription factor AP-2 beta (activating enhancer binding protein 2 beta)
Hs.334305	DGAT2	Diacylglycerol O-acyltransferase homolog 2 (mouse)
Hs.334562	CDC2	Cell division cycle 2, G1 to S and G2 to M
Hs.334587	RBPMS	RNA binding protein with multiple splicing
Hs.334612	SNRPE	Small nuclear ribonucleoprotein polypeptide E
Hs.34012	BRCA2	Breast cancer 2, early onset
Hs.34180	UGCGL1	UDP-glucose ceramide glucosyltransferase-like 1
Hs.343380	CDC42EP2	CDC42 effector protein (Rho GTPase binding) 2
Hs.348883	FOXC1	Forkhead box C1
Hs.351475	POLR2K	Polymerase (RNA) II (DNA directed) polypeptide K, 7.0kDa
Hs.351875	COX6C	Cytochrome c oxidase subunit VIc
Hs.3530	FUSIP1	FUS interacting protein (serine/arginine-rich) 1
Hs.356604	WNK1	WNK lysine deficient protein kinase 1
Hs.368072	PGR	Progesterone receptor
Hs.368884	REEP1	Receptor accessory protein 1
Hs.369017	RAB2A	RAB2A, member RAS oncogene family
Hs.369471	TMEM163	Transmembrane protein 163
Hs.370024	SEC31A	SEC31 homolog A (S. cerevisiae)
Hs.370147	CSPP1	Centrosome and spindle pole associated protein 1
Hs.370510	CADM1	Immunoglobulin superfamily, member 4
Hs.370834	ATAD2	ATPase family, AAA domain containing 2
Hs.371235	C9orf57	Chromosome 9 open reading frame 57
Hs.371902	SNTB1	Syntrophin, beta 1 (dystrophin-associated protein A1, 59kDa, basic component 1)
Hs.372840	APBB1	Amyloid beta (A4) precursor protein-binding, family B, member 1 (Fe65)
Hs.373947	KIF9	Kinesin family member 9
Hs.374378	CKS1B	CDC28 protein kinase regulatory subunit 1B
Hs.374990	CD34	CD34 molecule
Hs.376064	NOL5A	Nucleolar protein 5A (56kDa with KKE/D repeat)
Hs.377484	BAG1	BCL2-associated athanogene
Hs.37916	DPP7	Dipeptidyl-peptidase 7
Hs.380920	LOC201725	Hypothetical protein LOC201725
Hs.381072	PPIF	Peptidylprolyl isomerase F (cyclophilin F)
Hs.387057	THSD4	Thrombospondin, type I, domain containing 4
Hs.387623	ZNF169	Zinc finger protein 169
Hs.388255	C16orf61	Chromosome 16 open reading frame 61
Hs.390420	FUT4	Fucosyltransferase 4 (alpha (1,3) fucosyltransferase, myeloid-specific)
Hs.391327		Transcribed locus
Hs.391860	ADCY9	Adenylate cyclase 9
Hs.396566	MPP3	Membrane protein, palmitoylated 3 (MAGUK p55 subfamily member 3)
Hs.400095	HSPB8	Heat shock 22kDa protein 8
Hs.403917	FARP1	FERM, RhoGEF (ARHGEF) and pleckstrin domain protein 1 (chondrocyte-derived)
Hs.405958	CDC6	Cell division cycle 6 homolog (S. cerevisiae)
Hs.406460	CCDC117	Coiled-coil domain containing 117
Hs.407190	FKBP5	FK506 binding protein 5
Hs.408257	NDUFS6	NADH dehydrogenase (ubiquinone) Fe-S protein 6, 13kDa (NADH-coenzyme Q reductase)
Hs.408557	ELOVL2	Elongation of very long chain fatty acids (FEN1/Elo2, SUR4/Elo3, yeast)-like 2
Hs.40888	ARC	Activity-regulated cytoskeleton-associated protein
Hs.409065	FEN1	Flap structure-specific endonuclease 1
Hs.410970	MYL5	Myosin, light chain 5, regulatory
Hs.412587	RAD51C	RAD51 homolog C (S. cerevisiae)
Hs.412842	CDC123	Cell division cycle 123 homolog (S. cerevisiae)
Hs.413045	CEP350	Centrosomal protein 350kDa
Hs.413416	JMJD1C	Jumonji domain containing 1C
Hs.416139	KCNA1	Potassium voltage-gated channel, shaker-related subfamily, member 1 (episodic ataxia with myokymia)
Hs.416379	MGC16121	Hypothetical protein MGC16121
Hs.418287	ZNF690	Zinc finger protein 690
Hs.418533	BUB3	BUB3 budding uninhibited by benzimidazoles 3 homolog (yeast)
Hs.418966	ZBTB40	Zinc finger and BTB domain containing 40
Hs.42194	SPCS3	Signal peptidase complex subunit 3 homolog (S. cerevisiae)
Hs.427284	ZNRF1	Zinc and ring finger 1
Hs.429	ATP5G3	ATP synthase, H+ transporting, mitochondrial F0 complex, subunit C3 (subunit 9)
Hs.430646	CCNC	Cyclin C
Hs.432548	C10orf18	Chromosome 10 open reading frame 18
Hs.432648	HSPA2	Heat shock 70kDa protein 2
Hs.433336	LOC112714	Similar to alpha tubulin
Hs.434886	CDCA5	Cell division cycle associated 5
Hs.434937	PPIB	Peptidylprolyl isomerase B (cyclophilin B)
Hs.435013	VGLL3	Vestigial like 3 (Drosophila)
Hs.435166	LBR	Lamin B receptor
Hs.435295	TREM2	Triggering receptor expressed on myeloid cells 2
Hs.435711	TRIM2	Tripartite motif-containing 2
Hs.436367	LAMA3	Laminin, alpha 3
Hs.436646	SCN1B	Sodium channel, voltage-gated, type I, beta
Hs.437060	CYCS	Cytochrome c, somatic
Hs.437585	STX2	Syntaxin 2
Hs.437638	XBP1	X-box binding protein 1
Hs.437779	C11orf10	Chromosome 11 open reading frame 10
Hs.438231	TFPI2	Tissue factor pathway inhibitor 2
Hs.44070	SFXN2	Sideroflexin 2
Hs.44278	RAB17	RAB17, member RAS oncogene family
Hs.444118	MCM6	Minichromosome maintenance deficient 6 homolog (S. cerevisiae)
Hs.444619	LAGE3	L antigen family, member 3
Hs.445000	PTGER3	Prostaglandin E receptor 3 (subtype EP3)
Hs.445239	HOXA2	Homeobox A2
Hs.445356	C9orf150	Chromosome 9 open reading frame 150
Hs.445899	ASB13	Ankyrin repeat and SOCS box-containing 13
Hs.446392	DYNLT3	Dynein, light chain, Tctex-type 3
Hs.446414	CD47	CD47 molecule
Hs.446588	RPS13	Ribosomal protein S13
Hs.446628	RPS4X	Ribosomal protein S4, X-linked
Hs.44811		Transcribed locus
Hs.449415	EIF2C2	Eukaryotic translation initiation factor 2C, 2
Hs.459106	AZIN1	Antizyme inhibitor 1
Hs.459855	PMM2	Phosphomannomutase 2
Hs.460184	MCM4	MCM4 minichromosome maintenance deficient 4 (S. cerevisiae)
Hs.461047	G6PD	Glucose-6-phosphate dehydrogenase
Hs.462998	IGFBP4	Insulin-like growth factor binding protein 4
Hs.463456	NME1	Non-metastatic cells 1, protein (NM23A) expressed in
Hs.463638	TUBD1	Tubulin, delta 1
Hs.466775	SNRPA	Small nuclear ribonucleoprotein polypeptide A
Hs.46762		Transcribed locus
Hs.467733	GREB1	GREB1 protein
Hs.469649	BUB1	BUB1 budding uninhibited by benzimidazoles 1 homolog (yeast)
Hs.470654	CDCA7	Cell division cycle associated 7
Hs.47068		Transcribed locus
Hs.47125	GINS3	GINS complex subunit 3 (Psf3 homolog)
Hs.471441	PSMB2	Proteasome (prosome, macropain) subunit, beta type, 2
Hs.471508	IRS1	Insulin receptor substrate 1
Hs.472716	FAM83D	Family with sequence similarity 83, member D
Hs.473087	CTPS	CTP synthase
Hs.473152	TFAP2C	Transcription factor AP-2 gamma (activating enhancer binding protein 2 gamma)
Hs.475125	ATXN10	Ataxin 10
Hs.475319	LRRFIP2	Leucine rich repeat (in FLII) interacting protein 2
Hs.475902	ARPP-21	Cyclic AMP-regulated phosphoprotein, 21 kD
Hs.477128	CCDC80	Coiled-coil domain containing 80
Hs.477481	MCM2	MCM2 minichromosome maintenance deficient 2, mitotin (S. cerevisiae)
Hs.477879	H2AFX	H2A histone family, member X
Hs.477959	SIAH2	Seven in absentia homolog 2 (Drosophila)
Hs.478588	BCL6	B-cell CLL/lymphoma 6 (zinc finger protein 51)
Hs.480615	SYNPO2	Synaptopodin 2
Hs.483200	SNX24	Sorting nexing 24
Hs.48384	HS3ST3B1	Heparan sulfate (glucosamine) 3-O-sulfotransferase 3B1
Hs.483873	GM2A	GM2 ganglioside activator
Hs.485365	AHCYL1	S-adenosylhomocysteine hydrolase-like 1
Hs.485628	ZNF451	Zinc finger protein 451
Hs.486354	PKIB	Protein kinase (cAMP-dependent, catalytic) inhibitor beta
Hs.486410	ECHDC1	Enoyl Coenzyme A hydratase domain containing 1
Hs.486886	LOC729436	Hypothetical protein LOC729436
Hs.489127	CALCR	Calcitonin receptor
Hs.489132	BET1	BET1 homolog (S. cerevisiae)
Hs.48945		Transcribed locus
Hs.490203	CALD1	Caldesmon 1
Hs.490715	RNF32	Ring finger protein 32
Hs.494557	ZNF367	Zinc finger protein 367
Hs.495755	RBBP7	Retinoblastoma binding protein 7
Hs.496572	TMEM164	Transmembrane protein 164
Hs.497692	NSL1	NSL1, MIND kinetochore complex component, homolog (S. cerevisiae)
Hs.499000	DNAJC1	DnaJ (Hsp40) homolog, subfamily C, member 1
Hs.499145	YME1L1	YME1-like 1 (S. cerevisiae)
Hs.500245	DLG5	Discs, large homolog 5 (Drosophila)
Hs.500419	FAM35A	Family with sequence similarity 35, member A
Hs.500572	FER1L3	Fer-1-like 3, myoferlin (C. elegans)
Hs.501928	MICAL2	Microtubule associated monoxygenase, calponin and LIM domain containing 2
Hs.502092	PSG9	Pregnancy specific beta-1-glycoprotein 9
Hs.502328	CD44	CD44 molecule (Indian blood group)
Hs.502338	SLC1A2	Solute carrier family 1 (glial high affinity glutamate transporter), member 2
Hs.502461	DGKZ	Diacylglycerol kinase, zeta 104kDa
Hs.503560	NAALAD2	N-acetylated alpha-linked acidic dipeptidase 2
Hs.504048	CD3D	CD3d molecule, delta (CD3-TCR complex)
Hs.504416	B4GALNT3	Beta-1,4-N-acetyl-galactosaminyl transferase 3
Hs.507680	PFAAP5	Phosphonoformate immuno-associated protein 5
Hs.509513	NCR3	Natural cytotoxicity triggering receptor 3
Hs.509916	C14orf169	Chromosome 14 open reading frame 169
Hs.510078	SGK	Serum/glucocorticoid regulated kinase
Hs.510334	SERPINA5	Serpin peptidase inhibitor, clade A (alpha-1 antiproteinase, antitrypsin), member 5
Hs.510528	TRAF3	TNF receptor-associated factor 3
Hs.510635	IGHG1	Immunoglobulin heavy constant gamma 1 (G1m marker)
Hs.511432	ONECUT1	One cut domain, family member 1
Hs.511668	VPS13C	Vacuolar protein sorting 13 homolog C (S. cerevisiae)
Hs.512841	HS6ST1	Heparan sulfate 6-O-sulfotransferase 1
Hs.513439	GALC	Galactosylceramidase
Hs.513797	SLC7A5	Solute carrier family 7 (cationic amino acid transporter, y+ system), member 5
Hs.513811	CBFA2T3	Core-binding factor, runt domain, alpha subunit 2; translocated to, 3
Hs.513867	ITGAE	Integrin, alpha E (antigen CD103, human mucosal lymphocyte antigen 1; alpha polypeptide)
Hs.514016	C17orf51	Chromosome 17 open reading frame 51
Hs.514527	BIRC5	Baculoviral IAP repeat-containing 5 (survivin)
Hs.514795	NOL4	Nucleolar protein 4
Hs.516986	APBA2BP	Amyloid beta (A4) precursor protein-binding, family A, member 2 binding protein
Hs.517228	TIAM1	T-cell lymphoma invasion and metastasis 1
Hs.517581	HMOX1	Heme oxygenase (decycling) 1
Hs.517582	MCM5	MCM5 minichromosome maintenance deficient 5, cell division cycle 46 (S. cerevisiae)
Hs.517670	TTLL12	Tubulin tyrosine ligase-like family, member 12
Hs.518236	SEC61A1	Sec61 alpha 1 subunit (S. cerevisiae)
Hs.518326	SERP1	Stress-associated endoplasmic reticulum protein 1
Hs.518346	SSR3	Signal sequence receptor, gamma (translocon-associated protein gamma)
Hs.519057	NPY1R	Neuropeptide Y receptor Y1
Hs.519749	LOC133874	Hypothetical gene LOC133874
Hs.520189	ELOVL5	ELOVL family member 5, elongation of long chain fatty acids (FEN1/Elo2, SUR4/Elo3-like, yeast)
Hs.520886	ZNF680	Zinc finger protein 680
Hs.521903	LY6E	Lymphocyte antigen 6 complex, locus E
Hs.522484	OLFM1	Olfactomedin 1
Hs.522632	TIMP1	TIMP metallopeptidase inhibitor 1
Hs.522682		Transcribed locus
Hs.522891	CXCL12	Chemokine (C-X-C motif) ligand 12 (stromal cell-derived factor 1)
Hs.522933	UBIAD1	UbiA prenyltransferase domain containing 1
Hs.523299	SFXN4	Sideroflexin 4
Hs.523835	CDK2AP2	CDK2-associated protein 2
Hs.523852	CCND1	Cyclin D1
Hs.524390	TUBA1A	Tubulin, alpha 3
Hs.524947	CDC20	Cell division cycle 20 homolog (S. cerevisiae)
Hs.525485	ZDHHC22	Zinc finger, DHHC-type containing 22
Hs.525557	SERPINA1	Serpin peptidase inhibitor, clade A (alpha-1 antiproteinase, antitrypsin), member 1
Hs.525781	SPRED1	Sprouty-related, EVH1 domain containing 1
Hs.528763	SNRPA1	Small nuclear ribonucleoprotein polypeptide A'
Hs.528996	AFG3L2	AFG3 ATPase family gene 3-like 2 (yeast)
Hs.529609	ATP13A3	ATPase type 13A3
Hs.529798	C5orf32	Chromosome 5 open reading frame 32
Hs.531561	EMP2	Epithelial membrane protein 2
Hs.531642	RAB11FIP3	RAB11 family interacting protein 3 (class II)
Hs.531941	MYB	V-myb myeloblastosis viral oncogene homolog (avian)
Hs.532082	IL6ST	Interleukin 6 signal transducer (gp130, oncostatin M receptor)
Hs.532635	SERPINA6	Serpin peptidase inhibitor, clade A (alpha-1 antiproteinase, antitrypsin), member 6
Hs.532803	HN1	Hematological and neurological expressed 1
Hs.533017	2008-09-01	Septin 8
Hs.533050	NQO2	NAD(P)H dehydrogenase, quinone 2
Hs.533122	SFRS10	Splicing factor, arginine/serine-rich 10 (transformer 2 homolog, Drosophila)
Hs.533551	PPRC1	Peroxisome proliferator-activated receptor gamma, coactivator-related 1
Hs.533770	SLC38A1	Solute carrier family 38, member 1
Hs.534313	EGR3	Early growth response 3
Hs.534383	COX17	COX17 cytochrome c oxidase assembly homolog (S. cerevisiae)
Hs.534477	UBL5	Ubiquitin-like 5
Hs.534494	AMN	Amnionless homolog (mouse)
Hs.536535	DUSP16	Dual specificity phosphatase 16
Hs.545218	HPYR1	Helicobacter pylori responsive 1
Hs.545401	SGK3	Serum/glucocorticoid regulated kinase family, member 3
Hs.546259	H3F3A	H3 histone, family 3A
Hs.546282	RBBP8	Retinoblastoma binding protein 8
Hs.547009	SLC37A1	Solute carrier family 37 (glycerol-3-phosphate transporter), member 1
Hs.549040	HOXC4	Homeobox C4
Hs.55024	XKR8	XK, Kell blood group complex subunit-related family, member 8
Hs.554594	TCEB1	Transcription elongation factor B (SIII), polypeptide 1 (15kDa, elongin C)
Hs.561796	GRHL2	Grainyhead-like 2 (Drosophila)
Hs.563205	FAT4	FAT tumor suppressor homolog 4 (Drosophila)
Hs.565619	C2orf46	Chromosome 2 open reading frame 46
Hs.567501	AIG1	Androgen-induced 1
Hs.567542	CFC1	Cripto, FRL-1, cryptic family 1
Hs.567576	C13orf7	Chromosome 13 open reading frame 7
Hs.567788	GLIPR1L1	GLI pathogenesis-related 1 like 1
Hs.568230		CDNA FLJ11166 fis, clone PLACE1007242
Hs.568494		CDNA FLJ40173 fis, clone TESTI2016922
Hs.570682	SGEF	Src homology 3 domain-containing guanine nucleotide exchange factor
Hs.570785	PCDH7	BH-protocadherin (brain-heart)
Hs.57079		CDNA FLJ13267 fis, clone OVARC1000964
Hs.571101	SRGAP3	SLIT-ROBO Rho GTPase activating protein 3
Hs.576154	LRP8	Low density lipoprotein receptor-related protein 8, apolipoprotein e receptor
Hs.580351	PRKCE	Protein kinase C, epsilon
Hs.584790	PPP2R1B	Protein phosphatase 2 (formerly 2A), regulatory subunit A, beta isoform
Hs.584801	SFRS2	Splicing factor, arginine/serine-rich 2
Hs.586618		CDNA FLJ37418 fis, clone BRAWH2000488
Hs.587504		CDNA FLJ33715 fis, clone BRAWH2008577
Hs.587558	NCF2	Neutrophil cytosolic factor 2 (65kDa, chronic granulomatous disease, autosomal 2)
Hs.588202	KIF6	Kinesin family member 6
Hs.588901	PIP5K2A	Phosphatidylinositol-4-phosphate 5-kinase, type II, alpha
Hs.58974	CCNA2	Cyclin A2
Hs.591040	KIAA0286	KIAA0286 protein
Hs.591047	SCNN1A	Sodium channel, nonvoltage-gated 1 alpha
Hs.591127	RASGRP1	RAS guanyl releasing protein 1 (calcium and DAG-regulated)
Hs.591227	PARP4	Poly (ADP-ribose) polymerase family, member 4
Hs.591328	FOXO3A	Forkhead box O3A
Hs.591347	TPD52L1	Tumor protein D52-like 1
Hs.591503	HIVEP3	Human immunodeficiency virus type I enhancer binding protein 3
Hs.591506	MYCBP	C-myc binding protein
Hs.591641	WIPF1	WAS/WASL interacting protein family, member 1
Hs.591706	TSPAN5	Tetraspanin 5
Hs.591707	FSTL5	Follistatin-like 5
Hs.591785	IER3	Immediate early response 3
Hs.591847	NAT1	N-acetyltransferase 1 (arylamine N-acetyltransferase)
Hs.591922	SLK	STE20-like kinase (yeast)
Hs.591949	ASAM	Adipocyte-specific adhesion molecule
Hs.592053	RBM35B	RNA binding motif protein 35B
Hs.592082	AXIN1	Axin 1
Hs.592224	SYTL4	Synaptotagmin-like 4 (granuphilin-a)
Hs.592325	XRCC3	X-ray repair complementing defective repair in Chinese hamster cells 3
Hs.593446	FRS2	Fibroblast growth factor receptor substrate 2
Hs.593858	ADAM12	ADAM metallopeptidase domain 12 (meltrin alpha)
Hs.593912		Full-length cDNA clone CS0DK009YB09 of HeLa cells Cot 25-normalized of Homo sapiens (human)
Hs.595878		Isolate Middle91 immunoglobulin heavy chain variable region (IGVH)
Hs.597122	LOC400027	Hypothetical gene supported by BC047417
Hs.612866	LIN52	Lin-52 homolog (C. elegans)
Hs.612888	C14orf85	Chromosome 14 open reading frame 85
Hs.616567		CDNA clone IMAGE:5284411
Hs.631593	PPP1R15A	Protein phosphatase 1, regulatory (inhibitor) subunit 15A
Hs.631818	EEF1E1	Eukaryotic translation elongation factor 1 epsilon 1
Hs.632002	MDC1	Mediator of DNA damage checkpoint 1
Hs.632191	XTP3TPA	XTP3-transactivated protein A
Hs.632223	POLR3K	Polymerase (RNA) III (DNA directed) polypeptide K, 12.3 kDa
Hs.632254	RAPGEFL1	Rap guanine nucleotide exchange factor (GEF)-like 1
Hs.632264	TGIF2	TGFB-induced factor 2 (TALE family homeobox)
Hs.632740	BRI3BP	BRI3 binding protein
Hs.633611		Transcribed locus
Hs.636480	TUBB	Tubulin, beta
Hs.63795	CCDC21	Coiled-coil domain containing 21
Hs.638571		MRNA; cDNA DKFZp313C2339 (from clone DKFZp313C2339)
Hs.640242	SELK	Selenoprotein K
Hs.645427	GNG5	Guanine nucleotide binding protein (G protein), gamma 5
Hs.645458	PREI3	Preimplantation protein 3
Hs.645475	LOC727738	Similar to Amphiregulin precursor (AR) (Colorectum cell-derived growth factor) (CRDGF)
Hs.646917	FLT4	Fms-related tyrosine kinase 4
Hs.648437		CDNA FLJ43345 fis, clone NT2RI3008228
Hs.650382		Transcribed locus
Hs.651263	LOC647299	Hypothetical LOC647299
Hs.651277	B4GALT1	UDP-Gal:betaGlcNAc beta 1,4- galactosyltransferase, polypeptide 1
Hs.651309	LOC92482	Hypothetical protein LOC92482
Hs.652184	PRICKLE2	Prickle homolog 2 (Drosophila)
Hs.652195	HSPC111	Hypothetical protein HSPC111
Hs.652196	FLJ39349	Hypothetical protein LOC644115
Hs.652248	IPO7	Importin 7
Hs.652324	KIAA1799	KIAA1799 protein
Hs.652352	RFC4	Replication factor C (activator 1) 4, 37kDa
Hs.652920		Transcribed locus
Hs.653129	TOB1	Transducer of ERBB2, 1
Hs.653181	THY1	Thy-1 cell surface antigen
Hs.653933		MRNA; cDNA DKFZp686H21226 (from clone DKFZp686H21226)
Hs.68714	SFRS1	Splicing factor, arginine/serine-rich 1 (splicing factor 2, alternate splicing factor)
Hs.6917	MTCP1	Mature T-cell proliferation 1
Hs.709	DCK	Deoxycytidine kinase
Hs.72910	CRYGC	Crystallin, gamma C
Hs.73793	VEGFA	Vascular endothelial growth factor A
Hs.74034	CAV1	Caveolin 1, caveolae protein, 22kDa
Hs.74471	GJA1	Gap junction protein, alpha 1, 43kDa
Hs.75318	TUBA4A	Tubulin, alpha 1
Hs.75361	THOC5	THO complex 5
Hs.75514	NP	Nucleoside phosphorylase
Hs.76781	ABCD3	ATP-binding cassette, sub-family D (ALD), member 3
Hs.76873	HYAL2	Hyaluronoglucosaminidase 2
Hs.77783	PKMYT1	Protein kinase, membrane associated tyrosine/threonine 1
Hs.77867	ADORA1	Adenosine A1 receptor
Hs.78619	GGH	Gamma-glutamyl hydrolase (conjugase, folylpolygammaglutamyl hydrolase)
Hs.81337	LGALS9	Lectin, galactoside-binding, soluble, 9 (galectin 9)
Hs.82128	TPBG	Trophoblast glycoprotein
Hs.82961	TFF3	Trefoil factor 3 (intestinal)
Hs.83383	PRDX4	Peroxiredoxin 4
Hs.83530	ARMCX6	Armadillo repeat containing, X-linked 6
Hs.8361	TSKU	Tsukushin
Hs.83758	CKS2	CDC28 protein kinase regulatory subunit 2
Hs.84136	PITX1	Paired-like homeodomain transcription factor 1
Hs.89404	MSX2	Msh homeobox 2
Hs.92290	NHSL1	NHS-like 1
Hs.93002	UBE2C	Ubiquitin-conjugating enzyme E2C
Hs.93338	MGAT2	Mannosyl (alpha-1,6-)-glycoprotein beta-1,2-N-acetylglucosaminyltransferase
Hs.96	PMAIP1	Phorbol-12-myristate-13-acetate-induced protein 1
Hs.98309	IL23A	Interleukin 23, alpha subunit p19
Hs.98777		Transcribed locus
Hs.99476	SERPINA12	Serpin peptidase inhibitor, clade A (alpha-1 antiproteinase, antitrypsin), member 12
Hs.99528	RAB31	RAB31, member RAS oncogene family
