# Supplementary material for: Molecular conservation of estrogen-response associated with cell cycle regulation, hormonal carcinogenesis and cancer in zebrafish and human cancer cell lines
Source: BMC Med Genomics. 2011 May 16;4:41. doi: 10.1186/1755-8794-4-41 (PMC3114699; doi:10.1186/1755-8794-4-41)
Supplement: Additional file 4 — E2 responsive genes from MCF7 cells. List of estrogen responsive genes identified in MCF7 cells by Thomsen et al (2008; unpublished) are presented in this file. [file 1755-8794-4-41-S4.XLS]

## Sheet: Sheet1
Additional File 4: Dataset for MCF7 cells estrogen-responsive genes (Thomsen et al 2008 unpublished)
Unigene ID	Gene Symbol	Unigene Description
Hs.10041	SRL	Sarcalumenin
Hs.100686	AGR3	Breast cancer membrane protein 11
Hs.100890	RPRM	Reprimo, TP53 dependent G2 arrest mediator candidate
Hs.101174	MAPT	Microtubule-associated protein tau
Hs.101761	N4BP3	Nedd4 binding protein 3
Hs.102336	PRR5	Proline rich 5 (renal)
Hs.102402	MXD4	MAX dimerization protein 4
Hs.102971	ALG10	Asparagine-linked glycosylation 10 homolog (yeast, alpha-1,2-glucosyltransferase)
Hs.104019	TACC3	Transforming, acidic coiled-coil containing protein 3
Hs.104570	KLK8	Kallikrein-related peptidase 8
Hs.104650	FLJ10292	Mago-nashi homolog 2
Hs.104741	PBK	PDZ binding kinase
Hs.104925	ENC1	Ectodermal-neural cortex (with BTB-like domain)
Hs.105465	SNRPF	Small nuclear ribonucleoprotein polypeptide F
Hs.105806	GNLY	Granulysin
Hs.105887	LOC124220	Similar to common salivary protein 1
Hs.1074	SFTPC	Surfactant, pulmonary-associated protein C
Hs.107911	ABCB6	ATP-binding cassette, sub-family B (MDR/TAP), member 6
Hs.108106	UHRF1	Ubiquitin-like, containing PHD and RING finger domains, 1
Hs.108112	POLE3	Polymerase (DNA directed), epsilon 3 (p17 subunit)
Hs.10842	RAN	RAN, member RAS oncogene family
Hs.10846	SAT2	Spermidine/spermine N1-acetyltransferase 2
Hs.110837	TUBB4	Tubulin, beta 4
Hs.111554	ARL4C	ADP-ribosylation factor-like 4C
Hs.1116	LTBR	Lymphotoxin beta receptor (TNFR superfamily, member 3)
Hs.112158	ZNF467	Zinc finger protein 467
Hs.112242	C15orf48	Chromosome 15 open reading frame 48
Hs.112529	ZNF579	Zinc finger protein 579
Hs.112728	PPM1F	Protein phosphatase 1F (PP2C domain containing)
Hs.112981	DEPDC6	DEP domain containing 6
Hs.113094	CORO2A	Coronin, actin binding protein, 2A
Hs.11355	TMPO	Thymopoietin
Hs.113874	OMG	Oligodendrocyte myelin glycoprotein
Hs.113876	WHSC1	Wolf-Hirschhorn syndrome candidate 1
Hs.114246	ZNF81	Zinc finger protein 81
Hs.115474	RFC3	Replication factor C (activator 1) 3, 38kDa
Hs.115838	TMC5	Transmembrane channel-like 5
Hs.116448	GLS	Glutaminase
Hs.116471	CDH11	Cadherin 11, type 2, OB-cadherin (osteoblast)
Hs.11713	ELF5	E74-like factor 5 (ets domain transcription factor)
Hs.117167	LOC283537	Hypothetical protein LOC283537
Hs.118110	BST2	Bone marrow stromal cell antigen 2
Hs.118354	HLA-E	Major histocompatibility complex, class I, E
Hs.118552	TMEM132A	Transmembrane protein 132A
Hs.118608	HOXC13	Homeobox C13
Hs.118631	TIMELESS	Timeless homolog (Drosophila)
Hs.118681	ERBB3	V-erb-b2 erythroblastic leukemia viral oncogene homolog 3 (avian)
Hs.118738	VPRBP	Vpr (HIV-1) binding protein
Hs.119192	H2AFZ	H2A histone family, member Z
Hs.11923	YIPF1	Yip1 domain family, member 1
Hs.119298	FLJ37453	Hypothetical protein LOC645580
Hs.119594	CIT	Citron (rho-interacting, serine/threonine kinase 21)
Hs.119878	MLKL	Mixed lineage kinase domain-like
Hs.120021	RGS22	Regulator of G-protein signalling 22
Hs.120165	LETM1	Leucine zipper-EF-hand containing transmembrane protein 1
Hs.12106	MMAB	Methylmalonic aciduria (cobalamin deficiency) cblB type
Hs.121536	FAM54A	Family with sequence similarity 54, member A
Hs.121575	CTSD	Cathepsin D
Hs.121870	NCDN	Neurochondrin
Hs.12211	SLC35C1	Solute carrier family 35, member C1
Hs.1227	ALAD	Aminolevulinate, delta-, dehydratase
Hs.122959	SYTL5	Synaptotagmin-like 5
Hs.123022	ADRA2C	Adrenergic, alpha-2C-, receptor
Hs.123159	SPAG4	Sperm associated antigen 4
Hs.12319	ALS2CR4	Amyotrophic lateral sclerosis 2 (juvenile) chromosome region, candidate 4
Hs.123534	TRIM16	Tripartite motif-containing 16
Hs.123659	SMPDL3B	Sphingomyelin phosphodiesterase, acid-like 3B
Hs.12457	NUP133	Nucleoporin 133kDa
Hs.124638	C20orf39	Chromosome 20 open reading frame 39
Hs.124696	BDH2	3-hydroxybutyrate dehydrogenase, type 2
Hs.12488	LGI2	Leucine-rich repeat LGI family, member 2
Hs.124922	LRMP	Lymphoid-restricted membrane protein
Hs.126141	CBLN4	Cerebellin 4 precursor
Hs.12646	PARP12	Poly (ADP-ribose) polymerase family, member 12
Hs.126521	HCK	Hemopoietic cell kinase
Hs.126691	FLJ27365	FLJ27365 protein
Hs.126774	DTL	Denticleless homolog (Drosophila)
Hs.126856	FLJ25076	Similar to CG4502-PA
Hs.127032	RLN2	Relaxin 2
Hs.127657	VEPH1	Ventricular zone expressed PH domain homolog 1 (zebrafish)
Hs.127675	CLN8	Ceroid-lipofuscinosis, neuronal 8 (epilepsy, progressive with mental retardation)
Hs.127679	LOC389895	Similar to CG4768-PA
Hs.128002	NTN1	Netrin 1
Hs.128037	ZNF438	Zinc finger protein 438
Hs.128065	CTSC	Cathepsin C
Hs.128856	SCARA3	Scavenger receptor class A, member 3
Hs.129195	FAM53B	Family with sequence similarity 53, member B
Hs.12923	SCUBE3	Signal peptide, CUB domain, EGF-like 3
Hs.129452	DACH1	Dachshund homolog 1 (Drosophila)
Hs.12956	TAX1BP3	Tax1 (human T-cell leukemia virus type I) binding protein 3
Hs.129621	KIAA0179	KIAA0179
Hs.129634	CINP	Cyclin-dependent kinase 2-interacting protein
Hs.129794	SPATA12	Spermatogenesis associated 12
Hs.130316	DBN1	Drebrin 1
Hs.130774	FBXO10	F-box protein 10
Hs.131743	KIAA0773	KIAA0773 gene product
Hs.131776	PGPEP1	Pyroglutamyl-peptidase I
Hs.131846	TAF6L	TAF6-like RNA polymerase II, p300/CBP-associated factor (PCAF)-associated factor, 65kDa
Hs.132163	LOC388780	Hypothetical LOC388780
Hs.132342	LPIN2	Lipin 2
Hs.132370	CSTF2	Cleavage stimulation factor, 3' pre-RNA, subunit 2, 64kDa
Hs.132553	SLC25A24	Solute carrier family 25 (mitochondrial carrier; phosphate carrier), member 24
Hs.132682	PSMB9	Proteasome (prosome, macropain) subunit, beta type, 9 (large multifunctional peptidase 2)
Hs.13291	CCNG2	Cyclin G2
Hs.133321	TMLHE	Trimethyllysine hydroxylase, epsilon
Hs.133379	TGFB2	Transforming growth factor, beta 2
Hs.133512	ZC3HAV1	Zinc finger CCCH-type, antiviral 1
Hs.133892	TPM1	Tropomyosin 1 (alpha)
Hs.134194	DLX3	Distal-less homeobox 3
Hs.134726	C18orf24	Chromosome 18 open reading frame 24
Hs.134859	MAF	V-maf musculoaponeurotic fibrosarcoma oncogene homolog (avian)
Hs.134970	KIF26A	Kinesin family member 26A
Hs.134989	EN2	Engrailed homolog 2
Hs.135094	LOC146909	Hypothetical protein LOC146909
Hs.1360	CYP2B6	Cytochrome P450, family 2, subfamily B, polypeptide 6
Hs.1361	CYP1A2	Cytochrome P450, family 1, subfamily A, polypeptide 2
Hs.13680	RFFL	Ring finger and FYVE-like domain containing 1
Hs.136941	EMR4	Egf-like module containing, mucin-like, hormone receptor-like 4
Hs.137562	C18orf45	Chromosome 18 open reading frame 45
Hs.137731	RARA	Retinoic acid receptor, alpha
Hs.13776	C12orf60	Chromosome 12 open reading frame 60
Hs.139322	SPRR3	Small proline-rich protein 3
Hs.139389	CST6	Cystatin E/M
Hs.140443	NUDCD2	NudC domain containing 2
Hs.140944	FAM50B	Family with sequence similarity 50, member B
Hs.140978	KRT80	Keratin 80
Hs.142179	INCENP	Inner centromere protein antigens 135/155kDa
Hs.142912	FZD2	Frizzled homolog 2 (Drosophila)
Hs.143736	C20orf108	Chromosome 20 open reading frame 108
Hs.143766	ATN1	Atrophin 1
Hs.143818	GEMIN6	Gem (nuclear organelle) associated protein 6
Hs.144287	HEY2	Hairy/enhancer-of-split related with YRPW motif 2
Hs.14468	PPAN	Peter pan homolog (Drosophila)
Hs.144879	DUSP9	Dual specificity phosphatase 9
Hs.144941	LRRC41	Leucine rich repeat containing 41
Hs.145150	SP110	SP110 nuclear body protein
Hs.145384	GLYAT	Glycine-N-acyltransferase
Hs.145956	ZNF226	Zinc finger protein 226
Hs.147054	HMGCLL1	3-hydroxymethyl-3-methylglutaryl-Coenzyme A lyase-like 1
Hs.147433	PCNA	Proliferating cell nuclear antigen
Hs.148178	RAP1GAP	RAP1 GTPase activating protein
Hs.14846	SLC7A1	Solute carrier family 7 (cationic amino acid transporter, y+ system), member 1
Hs.148609	C6orf157	Chromosome 6 open reading frame 157
Hs.148641	CTSH	Cathepsin H
Hs.148741	IBRDC2	IBR domain containing 2
Hs.149239	EFNB2	Ephrin-B2
Hs.149305	C1orf135	Chromosome 1 open reading frame 135
Hs.149363	C18orf1	Chromosome 18 open reading frame 1
Hs.150122	OSBPL10	Oxysterol binding protein-like 10
Hs.150458	RPUSD4	RNA pseudouridylate synthase domain containing 4
Hs.150556	FLJ43663	Hypothetical protein FLJ43663
Hs.15159	CKLF	Chemokine-like factor
Hs.151777	EIF2S1	Eukaryotic translation initiation factor 2, subunit 1 alpha, 35kDa
Hs.15250	PECI	Peroxisomal D3,D2-enoyl-CoA isomerase
Hs.152717	FAM65A	Family with sequence similarity 65, member A
Hs.153022	TAF1C	TATA box binding protein (TBP)-associated factor, RNA polymerase I, C, 110kDa
Hs.153310	PREX1	Phosphatidylinositol 3,4,5-trisphosphate-dependent RAC exchanger 1
Hs.153768	RRP9	RRP9, small subunit (SSU) processome component, homolog (yeast)
Hs.154396	FAM57A	Family with sequence similarity 57, member A
Hs.154495	ACHE	Acetylcholinesterase (Yt blood group)
Hs.154510	CBR3	Carbonyl reductase 3
Hs.154652	C8orf72	Chromosome 8 open reading frame 72
Hs.155097	CA2	Carbonic anhydrase II
Hs.155342	PRKCD	Protein kinase C, delta
Hs.156406	PRAMEF12	PRAME family member 12
Hs.156506	MGC13017	Similar to RIKEN cDNA A430101B06 gene
Hs.156727	ANKH	Ankylosis, progressive homolog (mouse)
Hs.15725	IER5	Immediate early response 5
Hs.157429	SOX3	SRY (sex determining region Y)-box 3
Hs.158195	HSF2	Heat shock transcription factor 2
Hs.158460	CDK5R2	Cyclin-dependent kinase 5, regulatory subunit 2 (p39)
Hs.158529	CLSTN2	Calsyntenin 2
Hs.159118	AMD1	Adenosylmethionine decarboxylase 1
Hs.159142	LFNG	LFNG O-fucosylpeptide 3-beta-N-acetylglucosaminyltransferase
Hs.159309	UPK1A	Uroplakin 1A
Hs.1594	CENPA	Centromere protein A
Hs.159483	NLRP3	NLR family, pyrin domain containing 3
Hs.159525	CGREF1	Cell growth regulator with EF-hand domain 1
Hs.159643	DEGS2	Degenerative spermatocyte homolog 2, lipid desaturase (Drosophila)
Hs.159799	THRAP2	Thyroid hormone receptor associated protein 2
Hs.1600	CCT5	Chaperonin containing TCP1, subunit 5 (epsilon)
Hs.16019	PPFIBP2	PTPRF interacting protein, binding protein 2 (liprin beta 2)
Hs.160556	ACACA	Acetyl-Coenzyme A carboxylase alpha
Hs.160786	ASS1	Argininosuccinate synthetase 1
Hs.161985	TMPRSS4	Transmembrane protease, serine 4
Hs.162016	SULF2	Sulfatase 2
Hs.16258	RAB24	RAB24, member RAS oncogene family
Hs.162777	POLE2	Polymerase (DNA directed), epsilon 2 (p59 subunit)
Hs.162807	TFF1	Trefoil factor 1 (breast cancer, estrogen-inducible sequence expressed in)
Hs.164070	THEM4	Thioesterase superfamily member 4
Hs.164226	THBS1	Thrombospondin 1
Hs.164410	C16orf7	Chromosome 16 open reading frame 7
Hs.164453	HECW1	HECT, C2 and WW domain containing E3 ubiquitin protein ligase 1
Hs.164537	SHH	Sonic hedgehog homolog (Drosophila)
Hs.16529	TSPAN12	Tetraspanin 12
Hs.165762	FCHO2	FCH domain only 2
Hs.166120	IRF7	Interferon regulatory factor 7
Hs.166204	PHF1	PHD finger protein 1
Hs.168799	METTL3	Methyltransferase like 3
Hs.169054	AACS	Acetoacetyl-CoA synthetase
Hs.170009	TGFA	Transforming growth factor, alpha
Hs.1706	ISGF3G	Interferon-stimulated transcription factor 3, gamma 48kDa
Hs.170904	GRTP1	Growth hormone regulated TBC protein 1
Hs.171480	REG4	Regenerating islet-derived family, member 4
Hs.171825	BHLHB2	Basic helix-loop-helix domain containing, class B, 2
Hs.172613	SLC12A7	Solute carrier family 12 (potassium/chloride transporters), member 7
Hs.172684	VAMP5	Vesicle-associated membrane protein 5 (myobrevin)
Hs.174193	ZNF335	Zinc finger protein 335
Hs.175350	ZNF572	Zinc finger protein 572
Hs.17546	C11orf1	Chromosome 11 open reading frame 1
Hs.17558	TMEM139	Transmembrane protein 139
Hs.175955	YTHDC1	YTH domain containing 1
Hs.17631	FZD5	Frizzled homolog 5 (Drosophila)
Hs.177926	LOC81691	Exonuclease NEF-sp
Hs.17908	ORC1L	Origin recognition complex, subunit 1-like (yeast)
Hs.17936	C15orf39	Chromosome 15 open reading frame 39
Hs.179565	MCM3	MCM3 minichromosome maintenance deficient 3 (S. cerevisiae)
Hs.180141	CFL2	Cofilin 2 (muscle)
Hs.180142	CALML5	Calmodulin-like 5
Hs.18029	C8orf32	Chromosome 8 open reading frame 32
Hs.180414	HSPA8	Heat shock 70kDa protein 8
Hs.180877	H3F3B	H3 histone, family 3B (H3.3B)
Hs.181245	LEMD1	LEM domain containing 1
Hs.181297	LOC283663	Hypothetical protein LOC283663
Hs.182215	ARL3	ADP-ribosylation factor-like 3
Hs.182982	GOLGA8A	Golgi autoantigen, golgin subfamily a, 8A
Hs.183109	MAOA	Monoamine oxidase A
Hs.183861	CHMP4C	Chromatin modifying protein 4C
Hs.184339	MELK	Maternal embryonic leucine zipper kinase
Hs.184736	BEXL1	Brain expressed X-linked-like 1
Hs.185055	MALL	Mal, T-cell differentiation protein-like
Hs.185677	NEDD4L	Neural precursor cell expressed, developmentally down-regulated 4-like
Hs.18616	NCAPG2	Non-SMC condensin II complex, subunit G2
Hs.188661	ADAT1	Adenosine deaminase, tRNA-specific 1
Hs.19012	RABEPK	Rab9 effector protein with kelch motifs
Hs.190544	PXK	PX domain containing serine/threonine kinase
Hs.190622	DDX58	DEAD (Asp-Glu-Ala-Asp) box polypeptide 58
Hs.191334	UNG	Uracil-DNA glycosylase
Hs.191540	VPS13B	Vacuolar protein sorting 13 homolog B (yeast)
Hs.19192	CDK2	Cyclin-dependent kinase 2
Hs.192215	ADCY1	Adenylate cyclase 1 (brain)
Hs.192233	PPL	Periplakin
Hs.192586	CMBL	Carboxymethylenebutenolidase homolog (Pseudomonas)
Hs.192859	PCDH10	Protocadherin 10
Hs.193832	GPATCH4	G patch domain containing 4
Hs.193857	LOC96597	Hypothetical protein LOC96597
Hs.194121	RCL1	RNA terminal phosphate cyclase-like 1
Hs.194143	BRCA1	Breast cancer 1, early onset
Hs.194385	STAP2	Signal-transducing adaptor protein-2
Hs.194408	LOC202451	Hypothetical protein LOC202451
Hs.194698	CCNB2	Cyclin B2
Hs.195364	MLH1	MutL homolog 1, colon cancer, nonpolyposis type 2 (E. coli)
Hs.195403	DOCK5	Dedicator of cytokinesis 5
Hs.195464	FLNA	Filamin A, alpha (actin binding protein 280)
Hs.195471	PFKFB3	6-phosphofructo-2-kinase/fructose-2,6-biphosphatase 3
Hs.196176	ECH1	Enoyl Coenzyme A hydratase 1, peroxisomal
Hs.196482	JDP2	Jun dimerization protein 2
Hs.197029	ADORA2A	Adenosine A2a receptor
Hs.197922	CAMK2N1	Calcium/calmodulin-dependent protein kinase II inhibitor 1
Hs.198363	MCM10	MCM10 minichromosome maintenance deficient 10 (S. cerevisiae)
Hs.198365	BPGM	2,3-bisphosphoglycerate mutase
Hs.198612	GABBR2	Gamma-aminobutyric acid (GABA) B receptor, 2
Hs.199487	RERG	RAS-like, estrogen-regulated, growth inhibitor
Hs.200063	HDAC7A	Histone deacetylase 7A
Hs.200136	ACAA2	Acetyl-Coenzyme A acyltransferase 2 (mitochondrial 3-oxoacyl-Coenzyme A thiolase)
Hs.200412	EPPK1	Epiplakin 1
Hs.2006	GSTM3	Glutathione S-transferase M3 (brain)
Hs.200644	FLJ39609	Hypothetical protein FLJ39609
Hs.201034	NTN4	Netrin 4
Hs.20158	APTX	Aprataxin
Hs.201641	BASP1	Brain abundant, membrane attached signal protein 1
Hs.201897	POLA2	Polymerase (DNA directed), alpha 2 (70kD subunit)
Hs.202677	CD2BP2	CD2 (cytoplasmic tail) binding protein 2
Hs.20315	IFIT1	Interferon-induced protein with tetratricopeptide repeats 1
Hs.207471	PROCA1	Proline-rich cyclin A1-interacting protein
Hs.207763	MAPK8IP3	Mitogen-activated protein kinase 8 interacting protein 3
Hs.208388	FANCD2	Fanconi anemia, complementation group D2
Hs.208544	KCNK1	Potassium channel, subfamily K, member 1
Hs.208600	TMPRSS3	Transmembrane protease, serine 3
Hs.208681	BBS4	Bardet-Biedl syndrome 4
Hs.208765	GPHN	Gephyrin
Hs.20961	GPR30	G protein-coupled receptor 30
Hs.209989	LMBR1	Limb region 1 homolog (mouse)
Hs.21016	COCH	Coagulation factor C homolog, cochlin (Limulus polyphemus)
Hs.210283	COL5A1	Collagen, type V, alpha 1
Hs.210870	SEMA5B	Sema domain, seven thrombospondin repeats (type 1 and type 1-like), (semaphorin) 5B
Hs.210995	CA12	Carbonic anhydrase XII
Hs.211252	SLC24A3	Solute carrier family 24 (sodium/potassium/calcium exchanger), member 3
Hs.21160	ME1	Malic enzyme 1, NADP(+)-dependent, cytosolic
Hs.211973	EXOSC2	Exosome component 2
Hs.213642	SLC35D1	Solute carrier family 35 (UDP-glucuronic acid/UDP-N-acetylgalactosamine dual transporter), member D1
Hs.216653	FBXO9	F-box protein 9
Hs.22111	IGSF1	Immunoglobulin superfamily, member 1
Hs.22242	ECHDC3	Enoyl Coenzyme A hydratase domain containing 3
Hs.223678	JMJD3	Jumonji domain containing 3
Hs.22399	RAB2B	RAB2B, member RAS oncogene family
Hs.224607	SDC1	Syndecan 1
Hs.224764	CRLS1	Cardiolipin synthase 1
Hs.22543	UBE3A	Ubiquitin protein ligase E3A (human papilloma virus E6-associated protein, Angelman syndrome)
Hs.225836	MTRF1L	Mitochondrial translational release factor 1-like
Hs.225914	LOC728213	Hypothetical protein LOC728213
Hs.226307	APOBEC3B	Apolipoprotein B mRNA editing enzyme, catalytic polypeptide-like 3B
Hs.226390	RRM2	Ribonucleotide reductase M2 polypeptide
Hs.226755	YWHAH	Tyrosine 3-monooxygenase/tryptophan 5-monooxygenase activation protein, eta polypeptide
Hs.22867	EIF2C1	Eukaryotic translation initiation factor 2C, 1
Hs.230601	DNAJC19	DnaJ (Hsp40) homolog, subfamily C, member 19
Hs.231883	OGFOD1	2-oxoglutarate and iron-dependent oxygenase domain containing 1
Hs.231897	FLJ35767	FLJ35767 protein
Hs.232054	FLJ10847	Hypothetical protein FLJ10847
Hs.232543	PDCD4	Programmed cell death 4 (neoplastic transformation inhibitor)
Hs.233160	STC2	Stanniocalcin 2
Hs.233325	HFE	Hemochromatosis
Hs.233404	ABLIM2	Actin binding LIM protein family, member 2
Hs.23348	SKP2	S-phase kinase-associated protein 2 (p45)
Hs.234149	CCDC109B	Coiled-coil domain containing 109B
Hs.234434	HEY1	Hairy/enhancer-of-split related with YRPW motif 1
Hs.234642	AQP3	Aquaporin 3 (Gill blood group)
Hs.234896	GMNN	Geminin, DNA replication inhibitor
Hs.23582	TACSTD2	Tumor-associated calcium signal transducer 2
Hs.236449	DENND1C	DENN/MADD domain containing 1C
Hs.23735	KCNF1	Potassium voltage-gated channel, subfamily F, member 1
Hs.237856	SLC15A3	Solute carrier family 15, member 3
Hs.238303	C10orf33	Chromosome 10 open reading frame 33
Hs.239388	PAQR8	Progestin and adipoQ receptor family member VIII
Hs.23960	CCNB1	Cyclin B1
Hs.24030	SLC31A2	Solute carrier family 31 (copper transporters), member 2
Hs.240395	KCNK6	Potassium channel, subfamily K, member 6
Hs.241545	FAM26B	Family with sequence similarity 26, member B
Hs.244349	LCE3D	Late cornified envelope 3D
Hs.244378	SLC2A6	Solute carrier family 2 (facilitated glucose transporter), member 6
Hs.244580	TPX2	TPX2, microtubule-associated, homolog (Xenopus laevis)
Hs.244940	RDH10	Retinol dehydrogenase 10 (all-trans)
Hs.24529	CHEK1	CHK1 checkpoint homolog (S. pombe)
Hs.24557	RAB11FIP5	RAB11 family interacting protein 5 (class I)
Hs.245869	RYK	RYK receptor-like tyrosine kinase
Hs.246506	SLC25A4	Solute carrier family 25 (mitochondrial carrier; adenine nucleotide translocator), member 4
Hs.247460	NLN	Neurolysin (metallopeptidase M3 family)
Hs.24763	RANBP1	RAN binding protein 1
Hs.247711	ZNF416	Zinc finger protein 416
Hs.247816	HIST1H4F	Histone cluster 1, H4f
Hs.248153	CAPN5	Calpain 5
Hs.248178	HIST1H4A	Histone cluster 1, H4a
Hs.248815	WDR4	WD repeat domain 4
Hs.249227	ATP6V1G2	ATPase, H+ transporting, lysosomal 13kDa, V1 subunit G2
Hs.250154	WDR76	WD repeat domain 76
Hs.250493	ZNF219	Zinc finger protein 219
Hs.250666	HES1	Hairy and enhancer of split 1, (Drosophila)
Hs.250712	CACNB3	Calcium channel, voltage-dependent, beta 3 subunit
Hs.250822	AURKA	Aurora kinase A
Hs.25130	WDR51B	WD repeat domain 51B
Hs.252229	MAFG	V-maf musculoaponeurotic fibrosarcoma oncogene homolog G (avian)
Hs.25292	JUNB	Jun B proto-oncogene
Hs.25338	PRSS23	Protease, serine, 23
Hs.25450	SLC29A1	Solute carrier family 29 (nucleoside transporters), member 1
Hs.255230	GUSB	Glucuronidase, beta
Hs.255462	MSMB	Microseminoprotein, beta-
Hs.25647	FOS	V-fos FBJ murine osteosarcoma viral oncogene homolog
Hs.256639	PPIH	Peptidylprolyl isomerase H (cyclophilin H)
Hs.25674	MBD2	Methyl-CpG binding domain protein 2
Hs.25691	RAMP3	Receptor (G protein-coupled) activity modifying protein 3
Hs.25723	FAM89B	Family with sequence similarity 89, member B
Hs.25829	RASD1	RAS, dexamethasone-induced 1
Hs.258580	P2RX2	Purinergic receptor P2X, ligand-gated ion channel, 2
Hs.259559	FLJ21963	FLJ21963 protein
Hs.260720	DNAJC12	DnaJ (Hsp40) homolog, subfamily C, member 12
Hs.260855	FAM84A	Family with sequence similarity 84, member A
Hs.26403	GSTZ1	Glutathione transferase zeta 1 (maleylacetoacetate isomerase)
Hs.264482	ATG12	ATG12 autophagy related 12 homolog (S. cerevisiae)
Hs.265829	ITGA3	Integrin, alpha 3 (antigen CD49C, alpha 3 subunit of VLA-3 receptor)
Hs.26612	PGM2L1	Phosphoglucomutase 2-like 1
Hs.26670	MGC17330	HGFL gene
Hs.26703	CNOT8	CCR4-NOT transcription complex, subunit 8
Hs.267446	FLJ11184	Hypothetical protein FLJ11184
Hs.267659	VAV3	Vav 3 oncogene
Hs.268787	ARIH1	Ariadne homolog, ubiquitin-conjugating enzyme E2 binding protein, 1 (Drosophila)
Hs.269560	CDK5RAP2	CDK5 regulatory subunit associated protein 2
Hs.270279	TYRP1	Tyrosinase-related protein 1
Hs.270833	AREG	Amphiregulin (schwannoma-derived growth factor)
Hs.270845	KIF23	Kinesin family member 23
Hs.272499	DHRS2	Dehydrogenase/reductase (SDR family) member 2
Hs.272822	RUVBL1	RuvB-like 1 (E. coli)
Hs.272838	LMBR1L	Limb region 1 homolog (mouse)-like
Hs.273077	TMEM14B	Transmembrane protein 14B
Hs.273621	CNP	2',3'-cyclic nucleotide 3' phosphodiesterase
Hs.27373	LOC400451	Hypothetical gene supported by AK075564; BC060873
Hs.274295	TRIM10	Tripartite motif-containing 10
Hs.274313	IGFBP6	Insulin-like growth factor binding protein 6
Hs.275243	S100A6	S100 calcium binding protein A6
Hs.275464	KLK10	Kallikrein-related peptidase 10
Hs.277035	MGLL	Monoglyceride lipase
Hs.277624	ZZEF1	Zinc finger, ZZ-type with EF-hand domain 1
Hs.27788	ZNF488	Zinc finger protein 488
Hs.2780	JUND	Jun D proto-oncogene
Hs.278513	LOC390705	Similar to protein phosphatase 2A 48 kDa regulatory subunit isoform 1;
Hs.278658	KRT86	Keratin 86
Hs.278959	GAL	Galanin
Hs.279061	C17orf25	Chromosome 17 open reading frame 25
Hs.2795	LDHA	Lactate dehydrogenase A
Hs.279574	CILP2	Cartilage intermediate layer protein 2
Hs.279837	GSTM2	Glutathione S-transferase M2 (muscle)
Hs.279914	ZNF232	Zinc finger protein 232
Hs.282326	DSCR1	Down syndrome critical region gene 1
Hs.283749	RNASE4	Ribonuclease, RNase A family, 4
Hs.28491	SAT1	Spermidine/spermine N1-acetyltransferase 1
Hs.285354	MAX	MYC associated factor X
Hs.286233	SPA17	Sperm autoantigenic protein 17
Hs.287471	C1orf43	Chromosome 1 open reading frame 43
Hs.287692	CD33L3	CD33 molecule-like 3
Hs.288034	SLC39A8	Solute carrier family 39 (zinc transporter), member 8
Hs.288042	ZNF703	Zinc finger protein 703
Hs.288940	TMEM8	Transmembrane protein 8 (five membrane-spanning domains)
Hs.289007	C7orf44	Chromosome 7 open reading frame 44
Hs.289015	GDPD3	Glycerophosphodiester phosphodiesterase domain containing 3
Hs.289019	LTBP3	Latent transforming growth factor beta binding protein 3
Hs.289347	DHRS3	Dehydrogenase/reductase (SDR family) member 3
Hs.290154	ZNF276	Zinc finger protein 276
Hs.291000	PPM1K	Protein phosphatase 1K (PP2C domain containing)
Hs.29173	SSH3	Slingshot homolog 3 (Drosophila)
Hs.292072	EPS15L1	Epidermal growth factor receptor pathway substrate 15-like 1
Hs.292493	XRCC6	X-ray repair complementing defective repair in Chinese hamster cells 6
Hs.292580	LOC283551	Hypothetical protein LOC283551
Hs.293077	CHPT1	Choline phosphotransferase 1
Hs.293274	APCDD1	Adenomatosis polyposis coli down-regulated 1
Hs.29383	CCDC74B	Coiled-coil domain containing 74B
Hs.293928	LOC730227	Hypothetical protein LOC730227
Hs.293970	ALDH6A1	Aldehyde dehydrogenase 6 family, member A1
Hs.294088	MND1	Meiotic nuclear divisions 1 homolog (S. cerevisiae)
Hs.295137	AMFR	Autocrine motility factor receptor
Hs.2962	S100P	S100 calcium binding protein P
Hs.296949	CLDN9	Claudin 9
Hs.297304	GLT8D1	Glycosyltransferase 8 domain containing 1
Hs.298069	NRF1	Nuclear respiratory factor 1
Hs.299329	B3GNT7	UDP-GlcNAc:betaGal beta-1,3-N-acetylglucosaminyltransferase 7
Hs.300559	KNTC1	Kinetochore associated 1
Hs.301277	LOC643641	Hypothetical protein LOC643641
Hs.301564	YRDC	YrdC domain containing (E. coli)
Hs.301658	KIAA0513	KIAA0513
Hs.301961	GSTM1	Glutathione S-transferase M1
Hs.302051	MYOHD1	Myosin head domain containing 1
Hs.302634	FZD8	Frizzled homolog 8 (Drosophila)
Hs.303090	PPP1R3C	Protein phosphatase 1, regulatory (inhibitor) subunit 3C
Hs.303208	SH2D4A	SH2 domain containing 4A
Hs.30345	TRAP1	TNF receptor-associated protein 1
Hs.303808	C2orf3	Chromosome 2 open reading frame 3
Hs.30385	MLLT10	Myeloid/lymphoid or mixed-lineage leukemia translocated to, 10
Hs.30579	LOC646762	Hypothetical protein LOC646762
Hs.307835	PGM5	Phosphoglucomutase 5
Hs.307905	RELB	V-rel reticuloendotheliosis viral oncogene homolog B
Hs.308045	NCAPH	Non-SMC condensin I complex, subunit H
Hs.308340	NUP188	Nucleoporin 188kDa
Hs.308628	ST8SIA4	ST8 alpha-N-acetyl-neuraminide alpha-2,8-sialyltransferase 4
Hs.309489	NPAL2	NIPA-like domain containing 2
Hs.310164	LRRC50	Leucine rich repeat containing 50
Hs.310640	TIFA	TRAF-interacting protein with a forkhead-associated domain
Hs.314263	BAZ2A	Bromodomain adjacent to zinc finger domain, 2A
Hs.314543	CTNND2	Catenin (cadherin-associated protein), delta 2 (neural plakophilin-related arm-repeat protein)
Hs.315167	DCC1	Defective in sister chromatid cohesion homolog 1 (S. cerevisiae)
Hs.315186	PCSK2	Proprotein convertase subtilisin/kexin type 2
Hs.31652	LOC201164	Similar to CG12314 gene product
Hs.31714	WDR8	WD repeat domain 8
Hs.319171	NFKBIZ	Nuclear factor of kappa light polypeptide gene enhancer in B-cells inhibitor, zeta
Hs.319334	NASP	Nuclear autoantigenic sperm protein (histone-binding)
Hs.322430	NDRG4	NDRG family member 4
Hs.323878	SLC1A4	Solute carrier family 1 (glutamate/neutral amino acid transporter), member 4
Hs.326035	EGR1	Early growth response 1
Hs.328232	GPC1	Glypican 1
Hs.329502	CASP9	Caspase 9, apoptosis-related cysteine peptidase
Hs.32981	SEMA3F	Sema domain, immunoglobulin domain (Ig), short basic domain, secreted, (semaphorin) 3F
Hs.332173	TLE2	Transducin-like enhancer of split 2 (E(sp1) homolog, Drosophila)
Hs.332382	BTBD10	BTB (POZ) domain containing 10
Hs.33366	CDCA2	Cell division cycle associated 2
Hs.333907	PRKCH	Protein kinase C, eta
Hs.334587	RBPMS	RNA binding protein with multiple splicing
Hs.334832	CYB5R1	Cytochrome b5 reductase 1
Hs.335551	DLAT	Dihydrolipoamide S-acetyltransferase (E2 component of pyruvate dehydrogenase complex)
Hs.335614	SEC14L2	SEC14-like 2 (S. cerevisiae)
Hs.336810	TRIM8	Tripartite motif-containing 8
Hs.337242	CENTB1	Centaurin, beta 1
Hs.339	P2RY2	Purinergic receptor P2Y, G-protein coupled, 2
Hs.34045	CDCA4	Cell division cycle associated 4
Hs.340623	FLJ33630	Hypothetical protein LOC644873
Hs.34068	LOC729013	Hypothetical protein LOC729013
Hs.34333	CCBE1	Collagen and calcium binding EGF domains 1
Hs.344812	TREX1	Three prime repair exonuclease 1
Hs.347524	C16orf75	Chromosome 16 open reading frame 75
Hs.347614	MTO1	Mitochondrial translation optimization 1 homolog (S. cerevisiae)
Hs.348262	KLHL13	Kelch-like 13 (Drosophila)
Hs.348387	GSTM4	Glutathione S-transferase M4
Hs.348629	LOC729234	Similar to fumarylacetoacetate hydrolase domain containing 2A
Hs.350321	RET	Ret proto-oncogene
Hs.350966	PTTG1	Pituitary tumor-transforming 1
Hs.352018	TAP1	Transporter 1, ATP-binding cassette, sub-family B (MDR/TAP)
Hs.352187	C20orf141	Chromosome 20 open reading frame 141
Hs.355126	TMC4	Transmembrane channel-like 4
Hs.355455	ANKRD57	Ankyrin repeat domain 57
Hs.355899	TNFRSF12A	Tumor necrosis factor receptor superfamily, member 12A
Hs.356216	FAM46C	Family with sequence similarity 46, member C
Hs.357128	MOCS1	Molybdenum cofactor synthesis 1
Hs.359535	ZNF738	Zinc finger protein 738
Hs.360174	SNAI2	Snail homolog 2 (Drosophila)
Hs.360940	SERHL2	Serine hydrolase-like 2
Hs.361778	LOC339766	Hypothetical protein LOC339766
Hs.364544	TSPAN13	Tetraspanin 13
Hs.364624	FAM26A	Family with sequence similarity 26, member A
Hs.365706	MGP	Matrix Gla protein
Hs.368072	PGR	Progesterone receptor
Hs.368525	PDLIM1	PDZ and LIM domain 1 (elfin)
Hs.368982	CASP2	Caspase 2, apoptosis-related cysteine peptidase
Hs.369089	COL4A5	Collagen, type IV, alpha 5 (Alport syndrome)
Hs.36915	SMAD3	SMAD family member 3
Hs.369185	C11orf38	Chromosome 11 open reading frame 38
Hs.369188	RASA3	RAS p21 protein activator 3
Hs.369285	INTS7	Integrator complex subunit 7
Hs.369380	MGC40069	Hypothetical protein MGC40069
Hs.369397	TGFBI	Transforming growth factor, beta-induced, 68kDa
Hs.369519	TAF4B	TAF4b RNA polymerase II, TATA box binding protein (TBP)-associated factor, 105kDa
Hs.369520	SYTL2	Synaptotagmin-like 2
Hs.369825	GRHL3	Grainyhead-like 3 (Drosophila)
Hs.370118	KIAA0406	KIAA0406
Hs.370771	CDKN1A	Cyclin-dependent kinase inhibitor 1A (p21, Cip1)
Hs.370834	ATAD2	ATPase family, AAA domain containing 2
Hs.371016	TBC1D2	TBC1 domain family, member 2
Hs.371218	EPHA4	EPH receptor A4
Hs.371585	ACTR5	ARP5 actin-related protein 5 homolog (yeast)
Hs.371776	C8orf74	Chromosome 8 open reading frame 74
Hs.371889	ATP1A1	ATPase, Na+/K+ transporting, alpha 1 polypeptide
Hs.372031	PMP22	Peripheral myelin protein 22
Hs.372360	BBS9	Bardet-Biedl syndrome 9
Hs.372579	VASN	Vasorin
Hs.372688	RHOBTB2	Rho-related BTB domain containing 2
Hs.372914	NDRG1	N-myc downstream regulated gene 1
Hs.373908	CDYL2	Chromodomain protein, Y-like 2
Hs.373938	BTN2A2	Butyrophilin, subfamily 2, member A2
Hs.374257	LOC286167	Hypothetical protein LOC286167
Hs.374378	CKS1B	CDC28 protein kinase regulatory subunit 1B
Hs.374477	EWSR1	Ewing sarcoma breakpoint region 1
Hs.374950	MT1X	Metallothionein 1X
Hs.37617	MYO1G	Myosin IG
Hs.376206	KLF4	Kruppel-like factor 4 (gut)
Hs.377484	BAG1	BCL2-associated athanogene
Hs.377830	MBOAT1	Membrane bound O-acyltransferase domain containing 1
Hs.378821	LOC653506	Similar to meteorin, glial cell differentiation regulator-like
Hs.379613	UPK2	Uroplakin 2
Hs.3797	RAB26	RAB26, member RAS oncogene family
Hs.380159	TRMT5	TRM5 tRNA methyltransferase 5 homolog (S. cerevisiae)
Hs.380271	OGG1	8-oxoguanine DNA glycosylase
Hs.380738	LOC728431	Hypothetical protein LOC728431
Hs.380920	LOC201725	Hypothetical protein LOC201725
Hs.381072	PPIF	Peptidylprolyl isomerase F (cyclophilin F)
Hs.381167	SERPINB1	Serpin peptidase inhibitor, clade B (ovalbumin), member 1
Hs.385861	KLHL7	Kelch-like 7 (Drosophila)
Hs.386189	GTSE1	G-2 and S-phase expressed 1
Hs.386387	OVOL2	Ovo-like 2 (Drosophila)
Hs.388034	RXRB	Retinoid X receptor, beta
Hs.388347	LOC143381	Hypothetical protein LOC143381
Hs.388742	RNF20	Ring finger protein 20
Hs.389171	PINK1	PTEN induced putative kinase 1
Hs.389700	MGST1	Microsomal glutathione S-transferase 1
Hs.38972	TSPAN1	Tetraspanin 1
Hs.390736	CFLAR	CASP8 and FADD-like apoptosis regulator
Hs.390738	FLJ20366	Hypothetical protein FLJ20366
Hs.391464	ABCC1	ATP-binding cassette, sub-family C (CFTR/MRP), member 1
Hs.39384	FJX1	Four jointed box 1 (Drosophila)
Hs.39429	DERA	2-deoxyribose-5-phosphate aldolase homolog (C. elegans)
Hs.397255	SIGLEC6	Sialic acid binding Ig-like lectin 6
Hs.397800	DSCAM	Down syndrome cell adhesion molecule
Hs.3989	PLXNB2	Plexin B2
Hs.400095	HSPB8	Heat shock 22kDa protein 8
Hs.400556	BCAS1	Breast carcinoma amplified sequence 1
Hs.400876	LOC388796	Hypothetical LOC388796
Hs.403937	PDK3	Pyruvate dehydrogenase kinase, isozyme 3
Hs.404088	NY-SAR-48	Sarcoma antigen NY-SAR-48
Hs.404183	MAP3K14	Mitogen-activated protein kinase kinase kinase 14
Hs.404263	SS18	Synovial sarcoma translocation, chromosome 18
Hs.404997	TRIM62	Tripartite motif-containing 62
Hs.405028	MOCOS	Molybdenum cofactor sulfurase
Hs.405662	CRABP2	Cellular retinoic acid binding protein 2
Hs.405958	CDC6	Cell division cycle 6 homolog (S. cerevisiae)
Hs.406460	CCDC117	Coiled-coil domain containing 117
Hs.406515	NQO1	NAD(P)H dehydrogenase, quinone 1
Hs.406890	ANKS6	Ankyrin repeat and sterile alpha motif domain containing 6
Hs.407190	FKBP5	FK506 binding protein 5
Hs.40758	RAB30	RAB30, member RAS oncogene family
Hs.407860	NDUFC2	NADH dehydrogenase (ubiquinone) 1, subcomplex unknown, 2, 14.5kDa
Hs.408061	FABP5	Fatty acid binding protein 5 (psoriasis-associated)
Hs.408062	KLC4	Kinesin light chain 4
Hs.408233	RANGNRF	RAN guanine nucleotide release factor
Hs.408458	WWP2	WW domain containing E3 ubiquitin protein ligase 2
Hs.408557	ELOVL2	Elongation of very long chain fatty acids (FEN1/Elo2, SUR4/Elo3, yeast)-like 2
Hs.408577	DNAJC9	DnaJ (Hsp40) homolog, subfamily C, member 9
Hs.408927	ALG14	Asparagine-linked glycosylation 14 homolog (S. cerevisiae)
Hs.409065	FEN1	Flap structure-specific endonuclease 1
Hs.409412	PARP2	Poly (ADP-ribose) polymerase family, member 2
Hs.409602	SULF1	Sulfatase 1
Hs.41045	UNC13D	Unc-13 homolog D (C. elegans)
Hs.410924	TCHP	Trichoplein, keratin filament binding
Hs.411081	FGD3	FYVE, RhoGEF and PH domain containing 3
Hs.411501	KRT7	Keratin 7
Hs.412418	LOC153328	Similar to CG4995 gene product
Hs.413297	RGS16	Regulator of G-protein signalling 16
Hs.413525	PKD1L2	Polycystic kidney disease 1-like 2
Hs.414481	RPS6KL1	Ribosomal protein S6 kinase-like 1
Hs.414579	SCOTIN	Scotin
Hs.414795	SERPINE1	Serpin peptidase inhibitor, clade E (nexin, plasminogen activator inhibitor type 1), member 1
Hs.415117	ST3GAL5	ST3 beta-galactoside alpha-2,3-sialyltransferase 5
Hs.416755	LARP6	La ribonucleoprotein domain family, member 6
Hs.41688	DUSP8	Dual specificity phosphatase 8
Hs.416998	MRPL18	Mitochondrial ribosomal protein L18
Hs.417004	S100A11	S100 calcium binding protein A11
Hs.417077	CYP51A1	Cytochrome P450, family 51, subfamily A, polypeptide 1
Hs.418062	B3GALNT1	Beta-1,3-N-acetylgalactosaminyltransferase 1 (globoside blood group)
Hs.418367	NMU	Neuromedin U
Hs.418493	GRHL1	Grainyhead-like 1 (Drosophila)
Hs.419	DLX2	Distal-less homeobox 2
Hs.420757	GPATCH2	G patch domain containing 2
Hs.421907	GLTSCR2	Glioma tumor suppressor candidate region gene 2
Hs.421956	SPBC25	Spindle pole body component 25 homolog (S. cerevisiae)
Hs.42215	PPP1R3D	Protein phosphatase 1, regulatory (inhibitor) subunit 3D
Hs.42217	ITFG1	Integrin alpha FG-GAP repeat containing 1
Hs.422688	RBP7	Retinol binding protein 7, cellular
Hs.42400	USP12	Ubiquitin specific peptidase 12
Hs.425777	UBE2L6	Ubiquitin-conjugating enzyme E2L 6
Hs.429434	GAB2	GRB2-associated binding protein 2
Hs.431043	PKNOX1	PBX/knotted 1 homeobox 1
Hs.431307	MRPL40	Mitochondrial ribosomal protein L40
Hs.431498	FOXP1	Forkhead box P1
Hs.432329	PLXNA1	Plexin A1
Hs.432397	DIP2C	DIP2 disco-interacting protein 2 homolog C (Drosophila)
Hs.432648	HSPA2	Heat shock 70kDa protein 2
Hs.433180	GINS2	GINS complex subunit 2 (Psf2 homolog)
Hs.433278	EBPL	Emopamil binding protein-like
Hs.433391	MT1G	Metallothionein 1G
Hs.433439	MRPL35	Mitochondrial ribosomal protein L35
Hs.433668	TMEM50B	Transmembrane protein 50B
Hs.434248	PLEC1	Plectin 1, intermediate filament binding protein 500kDa
Hs.434388	MGC52282	Hypothetical locus MGC52282
Hs.434420	LOC728342	Hypothetical protein LOC728342
Hs.434502	USP54	Ubiquitin specific peptidase 54
Hs.434886	CDCA5	Cell division cycle associated 5
Hs.434953	HMGB2	High-mobility group box 2
Hs.435044	TBC1D22A	TBC1 domain family, member 22A
Hs.435064	DENND1A	DENN/MADD domain containing 1A
Hs.435237	ERCC8	Excision repair cross-complementing rodent repair deficiency, complementation group 8
Hs.435369	FHL1	Four and a half LIM domains 1
Hs.435609	TH	Tyrosine hydroxylase
Hs.435710	BFSP2	Beaded filament structural protein 2, phakinin
Hs.435714	PAK1	P21/Cdc42/Rac1-activated kinase 1 (STE20 homolog, yeast)
Hs.435719	SDK2	Sidekick homolog 2 (chicken)
Hs.435735	SLC5A6	Solute carrier family 5 (sodium-dependent vitamin transporter), member 6
Hs.436061	IRF1	Interferon regulatory factor 1
Hs.436066	LST1	Leukocyte specific transcript 1
Hs.436146	KIAA1908	KIAA1908 protein
Hs.436187	TRIP13	Thyroid hormone receptor interactor 13
Hs.436568	CD74	CD74 molecule, major histocompatibility complex, class II invariant chain
Hs.436618	C12orf24	Chromosome 12 open reading frame 24
Hs.436646	SCN1B	Sodium channel, voltage-gated, type I, beta
Hs.436900	TBL1Y	Transducin (beta)-like 1Y-linked
Hs.437066	MGC27121	MGC27121 gene
Hs.437195	TMEM118	Transmembrane protein 118
Hs.437277	SQSTM1	Sequestosome 1
Hs.437539	LOC392465	Hypothetical LOC392465
Hs.437638	XBP1	X-box binding protein 1
Hs.437705	CDC25A	Cell division cycle 25 homolog A (S. pombe)
Hs.438231	TFPI2	Tissue factor pathway inhibitor 2
Hs.438289	HADH	Hydroxyacyl-Coenzyme A dehydrogenase
Hs.438419	SLC29A3	Solute carrier family 29 (nucleoside transporters), member 3
Hs.438462	MT1H	Metallothionein 1H
Hs.438489	ATP5S	ATP synthase, H+ transporting, mitochondrial F0 complex, subunit s (factor B)
Hs.438550	NCAPD3	Non-SMC condensin II complex, subunit D3
Hs.438720	MCM7	MCM7 minichromosome maintenance deficient 7 (S. cerevisiae)
Hs.439153	POLH	Polymerase (DNA directed), eta
Hs.439309	TMPRSS2	Transmembrane protease, serine 2
Hs.439620	MYO1B	Myosin IB
Hs.439645	SH2D3A	SH2 domain containing 3A
Hs.439726	LAMB2	Laminin, beta 2 (laminin S)
Hs.439991	TMEM177	Transmembrane protein 177
Hs.440466	FLJ13305	Hypothetical protein FLJ13305
Hs.440553	ZNF473	Zinc finger protein 473
Hs.44070	SFXN2	Sideroflexin 2
Hs.440880	S100PBP	S100P binding protein
Hs.440899	TTYH3	Tweety homolog 3 (Drosophila)
Hs.440961	CAST	Calpastatin
Hs.441047	ADM	Adrenomedullin
Hs.441145	ENTPD3	Ectonucleoside triphosphate diphosphohydrolase 3
Hs.441550	ABHD12	Abhydrolase domain containing 12
Hs.441708	C15orf42	Chromosome 15 open reading frame 42
Hs.441709	SMTNL2	Smoothelin-like 2
Hs.442344	IRS2	Insulin receptor substrate 2
Hs.44298	MRPS17	Mitochondrial ribosomal protein S17
Hs.443572	SLC22A5	Solute carrier family 22 (organic cation transporter), member 5
Hs.443577	TNFRSF21	Tumor necrosis factor receptor superfamily, member 21
Hs.443687	FHL2	Four and a half LIM domains 2
Hs.44385	ALF	TFIIA-alpha/beta-like factor
Hs.444082	EZH2	Enhancer of zeste homolog 2 (Drosophila)
Hs.444118	MCM6	Minichromosome maintenance deficient 6 homolog (S. cerevisiae)
Hs.444293	LOC646951	Similar to CG14142-PA
Hs.444448	KCNK5	Potassium channel, subfamily K, member 5
Hs.444612	SLC2A9	Solute carrier family 2 (facilitated glucose transporter), member 9
Hs.444950	TBC1D10A	TBC1 domain family, member 10A
Hs.444975	PLAGL1	Pleiomorphic adenoma gene-like 1
Hs.445030	RHOBTB3	Rho-related BTB domain containing 3
Hs.445052	MSH6	MutS homolog 6 (E. coli)
Hs.445665	ABHD4	Abhydrolase domain containing 4
Hs.445748	CAPN13	Calpain 13
Hs.445898	MYBL1	V-myb myeloblastosis viral oncogene homolog (avian)-like 1
Hs.446146	CARD8	Caspase recruitment domain family, member 8
Hs.446240	ZMYND8	Protein kinase C binding protein 1
Hs.446268	RNF190	Ring finger protein 190
Hs.446315	FAM107B	Family with sequence similarity 107, member B
Hs.446336	PXN	Paxillin
Hs.446352	ERBB2	V-erb-b2 erythroblastic leukemia viral oncogene homolog 2,
Hs.44685	RNF141	Ring finger protein 141
Hs.447011	FLJ13137	Hypothetical gene supported by AK125122
Hs.44780	GTDC1	Glycosyltransferase-like domain containing 1
Hs.447877	TIMM8A	Translocase of inner mitochondrial membrane 8 homolog A (yeast)
Hs.448520	SLC7A2	Solute carrier family 7 (cationic amino acid transporter, y+ system), member 2
Hs.449601	LOC96610	Hypothetical protein similar to KIAA0187 gene product
Hs.449630	HBA1	Hemoglobin, alpha 1
Hs.450230	IGFBP3	Insulin-like growth factor binding protein 3
Hs.451090	PPIL5	Peptidylprolyl isomerase (cyclophilin)-like 5
Hs.458360	UCK2	Uridine-cytidine kinase 2
Hs.458425	GPR109B	G protein-coupled receptor 109B
Hs.458485	ISG15	ISG15 ubiquitin-like modifier
Hs.458573	PDGFRL	Platelet-derived growth factor receptor-like
Hs.458905	LOC440288	Similar to FLJ16518 protein
Hs.459265	ISG20	Interferon stimulated exonuclease gene 20kDa
Hs.459538	ALDH1A3	Aldehyde dehydrogenase 1 family, member A3
Hs.459630	RAB40C	RAB40C, member RAS oncogene family
Hs.459709	PRSS22	Protease, serine, 22
Hs.459842	A2BP1	Ataxin 2-binding protein 1
Hs.459940	LITAF	Lipopolysaccharide-induced TNF factor
Hs.460	ATF3	Activating transcription factor 3
Hs.460124	PHF19	PHD finger protein 19
Hs.460145	OR1J2	Olfactory receptor, family 1, subfamily J, member 2
Hs.460184	MCM4	MCM4 minichromosome maintenance deficient 4 (S. cerevisiae)
Hs.460238	SEC23B	Sec23 homolog B (S. cerevisiae)
Hs.460355	PRKCB1	Protein kinase C, beta 1
Hs.460468	XPO6	Exportin 6
Hs.460617	TMEM142C	Transmembrane protein 142C
Hs.460807	C20orf117	Chromosome 20 open reading frame 117
Hs.460923	CNOT1	CCR4-NOT transcription complex, subunit 1
Hs.461131	CYB5B	Cytochrome b5 type B (outer mitochondrial membrane)
Hs.461786	SPIRE2	Spire homolog 2 (Drosophila)
Hs.461954	SRR	Serine racemase
Hs.462270	HS3ST3A1	Heparan sulfate (glucosamine) 3-O-sulfotransferase 3A1
Hs.462323	NCOR1	Nuclear receptor co-repressor 1
Hs.462379	TOM1L2	Target of myb1-like 2 (chicken)
Hs.462998	IGFBP4	Insulin-like growth factor binding protein 4
Hs.463421	ABCC3	ATP-binding cassette, sub-family C (CFTR/MRP), member 3
Hs.463456	NME1	Non-metastatic cells 1, protein (NM23A) expressed in
Hs.463511	H6PD	Hexose-6-phosphate dehydrogenase (glucose 1-dehydrogenase)
Hs.463613	YPEL2	Yippee-like 2 (Drosophila)
Hs.463797	MRTO4	MRNA turnover 4 homolog (S. cerevisiae)
Hs.463978	MAP2K6	Mitogen-activated protein kinase kinase 6
Hs.464243	USP36	Ubiquitin specific peptidase 36
Hs.465221	FECH	Ferrochelatase (protoporphyria)
Hs.465506	PPAP2C	Phosphatidic acid phosphatase type 2C
Hs.465529	MIDN	Midnolin
Hs.465720	ACSBG2	Acyl-CoA synthetase bubblegum family member 2
Hs.465808	HNRPM	Heterogeneous nuclear ribonucleoprotein M
Hs.465885	ILF3	Interleukin enhancer binding factor 3, 90kDa
Hs.466165	PGLS	6-phosphogluconolactonase
Hs.466729	TMCO4	Transmembrane and coiled-coil domains 4
Hs.46679	CUEDC1	CUE domain containing 1
Hs.466814	CEACAM5	Carcinoembryonic antigen-related cell adhesion molecule 5
Hs.467142	MYH14	Myosin, heavy chain 14
Hs.467733	GREB1	GREB1 protein
Hs.467759	NAG	Neuroblastoma-amplified protein
Hs.468058	GALNT14	UDP-N-acetyl-alpha-D-galactosamine:polypeptide N-acetylgalactosaminyltransferase 14 (GalNAc-T14)
Hs.468410	EPAS1	Endothelial PAS domain protein 1
Hs.468908	MXD1	MAX dimerization protein 1
Hs.469018	STAMBP	STAM binding protein
Hs.469116	SLC9A1	Solute carrier family 9 (sodium/hydrogen exchanger), member 1 (antiporter, Na+/H+, amiloride sensitive)
Hs.469313	PROM2	Prominin 2
Hs.469398	MGC42367	Similar to 2010300C02Rik protein
Hs.469649	BUB1	BUB1 budding uninhibited by benzimidazoles 1 homolog (yeast)
Hs.470399	ITGB6	Integrin, beta 6
Hs.470588	KPNA6	Karyopherin alpha 6 (importin alpha 7)
Hs.470654	CDCA7	Cell division cycle associated 7
Hs.47099	GALNT12	UDP-N-acetyl-alpha-D-galactosamine:polypeptide N-acetylgalactosaminyltransferase 12 (GalNAc-T12)
Hs.471207	NDUFS1	NADH dehydrogenase (ubiquinone) Fe-S protein 1, 75kDa (NADH-coenzyme Q reductase)
Hs.47125	GINS3	GINS complex subunit 3 (Psf3 homolog)
Hs.471675	DGKD	Diacylglycerol kinase, delta 130kDa
Hs.471751	CXCR7	Chemokine (C-X-C motif) receptor 7
Hs.471785	UBE2F	Ubiquitin-conjugating enzyme E2F (putative)
Hs.47223	ZMYND15	Zinc finger, MYND-type containing 15
Hs.472716	FAM83D	Family with sequence similarity 83, member D
Hs.473087	CTPS	CTP synthase
Hs.473152	TFAP2C	Transcription factor AP-2 gamma (activating enhancer binding protein 2 gamma)
Hs.473163	BMP7	Bone morphogenetic protein 7 (osteogenic protein 1)
Hs.473583	YBX1	Y box binding protein 1
Hs.473648	GART	Phosphoribosylglycinamide formyltransferase, phosphoribosylglycinamide synthetase
Hs.474069	PCNT	Pericentrin (kendrin)
Hs.474213	UFD1L	Ubiquitin fusion degradation 1 like (yeast)
Hs.474217	CDC45L	CDC45 cell division cycle 45-like (S. cerevisiae)
Hs.4747	DKC1	Dyskeratosis congenita 1, dyskerin
Hs.474751	MYH9	Myosin, heavy chain 9, non-muscle
Hs.474905	MKL1	Megakaryoblastic leukemia (translocation) 1
Hs.474935	SEMA4B	Sema domain, immunoglobulin domain (Ig), transmembrane domain (TM) (semaphorin) 4B
Hs.475055	BIK	BCL2-interacting killer (apoptosis-inducing)
Hs.475110	RIBC2	RIB43A domain with coiled-coils 2
Hs.475319	LRRFIP2	Leucine rich repeat (in FLII) interacting protein 2
Hs.475353	LMCD1	LIM and cysteine-rich domains 1
Hs.475602	OXNAD1	Oxidoreductase NAD-binding domain containing 1
Hs.47629	COL21A1	Collagen, type XXI, alpha 1
Hs.476319	ECHDC2	Enoyl Coenzyme A hydratase domain containing 2
Hs.476525	TMEM48	Transmembrane protein 48
Hs.476982	CPOX	Coproporphyrinogen oxidase
Hs.477114	PHLDB2	Pleckstrin homology-like domain, family B, member 2
Hs.477155	ATP6V1A	ATPase, H+ transporting, lysosomal 70kDa, V1 subunit A
Hs.477481	MCM2	MCM2 minichromosome maintenance deficient 2, mitotin (S. cerevisiae)
Hs.477547	TMCC1	Transmembrane and coiled-coil domain family 1
Hs.477959	SIAH2	Seven in absentia homolog 2 (Drosophila)
Hs.478067	LXN	Latexin
Hs.479122	ACOX3	Acyl-Coenzyme A oxidase 3, pristanoyl
Hs.479602	APBB2	Amyloid beta (A4) precursor protein-binding, family B, member 2 (Fe65-like)
Hs.479954	MTHFD2L	Methylenetetrahydrofolate dehydrogenase (NADP+ dependent) 2-like
Hs.480452	PPA2	Pyrophosphatase (inorganic) 2
Hs.481208	AMMECR1	Alport syndrome, mental retardation, midface hypoplasia and elliptocytosis chromosomal region, gene 1
Hs.481720	MYO10	Myosin X
Hs.482605	JMY	Junction-mediating and regulatory protein
Hs.483200	SNX24	Sorting nexing 24
Hs.483296	ISOC1	Isochorismatase domain containing 1
Hs.483305	HINT1	Histidine triad nucleotide binding protein 1
Hs.483537	DNAJC18	DnaJ (Hsp40) homolog, subfamily C, member 18
Hs.48384	HS3ST3B1	Heparan sulfate (glucosamine) 3-O-sulfotransferase 3B1
Hs.483924	MRPL22	Mitochondrial ribosomal protein L22
Hs.483948	PAP2D	Phosphatidic acid phosphatase type 2
Hs.484500	C6orf145	Chromosome 6 open reading frame 145
Hs.484950	HIST1H2AC	Histone cluster 1, H2ac
Hs.485139	BAK1	BCL2-antagonist/killer 1
Hs.485434	PARC	P53-associated parkin-like cytoplasmic protein
Hs.485438	SLC22A7	Solute carrier family 22 (organic anion transporter), member 7
Hs.485528	C6orf141	Chromosome 6 open reading frame 141
Hs.485640	PRIM2A	Primase, polypeptide 2A, 58kDa
Hs.485915	C6orf166	Chromosome 6 open reading frame 166
Hs.486354	PKIB	Protein kinase (cAMP-dependent, catalytic) inhibitor beta
Hs.486401	C6orf173	Chromosome 6 open reading frame 173
Hs.486470	EPB41L2	Erythrocyte membrane protein band 4.1-like 2
Hs.4866	SLC26A11	Solute carrier family 26, member 11
Hs.486818	TTF2	Transcription termination factor, RNA polymerase II
Hs.487175	FGFR1OP	FGFR1 oncogene partner
Hs.487341	GNA12	Guanine nucleotide binding protein (G protein) alpha 12
Hs.487510	CHST6	Carbohydrate (N-acetylglucosamine 6-O) sulfotransferase 6
Hs.487540	RPA3	Replication protein A3, 14kDa
Hs.488143	BLVRA	Biliverdin reductase A
Hs.488181	OGDH	Oxoglutarate (alpha-ketoglutarate) dehydrogenase (lipoamide)
Hs.488189	H2AFV	H2A histone family, member V
Hs.488240	UPP1	Uridine phosphorylase 1
Hs.488293	EGFR	Epidermal growth factor receptor (erythroblastic leukemia viral (v-erb-b) oncogene homolog, avian)
Hs.488861	UPK3B	Uroplakin 3B
Hs.489127	CALCR	Calcitonin receptor
Hs.489254	TRIM69	Tripartite motif-containing 69
Hs.490273	CREB3L2	CAMP responsive element binding protein 3-like 2
Hs.490415	ZYX	Zyxin
Hs.490454	TPK1	Thiamin pyrophosphokinase 1
Hs.490715	RNF32	Ring finger protein 32
Hs.491223	RAI16	Retinoic acid induced 16
Hs.491232	SLC39A14	Solute carrier family 39 (zinc transporter), member 14
Hs.491767	LYN	V-yes-1 Yamaguchi sarcoma viral related oncogene homolog
Hs.491813	CA8	Carbonic anhydrase VIII
Hs.492261	TP53INP1	Tumor protein p53 inducible nuclear protein 1
Hs.492490	PVRL4	Poliovirus receptor-related 4
Hs.492612	THRAP6	Thyroid hormone receptor associated protein 6
Hs.493512	RAB27A	RAB27A, member RAS oncogene family
Hs.493709	NOL6	Nucleolar protein family 6 (RNA-associated)
Hs.494614	BAT2D1	BAT2 domain containing 1
Hs.494738	IKBKAP	Inhibitor of kappa light polypeptide gene enhancer in B-cells, kinase complex-associated protein
Hs.494875	RGS3	Regulator of G-protein signalling 3
Hs.495138	MAPKAP1	Mitogen-activated protein kinase associated protein 1
Hs.495522	CACNA1B	Calcium channel, voltage-dependent, L type, alpha 1B subunit
Hs.496572	TMEM164	Transmembrane protein 164
Hs.496811	PLAC1	Placenta-specific 1
Hs.496843	VGLL1	Vestigial like 1 (Drosophila)
Hs.49688	ABLIM3	Actin binding LIM protein family, member 3
Hs.497350	PKP1	Plakophilin 1 (ectodermal dysplasia/skin fragility syndrome)
Hs.497487	PIK3C2B	Phosphoinositide-3-kinase, class 2, beta polypeptide
Hs.497575	SRGAP2	SLIT-ROBO Rho GTPase activating protein 2
Hs.49760	ORC6L	Origin recognition complex, subunit 6 like (yeast)
Hs.497841	SUSD4	Sushi domain containing 4
Hs.498028	GNPAT	Glyceronephosphate O-acyltransferase
Hs.498173	SMPD1	Sphingomyelin phosphodiesterase 1, acid lysosomal (acid sphingomyelinase)
Hs.498248	EXO1	Exonuclease 1
Hs.498494	PCSK6	Proprotein convertase subtilisin/kexin type 6
Hs.498519	LOC729486	Similar to Interleukin-9 receptor precursor (IL-9R) (CD129 antigen)
Hs.499000	DNAJC1	DnaJ (Hsp40) homolog, subfamily C, member 1
Hs.499264	ARHGAP12	Rho GTPase activating protein 12
Hs.499659	GARNL4	GTPase activating Rap/RanGAP domain-like 4
Hs.500557	FLJ37644	Hypothetical gene supported by AK094963
Hs.501106	AFAP1L2	KIAA1914
Hs.501629	IER2	Immediate early response 2
Hs.501911	GALNTL4	UDP-N-acetyl-alpha-D-galactosamine:polypeptide N-acetylgalactosaminyltransferase-like 4
Hs.501928	MICAL2	Microtubule associated monoxygenase, calponin and LIM domain containing 2
Hs.502092	PSG9	Pregnancy specific beta-1-glycoprotein 9
Hs.502223	IMMP1L	IMP1 inner mitochondrial membrane peptidase-like (S. cerevisiae)
Hs.502328	CD44	CD44 molecule (Indian blood group)
Hs.502775	HRASLS3	HRAS-like suppressor 3
Hs.502977	CLCF1	Cardiotrophin-like cytokine factor 1
Hs.503297	GDPD5	Glycerophosphodiester phosphodiesterase domain containing 5
Hs.503389	NARS2	Asparaginyl-tRNA synthetase 2 (mitochondrial)(putative)
Hs.503546	FADS1	Fatty acid desaturase 1
Hs.504062	PHLDB1	Pleckstrin homology-like domain, family B, member 1
Hs.504237	STT3A	STT3, subunit of the oligosaccharyltransferase complex, homolog A (S. cerevisiae)
Hs.504301	TMEM45B	Transmembrane protein 45B
Hs.504609	ID1	Inhibitor of DNA binding 1, dominant negative helix-loop-helix protein
Hs.504815	GPR19	G protein-coupled receptor 19
Hs.505004	TCEA2	Transcription elongation factor A (SII), 2
Hs.505326	NELL2	NEL-like 2 (chicken)
Hs.505516	DIP2B	DIP2 disco-interacting protein 2 homolog B (Drosophila)
Hs.505806	PBXIP1	Pre-B-cell leukemia transcription factor interacting protein 1
Hs.50640	SOCS1	Suppressor of cytokine signaling 1
Hs.506713	TRPV4	Transient receptor potential cation channel, subfamily V, member 4
Hs.506989	RFC5	Replication factor C (activator 1) 5, 36.5kDa
Hs.507755	DCAMKL1	Doublecortin and CaM kinase-like 1
Hs.508154	ANKRD37	Ankyrin repeat domain 37
Hs.508343	AMACR	Alpha-methylacyl-CoA racemase
Hs.508720	RAB20	RAB20, member RAS oncogene family
Hs.509163	ERGIC1	Endoplasmic reticulum-golgi intermediate compartment (ERGIC) 1
Hs.510078	SGK	Serum/glucocorticoid regulated kinase
Hs.510635	IGHG1	Immunoglobulin heavy constant gamma 1 (G1m marker)
Hs.511143	ZFP106	Zinc finger protein 106 homolog (mouse)
Hs.511149	SNAP23	Synaptosomal-associated protein, 23kDa
Hs.51133	PTK6	PTK6 protein tyrosine kinase 6
Hs.511849	NBPF4	Neuroblastoma breakpoint family, member 4
Hs.512211	IL10RB	Interleukin 10 receptor, beta
Hs.512461	GPR107	G protein-coupled receptor 107
Hs.512469	MGC59937	Similar to RIKEN cDNA 2310002J15 gene
Hs.512564	LOC648245	Hypothetical LOC648245
Hs.512656	PSPH	Phosphoserine phosphatase
Hs.513039	SIN3A	SIN3 homolog A, transcription regulator (yeast)
Hs.513126	KIAA1794	KIAA1794
Hs.513147	SLC7A7	Solute carrier family 7 (cationic amino acid transporter, y+ system), member 7
Hs.513153	FURIN	Furin (paired basic amino acid cleaving enzyme)
Hs.513261	HN1L	Hematological and neurological expressed 1-like
Hs.513457	IL4R	Interleukin 4 receptor
Hs.513484	QPRT	Quinolinate phosphoribosyltransferase (nicotinate-nucleotide pyrophosphorylase (carboxylating))
Hs.513491	YPEL3	Yippee-like 3 (Drosophila)
Hs.513633	GPR56	G protein-coupled receptor 56
Hs.513779	CRISPLD2	Cysteine-rich secretory protein LCCL domain containing 2
Hs.513797	SLC7A5	Solute carrier family 7 (cationic amino acid transporter, y+ system), member 5
Hs.513807	FAM38A	Family with sequence similarity 38, member A
Hs.513861	RUTBC1	RUN and TBC1 domain containing 1
Hs.513870	ATP2A3	ATPase, Ca++ transporting, ubiquitous
Hs.513933	TMEM107	Transmembrane protein 107
Hs.514012	MAP2K3	Mitogen-activated protein kinase kinase 3
Hs.514033	SPAG5	Sperm associated antigen 5
Hs.514151	ORMDL3	ORM1-like 3 (S. cerevisiae)
Hs.514174	JUP	Junction plakoglobin
Hs.514220	GRN	Granulin
Hs.514330	EME1	Essential meiotic endonuclease 1 homolog 1 (S. pombe)
Hs.514375	C1orf186	Chromosome 1 open reading frame 186
Hs.514435	SF3B3	Splicing factor 3b, subunit 3, 130kDa
Hs.514535	LGALS3BP	Lectin, galactoside-binding, soluble, 3 binding protein
Hs.514682	CYB561D1	Cytochrome b-561 domain containing 1
Hs.514713	MPPE1	Metallophosphoesterase 1
Hs.5148	TRAFD1	TRAF-type zinc finger domain containing 1
Hs.515176	EPN2	Epsin 2
Hs.515217	SLC1A6	Solute carrier family 1 (high affinity aspartate/glutamate transporter), member 6
Hs.515344	PDCD2L	Programmed cell death 2-like
Hs.515351	GRAMD1A	GRAM domain containing 1A
Hs.515371	CAPNS1	Calpain, small subunit 1
Hs.515490	DACT3	Dapper, antagonist of beta-catenin, homolog 3 (Xenopus laevis)
Hs.515575	SNRPE	Small nuclear ribonucleoprotein polypeptide E
Hs.515714	S100A16	S100 calcium binding protein A16
Hs.515890	YPEL5	Yippee-like 5 (Drosophila)
Hs.516114	WBP1	WW domain binding protein 1
Hs.516297	TCF7L1	Transcription factor 7-like 1 (T-cell specific, HMG-box)
Hs.516484	S100A2	S100 calcium binding protein A2
Hs.516646	FAM119A	Family with sequence similarity 119, member A
Hs.516664	EFNA1	Ephrin-A1
Hs.516777	SH3BP4	SH3-domain binding protein 4
Hs.516808	PDE6D	Phosphodiesterase 6D, cGMP-specific, rod, delta
Hs.516966	BCL2L1	BCL2-like 1
Hs.516994	TP53INP2	Tumor protein p53 inducible nuclear protein 2
Hs.517033	TGM2	Transglutaminase 2 (C polypeptide, protein-glutamine-gamma-glutamyltransferase)
Hs.517044	PHF20	PHD finger protein 20
Hs.517113	SALL4	Sal-like 4 (Drosophila)
Hs.517155	TMEPAI	Transmembrane, prostate androgen induced RNA
Hs.517310	RIPK4	Receptor-interacting serine-threonine kinase 4
Hs.517407	DGCR14	DiGeorge syndrome critical region gene 14
Hs.517549	PIB5PA	Phosphatidylinositol (4,5) bisphosphate 5-phosphatase, A
Hs.517768	BRP44	Brain protein 44
Hs.517830	BTD	Biotinidase
Hs.517962	TCTA	T-cell leukemia translocation altered gene
Hs.518198	CSTA	Cystatin A (stefin A)
Hs.518200	PARP9	Poly (ADP-ribose) polymerase family, member 9
Hs.518265	CDV3	CDV3 homolog (mouse)
Hs.518403	PIGZ	Phosphatidylinositol glycan anchor biosynthesis, class Z
Hs.518438	SOX2	SRY (sex determining region Y)-box 2
Hs.518451	PIK3CD	Phosphoinositide-3-kinase, catalytic, delta polypeptide
Hs.518774	PAICS	Phosphoribosylaminoimidazole carboxylase, phosphoribosylaminoimidazole succinocarboxamide synthetase
Hs.518997	C1orf106	Chromosome 1 open reading frame 106
Hs.519057	NPY1R	Neuropeptide Y receptor Y1
Hs.519162	BTG2	BTG family, member 2
Hs.519574	SHROOM1	Shroom family member 1
Hs.519756	STK10	Serine/threonine kinase 10
Hs.5199	UBE2T	Ubiquitin-conjugating enzyme E2T (putative)
Hs.519904	RBM24	RNA binding motif protein 24
Hs.519909	MARCKS	Myristoylated alanine-rich protein kinase C substrate
Hs.520087	PACSIN1	Protein kinase C and casein kinase substrate in neurons 1
Hs.520612	MAFK	V-maf musculoaponeurotic fibrosarcoma oncogene homolog K (avian)
Hs.520814	TNS3	Tensin 3
Hs.521086	MOSPD3	Motile sperm domain containing 3
Hs.521240	KIAA1147	KIAA1147
Hs.521482	SHB	Src homology 2 domain containing adaptor protein B
Hs.521530	ASH2L	Ash2 (absent, small, or homeotic)-like (Drosophila)
Hs.521615	C8orf46	Chromosome 8 open reading frame 46
Hs.521912	RHPN1	Rhophilin, Rho GTPase binding protein 1
Hs.522074	TSC22D3	TSC22 domain family, member 3
Hs.522350	SNX30	Sorting nexin family member 30
Hs.522373	GSN	Gelsolin (amyloidosis, Finnish type)
Hs.522401	FAM129B	Family with sequence similarity 129, member B
Hs.522484	OLFM1	Olfactomedin 1
Hs.522555	APOD	Apolipoprotein D
Hs.522578	STS	Steroid sulfatase (microsomal), arylsulfatase C, isozyme S
Hs.522605	MID1IP1	MID1 interacting protein 1 (gastrulation specific G12 homolog (zebrafish))
Hs.522729	GPRASP2	G protein-coupled receptor associated sorting protein 2
Hs.522789	FAM127A	Family with sequence similarity 127, member A
Hs.522818	L1CAM	L1 cell adhesion molecule
Hs.522891	CXCL12	Chemokine (C-X-C motif) ligand 12 (stromal cell-derived factor 1)
Hs.522895	RASSF4	Ras association (RalGDS/AF-6) domain family 4
Hs.523004	PSAP	Prosaposin (variant Gaucher disease and variant metachromatic leukodystrophy)
Hs.523080	C10orf56	Chromosome 10 open reading frame 56
Hs.523238	NOLC1	Nucleolar and coiled-body phosphoprotein 1
Hs.523299	SFXN4	Sideroflexin 4
Hs.523500	CD2	CD2 molecule
Hs.523572	NBPF1	Neuroblastoma breakpoint family, member 1
Hs.523696	DTX4	Deltex 4 homolog (Drosophila)
Hs.523841	ALDH3B1	Aldehyde dehydrogenase 3 family, member B1
Hs.523936	PRCP	Prolylcarboxypeptidase (angiotensinase C)
Hs.524183	FKBP4	FK506 binding protein 4, 59kDa
Hs.524216	CDCA3	Cell division cycle associated 3
Hs.524250	GABARAPL1	GABA(A) receptor-associated protein like 1
Hs.524280	H2AFJ	H2A histone family, member J
Hs.524399	TROAP	Trophinin associated protein (tastin)
Hs.524418	GPD1	Glycerol-3-phosphate dehydrogenase 1 (soluble)
Hs.524488	DGKA	Diacylglycerol kinase, alpha 80kDa
Hs.524491	PAPSS2	3'-phosphoadenosine 5'-phosphosulfate synthase 2
Hs.524528	CYP27B1	Cytochrome P450, family 27, subfamily B, polypeptide 1
Hs.524571	CDCA8	Cell division cycle associated 8
Hs.524692	NUAK1	NUAK family, SNF1-like kinase, 1
Hs.524760	OAS1	2',5'-oligoadenylate synthetase 1, 40/46kDa
Hs.524815	HIP1R	Huntingtin interacting protein 1 related
Hs.525198	STIL	SCL/TAL1 interrupting locus
Hs.525232	LRP10	Low density lipoprotein receptor-related protein 10
Hs.525324	CDKN2C	Cyclin-dependent kinase inhibitor 2C (p18, inhibits CDK4)
Hs.525330	ARF6	ADP-ribosylation factor 6
Hs.525392	SYNE2	Spectrin repeat containing, nuclear envelope 2
Hs.525419	LIMA1	LIM domain and actin binding 1
Hs.525557	SERPINA1	Serpin peptidase inhibitor, clade A (alpha-1 antiproteinase, antitrypsin), member 1
Hs.525634	DRAM	Damage-regulated autophagy modulator
Hs.525796	C15orf23	Chromosome 15 open reading frame 23
Hs.526500	DNAH3	Dynein, axonemal, heavy chain 3
Hs.526630	KCTD1	Potassium channel tetramerisation domain containing 1
Hs.527211	LOC645561	Hypothetical LOC645561
Hs.527213	PCBD2	Pterin-4 alpha-carbinolamine dehydratase(TCF1) 2
Hs.527980	DUT	DUTP pyrophosphatase
Hs.528605	LOC643008	PP12104
Hs.528631	ARSD	Arylsulfatase D
Hs.528664	KCNK15	Potassium channel, subfamily K, member 15
Hs.528671	C12orf43	Chromosome 12 open reading frame 43
Hs.528713	KIFC2	Kinesin family member C2
Hs.528763	SNRPA1	Small nuclear ribonucleoprotein polypeptide A'
Hs.528817	DISP1	Dispatched homolog 1 (Drosophila)
Hs.528834	NUDT21	Nudix (nucleoside diphosphate linked moiety X)-type motif 21
Hs.529038	FSTL3	Follistatin-like 3 (secreted glycoprotein)
Hs.529984	TAGAP	T-cell activation GTPase activating protein
Hs.530009	AGR2	Anterior gradient 2 homolog (Xenopus laevis)
Hs.530089	RASA4	RAS p21 protein activator 4
Hs.5301	PRPF38A	PRP38 pre-mRNA processing factor 38 (yeast) domain containing A
Hs.530101	FBLIM1	Filamin binding LIM protein 1
Hs.530274	ALDOB	Aldolase B, fructose-bisphosphate
Hs.530383	MGC50722	Hypothetical MGC50722
Hs.530595	STAT2	Signal transducer and activator of transcription 2, 113kDa
Hs.531561	EMP2	Epithelial membrane protein 2
Hs.531818	POLR1A	Polymerase (RNA) I polypeptide A, 194kDa
Hs.531856	CENPL	Centromere protein L
Hs.531879	RAD1	RAD1 homolog (S. pombe)
Hs.531941	MYB	V-myb myeloblastosis viral oncogene homolog (avian)
Hs.532296	C9orf40	Chromosome 9 open reading frame 40
Hs.532401	GOLT1A	Golgi transport 1 homolog A (S. cerevisiae)
Hs.532491	CRY2	Cryptochrome 2 (photolyase-like)
Hs.532634	IFI27	Interferon, alpha-inducible protein 27
Hs.532755	C16orf80	Chromosome 16 open reading frame 80
Hs.532815	EMILIN2	Elastin microfibril interfacer 2
Hs.533023	PCDHB2	Protocadherin beta 2
Hs.533050	NQO2	NAD(P)H dehydrogenase, quinone 2
Hs.533139	C7orf43	Chromosome 7 open reading frame 43
Hs.533293	HIST1H1T	Histone cluster 1, H1t
Hs.533336	BAMBI	BMP and activin membrane-bound inhibitor homolog (Xenopus laevis)
Hs.533444	HMGCL	3-hydroxymethyl-3-methylglutaryl-Coenzyme A lyase (hydroxymethylglutaricaciduria)
Hs.533549	EIF2B3	Eukaryotic translation initiation factor 2B, subunit 3 gamma, 58kDa
Hs.533683	FGFR2	Fibroblast growth factor receptor 2
Hs.533709	BSCL2	Bernardinelli-Seip congenital lipodystrophy 2 (seipin)
Hs.533721	KIAA0284	KIAA0284
Hs.534059	GSG2	Germ cell associated 2 (haspin)
Hs.534313	EGR3	Early growth response 3
Hs.534322	HLA-DRB1	Major histocompatibility complex, class II, DR beta 1
Hs.534330	MT1E	Metallothionein 1E (functional)
Hs.534339	PRIM1	Primase, polypeptide 1, 49kDa
Hs.534373	VAMP8	Vesicle-associated membrane protein 8 (endobrevin)
Hs.534497	RILP	Rab interacting lysosomal protein
Hs.534591	PLSCR3	Phospholipid scramblase 3
Hs.534781	LOC284757	Hypothetical protein LOC284757
Hs.534951	PIK3R3	Phosphoinositide-3-kinase, regulatory subunit 3 (p55, gamma)
Hs.535071	HMCN2	Hemicentin 2
Hs.535075	MGC61598	Similar to ankyrin-repeat protein Nrarp
Hs.535297	ARID5B	AT rich interactive domain 5B (MRF1-like)
Hs.535326	ASRGL1	Asparaginase like 1
Hs.535711	TRAK1	Trafficking protein, kinesin binding 1
Hs.536158	PARG	Poly (ADP-ribose) glycohydrolase
Hs.540696	SLC6A8	Solute carrier family 6 (neurotransmitter transporter, creatine), member 8
Hs.545311	ZBTB11	Zinc finger and BTB domain containing 11
Hs.545401	SGK3	Serum/glucocorticoid regulated kinase family, member 3
Hs.546256	GCSH	Glycine cleavage system protein H (aminomethyl carrier)
Hs.546392	PLAC8	Placenta-specific 8
Hs.546636	SCRL	HCG1651476
Hs.547611	TIPARP	TCDD-inducible poly(ADP-ribose) polymerase
Hs.54973	CDH26	Cadherin-like 26
Hs.55016	EPS8L2	EPS8-like 2
Hs.55028	CENPN	Centromere protein N
Hs.551713	MBP	Myelin basic protein
Hs.551805	LOC643224	Similar to tubulin, beta 8
Hs.554831	POLR2D	Polymerase (RNA) II (DNA directed) polypeptide D
Hs.554917	C20orf120	Chromosome 20 open reading frame 120
Hs.555109	LNX1	Ligand of numb-protein X 1
Hs.555866	C1QBP	Complement component 1, q subcomponent binding protein
Hs.555927	NECAP1	NECAP endocytosis associated 1
Hs.557403	IL1R1	Interleukin 1 receptor, type I
Hs.558393	RRM1	Ribonucleotide reductase M1 polypeptide
Hs.558396	SCD	Stearoyl-CoA desaturase (delta-9-desaturase)
Hs.558403	SUOX	Sulfite oxidase
Hs.558447	EMG1	EMG1 nucleolar protein homolog (S. cerevisiae)
Hs.558468	PDSS1	Prenyl (decaprenyl) diphosphate synthase, subunit 1
Hs.558495	PLEKHA9	Pleckstrin homology domain containing, family A member 9
Hs.558512	IL17RB	Interleukin 17 receptor B
Hs.55940	SELM	Selenoprotein M
Hs.560727	ZNF552	Zinc finger protein 552
Hs.560955	ANKMY1	Ankyrin repeat and MYND domain containing 1
Hs.56145	TMSL8	Thymosin-like 8
Hs.561708	LOC401320	Hypothetical LOC401320
Hs.562568	LYSMD4	LysM, putative peptidoglycan-binding, domain containing 4
Hs.566191	C4orf23	Chromosome 4 open reading frame 23
Hs.567366	PLA2G10	Phospholipase A2, group X
Hs.567385	PRC1	Protein regulator of cytokinesis 1
Hs.567421	OIP5	Opa interacting protein 5
Hs.567498	C4orf18	Chromosome 4 open reading frame 18
Hs.567518	NDE1	NudE nuclear distribution gene E homolog 1 (A. nidulans)
Hs.567522	EPN3	Epsin 3
Hs.567530	TMEM140	Transmembrane protein 140
Hs.567567	NCAPG	Non-SMC condensin I complex, subunit G
Hs.567647	TMEM106A	Transmembrane protein 106A
Hs.567759	TMEM64	Transmembrane protein 64
Hs.567774	CCDC83	Coiled-coil domain containing 83
Hs.568022	GSTT1	Glutathione S-transferase theta 1
Hs.569122	WBP11	WW domain binding protein 11
Hs.569124	LOC374443	CLR pseudogene
Hs.570079	DHX38	DEAH (Asp-Glu-Ala-His) box polypeptide 38
Hs.570785	PCDH7	BH-protocadherin (brain-heart)
Hs.571037	ACAT2	Acetyl-Coenzyme A acetyltransferase 2 (acetoacetyl Coenzyme A thiolase)
Hs.5719	NCAPD2	Non-SMC condensin I complex, subunit D2
Hs.572318	TIPIN	TIMELESS interacting protein
Hs.572788	DIRC3	Disrupted in renal carcinoma 3
Hs.573018	PA2G4	Proliferation-associated 2G4, 38kDa
Hs.575032	MLF1IP	MLF1 interacting protein
Hs.576154	LRP8	Low density lipoprotein receptor-related protein 8, apolipoprotein e receptor
Hs.57652	CELSR2	Cadherin, EGF LAG seven-pass G-type receptor 2 (flamingo homolog, Drosophila)
Hs.577281	NAT10	N-acetyltransferase 10
Hs.577448	BRAP	BRCA1 associated protein
Hs.57771	KLK11	Kallikrein-related peptidase 11
Hs.579079	TRIM37	Tripartite motif-containing 37
Hs.579784	TSPAN16	Tetraspanin 16
Hs.57988	RHBDF1	Rhomboid 5 homolog 1 (Drosophila)
Hs.580464	ATP6V1C2	ATPase, H+ transporting, lysosomal 42kDa, V1 subunit C2
Hs.581632	SKIL	SKI-like oncogene
Hs.58382	C6orf64	Chromosome 6 open reading frame 64
Hs.584773	KRT81	Keratin 81
Hs.584784	NUP88	Nucleoporin 88kDa
Hs.584790	PPP2R1B	Protein phosphatase 2 (formerly 2A), regulatory subunit A, beta isoform
Hs.584801	SFRS2	Splicing factor, arginine/serine-rich 2
Hs.584803	ST3GAL1	ST3 beta-galactoside alpha-2,3-sialyltransferase 1
Hs.584807	TCF19	Transcription factor 19 (SC1)
Hs.584916	RNF43	Ring finger protein 43
Hs.584933	ZNF334	Zinc finger protein 334
Hs.585028	ZBTB46	Zinc finger and BTB domain containing 46
Hs.585118	EDG3	Endothelial differentiation, sphingolipid G-protein-coupled receptor, 3
Hs.585206	FLJ39051	Hypothetical gene supported by AK096370
Hs.585396	THRAP3	Thyroid hormone receptor associated protein 3
Hs.585745	LOC92017	Similar to RIKEN cDNA 4933437K13
Hs.585896	SLC35E1	Solute carrier family 35, member E1
Hs.585944	CHAC2	ChaC, cation transport regulator homolog 2 (E. coli)
Hs.58611	FOXN1	Forkhead box N1
Hs.587558	NCF2	Neutrophil cytosolic factor 2 (65kDa, chronic granulomatous disease, autosomal 2)
Hs.588994	LOC284356	Hypothetical protein LOC284356
Hs.589620	OR7C2	Olfactory receptor, family 7, subfamily C, member 2
Hs.58974	CCNA2	Cyclin A2
Hs.590908	ATPIF1	ATPase inhibitory factor 1
Hs.590961	ZNF599	Zinc finger protein 599
Hs.591040	KIAA0286	KIAA0286 protein
Hs.591046	RAD51AP1	RAD51 associated protein 1
Hs.591047	SCNN1A	Sodium channel, nonvoltage-gated 1 alpha
Hs.591087	POLR1E	Polymerase (RNA) I polypeptide E, 53kDa
Hs.591104	BMF	Bcl2 modifying factor
Hs.591162	FGFR1OP2	FGFR1 oncogene partner 2
Hs.591166	LIMD2	LIM domain containing 2
Hs.591229	DLEU1	Deleted in lymphocytic leukemia, 1
Hs.591256	SYNPO	Synaptopodin
Hs.591264	FLJ11235	Hypothetical protein FLJ11235
Hs.591292	GPR87	G protein-coupled receptor 87
Hs.591306	MAP3K13	Mitogen-activated protein kinase kinase kinase 13
Hs.591315	COMMD2	COMM domain containing 2
Hs.591328	FOXO3A	Forkhead box O3A
Hs.591332	FUCA2	Fucosidase, alpha-L- 2, plasma
Hs.591346	CTGF	Connective tissue growth factor
Hs.591347	TPD52L1	Tumor protein D52-like 1
Hs.591363	ZWINT	ZW10 interactor
Hs.591375	C6orf120	Chromosome 6 open reading frame 120
Hs.591412	DCLRE1B	DNA cross-link repair 1B (PSO2 homolog, S. cerevisiae)
Hs.591426	LOC606495	Hypothetical protein LOC606495
Hs.591502	KIAA1522	KIAA1522
Hs.591503	HIVEP3	Human immunodeficiency virus type I enhancer binding protein 3
Hs.591521	WNT4	Wingless-type MMTV integration site family, member 4
Hs.591559	TMEM150	Transmembrane protein 150
Hs.59159	CHD9	Chromodomain helicase DNA binding protein 9
Hs.591602	SSFA2	Sperm specific antigen 2
Hs.591615	RFTN2	Raftlin family member 2
Hs.591697	MAD2L1	MAD2 mitotic arrest deficient-like 1 (yeast)
Hs.591715	SAP30	Sin3A-associated protein, 30kDa
Hs.591731	HNRPAB	Heterogeneous nuclear ribonucleoprotein A/B
Hs.591809	HIST1H2BG	Histone cluster 1, H2bg
Hs.591880	RASEF	RAS and EF-hand domain containing
Hs.591903	ZBTB43	Zinc finger and BTB domain containing 43
Hs.591913	GFRA1	GDNF family receptor alpha 1
Hs.591916	COX15	COX15 homolog, cytochrome c oxidase assembly protein (yeast)
Hs.591920	NT5C2	5'-nucleotidase, cytosolic II
Hs.591947	ST3GAL4	ST3 beta-galactoside alpha-2,3-sialyltransferase 4
Hs.591958	PACS1	Phosphofurin acidic cluster sorting protein 1
Hs.591960	FLJ36874	FLJ36874 protein
Hs.592004	PUS1	Pseudouridylate synthase 1
Hs.592009	VPS33A	Vacuolar protein sorting 33 homolog A (S. cerevisiae)
Hs.592014	GABARAPL3	GABA(A) receptors associated protein like 3
Hs.592045	NTAN1	N-terminal asparagine amidase
Hs.592065	ZDHHC7	Zinc finger, DHHC-type containing 7
Hs.592068	JPH3	Junctophilin 3
Hs.592087	GLIS2	GLIS family zinc finger 2
Hs.592095	SLC16A5	Solute carrier family 16, member 5 (monocarboxylic acid transporter 6)
Hs.592097	RAB37	RAB37, member RAS oncogene family
Hs.592116	FAM64A	Family with sequence similarity 64, member A
Hs.592145	WISP2	WNT1 inducible signaling pathway protein 2
Hs.592224	SYTL4	Synaptotagmin-like 4 (granuphilin-a)
Hs.592271	CBLL1	Cas-Br-M (murine) ecotropic retroviral transforming sequence-like 1
Hs.592338	TYMS	Thymidylate synthetase
Hs.592364	DHFR	Dihydrofolate reductase
Hs.592490	FH	Fumarate hydratase
Hs.593014	UGCG	UDP-glucose ceramide glucosyltransferase
Hs.593293	ADCY5	Adenylate cyclase 5
Hs.593566	CDK3	Cyclin-dependent kinase 3
Hs.593928	FDFT1	Farnesyl-diphosphate farnesyltransferase 1
Hs.593995	TCF7L2	Transcription factor 7-like 2 (T-cell specific, HMG-box)
Hs.594023	ZSCAN2	Zinc finger and SCAN domain containing 2
Hs.594149	LOC283378	Hypothetical protein LOC283378
Hs.594170	LOC253039	Hypothetical protein LOC253039
Hs.594238	KPNA2	Karyopherin alpha 2 (RAG cohort 1, importin alpha 1)
Hs.59425	NOL9	Nucleolar protein 9
Hs.594802	MANEAL	Mannosidase, endo-alpha-like
Hs.595158	ZRANB1	Zinc finger, RAN-binding domain containing 1
Hs.596025	SLC25A37	Solute carrier family 25, member 37
Hs.596276	PDZK1	PDZ domain containing 1
Hs.596576	COPG2	Coatomer protein complex, subunit gamma 2
Hs.596972	FOSL2	FOS-like antigen 2
Hs.597691	MCF2L	MCF.2 cell line derived transforming sequence-like
Hs.597735	FLJ13236	Hypothetical protein FLJ13236
Hs.598115	PPIA	Peptidylprolyl isomerase A (cyclophilin A)
Hs.599039	MCAM	Melanoma cell adhesion molecule
Hs.599259	MUC20	Mucin 20, cell surface associated
Hs.599543	MYST4	MYST histone acetyltransferase (monocytic leukemia) 4
Hs.600545	SERTAD4	SERTA domain containing 4
Hs.600547	CAMK1D	Calcium/calmodulin-dependent protein kinase ID
Hs.601265	C14orf167	Chromosome 14 open reading frame 167
Hs.602547	ABHD2	Abhydrolase domain containing 2
Hs.603000	ANP32E	Acidic (leucine-rich) nuclear phosphoprotein 32 family, member E
Hs.603093	E2F6	E2F transcription factor 6
Hs.603755	MEIS1	Meis1, myeloid ecotropic viral integration site 1 homolog (mouse)
Hs.605019	TCOF1	Treacher Collins-Franceschetti syndrome 1
Hs.605327	TMEM11	Transmembrane protein 11
Hs.605349	HS3ST1	Heparan sulfate (glucosamine) 3-O-sulfotransferase 1
Hs.610023	XYLT1	Xylosyltransferase I
Hs.610285	PRNP	Prion protein (p27-30)
Hs.612022	DHTKD1	Dehydrogenase E1 and transketolase domain containing 1
Hs.613082	PDE4DIP	Phosphodiesterase 4D interacting protein (myomegalin)
Hs.61430	ZDHHC3	Zinc finger, DHHC-type containing 3
Hs.615092	NUSAP1	Nucleolar and spindle associated protein 1
Hs.615223	FAM101B	Family with sequence similarity 101, member B
Hs.616962	GDF15	Growth differentiation factor 15
Hs.619408	KCNJ8	Potassium inwardly-rectifying channel, subfamily J, member 8
Hs.62003	C9orf7	Chromosome 9 open reading frame 7
Hs.620490	WDR33	WD repeat domain 33
Hs.620754	SP1	Sp1 transcription factor
Hs.621232	EDN1	Endothelin 1
Hs.621371	CHES1	Checkpoint suppressor 1
Hs.62180	ANLN	Anillin, actin binding protein
Hs.625152	CHRNA5	Cholinergic receptor, nicotinic, alpha 5
Hs.626637	LOXL2	Lysyl oxidase-like 2
Hs.629929	SLC25A18	Solute carrier family 25 (mitochondrial carrier), member 18
Hs.6314	SEZ6L2	Seizure related 6 homolog (mouse)-like 2
Hs.631508	GINS1	GINS complex subunit 1 (Psf1 homolog)
Hs.631535	AKT2	V-akt murine thymoma viral oncogene homolog 2
Hs.631573	NLRP12	NLR family, pyrin domain containing 12
Hs.631593	PPP1R15A	Protein phosphatase 1, regulatory (inhibitor) subunit 15A
Hs.631627	CHERP	Calcium homeostasis endoplasmic reticulum protein
Hs.631699	BUB1B	BUB1 budding uninhibited by benzimidazoles 1 homolog beta (yeast)
Hs.631709	RAD51	RAD51 homolog (RecA homolog, E. coli) (S. cerevisiae)
Hs.631818	EEF1E1	Eukaryotic translation elongation factor 1 epsilon 1
Hs.631863	PNPLA6	Patatin-like phospholipase domain containing 6
Hs.631956	LOC202181	Hypothetical protein LOC202181
Hs.631967	CENPH	Centromere protein H
Hs.631988	DDR1	Discoidin domain receptor family, member 1
Hs.632006	FAM20C	Family with sequence similarity 20, member C
Hs.632099	TAGLN	Transgelin
Hs.632109	KCNJ5	Potassium inwardly-rectifying channel, subfamily J, member 5
Hs.632177	MVP	Major vault protein
Hs.632215	PLLP	Plasma membrane proteolipid (plasmolipin)
Hs.632221	MEFV	Mediterranean fever
Hs.632229	RECQL5	RecQ protein-like 5
Hs.632254	RAPGEFL1	Rap guanine nucleotide exchange factor (GEF)-like 1
Hs.632268	DSN1	DSN1, MIND kinetochore complex component, homolog (S. cerevisiae)
Hs.632299	NUP205	Nucleoporin 205kDa
Hs.632303	DKFZP434B0335	DKFZP434B0335 protein
Hs.632460	SELENBP1	Selenium binding protein 1
Hs.632472	RFX5	Regulatory factor X, 5 (influences HLA class II expression)
Hs.632480	DENND4B	DENN/MADD domain containing 4B
Hs.632513	LOC645745	Metallothionein 1H-like protein
Hs.632708	TSPAN31	Tetraspanin 31
Hs.632717	MYL6	Myosin, light chain 6, alkali, smooth muscle and non-muscle
Hs.632724	CBX5	Chromobox homolog 5 (HP1 alpha homolog, Drosophila)
Hs.632740	BRI3BP	BRI3 binding protein
Hs.632767	HIC2	Hypermethylated in cancer 2
Hs.632780	CHEK2	CHK2 checkpoint homolog (S. pombe)
Hs.632787	UPK3A	Uroplakin 3A
Hs.633514	TIMP2	TIMP metallopeptidase inhibitor 2
Hs.633867	RND3	Rho family GTPase 3
Hs.6347	LRP5	Low density lipoprotein receptor-related protein 5
Hs.634810	MAP3K1	Mitogen-activated protein kinase kinase kinase 1
Hs.634944	HEXIM1	Hexamethylene bis-acetamide inducible 1
Hs.637894	CORO1C	Coronin, actin binding protein, 1C
Hs.63795	CCDC21	Coiled-coil domain containing 21
Hs.638121	CRK	V-crk sarcoma virus CT10 oncogene homolog (avian)
Hs.638682	C20orf160	Chromosome 20 open reading frame 160
Hs.638721	CENPI	Centromere protein I
Hs.639559	ITGA7	Integrin, alpha 7
Hs.640104	SLC22A4	Solute carrier family 22 (organic cation transporter), member 4
Hs.640233	IER5L	Immediate early response 5-like
Hs.642705	KIAA1324	KIAA1324
Hs.643451	ASCL1	Achaete-scute complex homolog 1 (Drosophila)
Hs.643459	IFT20	Intraflagellar transport 20 homolog (Chlamydomonas)
Hs.643472	HNRPH3	Heterogeneous nuclear ribonucleoprotein H3 (2H9)
Hs.643498	C6orf106	Chromosome 6 open reading frame 106
Hs.643508	HSPA12A	Heat shock 70kDa protein 12A
Hs.643509	CNNM2	Cyclin M2
Hs.643566	MAPKAPK2	Mitogen-activated protein kinase-activated protein kinase 2
Hs.643910	SOX4	SRY (sex determining region Y)-box 4
Hs.644082	CTSE	Cathepsin E
Hs.644112	CHD6	Chromodomain helicase DNA binding protein 6
Hs.644306	TPM3	Tropomyosin 3
Hs.644804	C12orf32	Chromosome 12 open reading frame 32
Hs.645225	ZNF83	Zinc finger protein 83
Hs.645315	LOC729776	Hypothetical protein LOC729776
Hs.645371	BIRC5	Baculoviral IAP repeat-containing 5 (survivin)
Hs.645382	CCR10	Chemokine (C-C motif) receptor 10
Hs.645397	HIG2	Hypoxia-inducible protein 2
Hs.646609	DKFZp451A211	DKFZp451A211 protein
Hs.646645	SLC25A15	Solute carrier family 25 (mitochondrial carrier; ornithine transporter) member 15
Hs.646770	TMED10	Transmembrane emp24-like trafficking protein 10 (yeast)
Hs.647011	MSH5	MutS homolog 5 (E. coli)
Hs.647034	LOC442582	STAG3-like
Hs.647036	CLDN4	Claudin 4
Hs.647062	RFC2	Replication factor C (activator 1) 2, 40kDa
Hs.647084	CSGlcA-T	Chondroitin sulfate glucuronyltransferase
Hs.647156	PTTG3	Pituitary tumor-transforming 3
Hs.647334	SRCAP	Snf2-related CBP activator protein
Hs.647370	MT1M	Metallothionein 1M
Hs.647371	MT2A	Metallothionein 2A
Hs.647409	SOX9	SRY (sex determining region Y)-box 9 (campomelic dysplasia, autosomal sex-reversal)
Hs.647450	PROCR	Protein C receptor, endothelial (EPCR)
Hs.64746	CLIC3	Chloride intracellular channel 3
Hs.647573	GPR135	G protein-coupled receptor 135
Hs.647707	DARS2	Aspartyl-tRNA synthetase 2 (mitochondrial)
Hs.647726	KIAA0859	KIAA0859
Hs.647774	RHOU	Ras homolog gene family, member U
Hs.647900	RPL39L	Ribosomal protein L39-like
Hs.647962	ZIC1	Zic family member 1 (odd-paired homolog, Drosophila)
Hs.648101	CARD11	Caspase recruitment domain family, member 11
Hs.648266	LARGE	Like-glycosyltransferase
Hs.648299	CXorf36	Chromosome X open reading frame 36
Hs.648326	KIF4A	Kinesin family member 4A
Hs.648366	SLC26A2	Solute carrier family 26 (sulfate transporter), member 2
Hs.648490	ATRNL1	Attractin-like 1
Hs.648843	SOX12	SRY (sex determining region Y)-box 12
Hs.651166	UGT2B15	UDP glucuronosyltransferase 2 family, polypeptide B15
Hs.651185	ANK1	Ankyrin 1, erythrocytic
Hs.651206	CXCL16	Chemokine (C-X-C motif) ligand 16
Hs.651210	MAFB	V-maf musculoaponeurotic fibrosarcoma oncogene homolog B (avian)
Hs.651252	LYPD1	LY6/PLAUR domain containing 1
Hs.651323	GALNT10	UDP-N-acetyl-alpha-D-galactosamine:polypeptide N-acetylgalactosaminyltransferase 10 (GalNAc-T10)
Hs.651357	BTG1	B-cell translocation gene 1, anti-proliferative
Hs.651743	LOC146795	Hypothetical protein LOC146795
Hs.652184	PRICKLE2	Prickle homolog 2 (Drosophila)
Hs.652195	HSPC111	Hypothetical protein HSPC111
Hs.652210	HLA-C	Major histocompatibility complex, class I, C
Hs.652235	PSCA	Prostate stem cell antigen
Hs.652238	GOLPH2	Golgi phosphoprotein 2
Hs.652274	SHMT1	Serine hydroxymethyltransferase 1 (soluble)
Hs.652282	CTSA	Cathepsin A
Hs.652308	MTHFD1	Methylenetetrahydrofolate dehydrogenase (NADP+ dependent) 1,
Hs.652329	LASS2	LAG1 homolog, ceramide synthase 2 (S. cerevisiae)
Hs.652340	MREG	Melanoregulin
Hs.652341	WDFY1	WD repeat and FYVE domain containing 1
Hs.652352	RFC4	Replication factor C (activator 1) 4, 37kDa
Hs.652389	LOC57228	Small trans-membrane and glycosylated protein
Hs.652404	H1F0	H1 histone family, member 0
Hs.652422	RHOF	Ras homolog gene family, member F (in filopodia)
Hs.652426	LOC541471	Hypothetical LOC541471
Hs.652547	ESR1	Estrogen receptor 1
Hs.652684	FOXC1	Forkhead box C1
Hs.653108	POP4	Processing of precursor 4, ribonuclease P/MRP subunit (S. cerevisiae)
Hs.653121	COMT	Catechol-O-methyltransferase
Hs.653129	TOB1	Transducer of ERBB2, 1
Hs.653150	ADCY3	Adenylate cyclase 3
Hs.653210	STMN1	Stathmin 1/oncoprotein 18
Hs.653212	RAD54L	RAD54-like (S. cerevisiae)
Hs.653228	GCC2	GRIP and coiled-coil domain containing 2
Hs.653234	KCTD18	Potassium channel tetramerisation domain containing 18
Hs.653251	FBXO5	F-box protein 5
Hs.653253	COQ3	Coenzyme Q3 homolog, methyltransferase (S. cerevisiae)
Hs.653256	AIM1	Absent in melanoma 1
Hs.653269	RACGAP1	Rac GTPase activating protein 1
Hs.653275	TMEM19	Transmembrane protein 19
Hs.653339	HLA-DQB1	Major histocompatibility complex, class II, DQ beta 1
Hs.653499	EFHD1	EF-hand domain family, member D1
Hs.653579	GULP1	GULP, engulfment adaptor PTB domain containing 1
Hs.653884	IGF1R	Insulin-like growth factor 1 receptor
Hs.65551	C20orf114	Chromosome 20 open reading frame 114
Hs.656	CDC25C	Cell division cycle 25 homolog C (S. pombe)
Hs.6651	VAMP4	Vesicle-associated membrane protein 4
Hs.67928	ELF3	E74-like factor 3 (ets domain transcription factor, epithelial-specific )
Hs.6834	FNBP4	Formin binding protein 4
Hs.69009	B3GNT3	UDP-GlcNAc:betaGal beta-1,3-N-acetylglucosaminyltransferase 3
Hs.69089	GLA	Galactosidase, alpha
Hs.6917	MTCP1	Mature T-cell proliferation 1
Hs.69360	KIF2C	Kinesin family member 2C
Hs.70327	CRIP1	Cysteine-rich protein 1 (intestinal)
Hs.7200	NEK9	NIMA (never in mitosis gene a)- related kinase 9
Hs.72901	CDKN2B	Cyclin-dependent kinase inhibitor 2B (p15, inhibits CDK4)
Hs.72912	CYP1A1	Cytochrome P450, family 1, subfamily A, polypeptide 1
Hs.73625	KIF20A	Kinesin family member 20A
Hs.74034	CAV1	Caveolin 1, caveolae protein, 22kDa
Hs.7426	KIAA0841	KIAA0841
Hs.75117	ILF2	Interleukin enhancer binding factor 2, 45kDa
Hs.75199	PPP2R5B	Protein phosphatase 2, regulatory subunit B', beta isoform
Hs.75231	SLC16A1	Solute carrier family 16, member 1 (monocarboxylic acid transporter 1)
Hs.75238	CHAF1B	Chromatin assembly factor 1, subunit B (p60)
Hs.75277	RMND5A	Required for meiotic nuclear division 5 homolog A (S. cerevisiae)
Hs.75514	NP	Nucleoside phosphorylase
Hs.75527	ADSL	Adenylosuccinate lyase
Hs.75799	PRSS8	Protease, serine, 8 (prostasin)
Hs.76090	TNFAIP1	Tumor necrosis factor, alpha-induced protein 1 (endothelial)
Hs.76224	EFEMP1	EGF-containing fibulin-like extracellular matrix protein 1
Hs.76884	ID3	Inhibitor of DNA binding 3, dominant negative helix-loop-helix protein
Hs.77274	PLAU	Plasminogen activator, urokinase
Hs.77448	ALDH4A1	Aldehyde dehydrogenase 4 family, member A1
Hs.77867	ADORA1	Adenosine A1 receptor
Hs.7835	MRC2	Mannose receptor, C type 2
Hs.78358	CDR2L	Cerebellar degeneration-related protein 2-like
Hs.78524	PRUNE	Prune homolog (Drosophila)
Hs.78771	PGK1	Phosphoglycerate kinase 1
Hs.79018	CHAF1A	Chromatin assembly factor 1, subunit A (p150)
Hs.79064	DHPS	Deoxyhypusine synthase
Hs.79136	SLC39A6	Solute carrier family 39 (zinc transporter), member 6
Hs.79170	TTC9	Tetratricopeptide repeat domain 9
Hs.79299	LHFPL2	Lipoma HMGIC fusion partner-like 2
Hs.79353	TFDP1	Transcription factor Dp-1
Hs.79361	KLK6	Kallikrein-related peptidase 6
Hs.8004	KALRN	Kalirin, RhoGEF kinase
Hs.80296	PCP4	Purkinje cell protein 4
Hs.80305	ARHGAP19	Rho GTPase activating protein 19
Hs.81328	NFKBIA	Nuclear factor of kappa light polypeptide gene enhancer in B-cells inhibitor, alpha
Hs.82128	TPBG	Trophoblast glycoprotein
Hs.82502	POLD3	Polymerase (DNA-directed), delta 3, accessory subunit
Hs.8257	CISH	Cytokine inducible SH2-containing protein
Hs.82848	SELL	Selectin L (lymphocyte adhesion molecule 1)
Hs.82921	C6orf165	Chromosome 6 open reading frame 165
Hs.82961	TFF3	Trefoil factor 3 (intestinal)
Hs.83383	PRDX4	Peroxiredoxin 4
Hs.8375	TRAF4	TNF receptor-associated factor 4
Hs.83758	CKS2	CDC28 protein kinase regulatory subunit 2
Hs.84113	CDKN3	Cyclin-dependent kinase inhibitor 3 (CDK2-associated dual specificity phosphatase)
Hs.84190	SLC19A1	Solute carrier family 19 (folate transporter), member 1
Hs.85155	ZFP36L1	Zinc finger protein 36, C3H type-like 1
Hs.8546	NOTCH3	Notch homolog 3 (Drosophila)
Hs.87191	FGF18	Fibroblast growth factor 18
Hs.8739	STATIP1	Signal transducer and activator of transcription 3 interacting protein 1
Hs.87539	ALDH3B2	Aldehyde dehydrogenase 3 family, member B2
Hs.878	SORD	Sorbitol dehydrogenase
Hs.88523	C13orf3	Chromosome 13 open reading frame 3
Hs.8882	GPR68	G protein-coupled receptor 68
Hs.89404	MSX2	Msh homeobox 2
Hs.89497	LMNB1	Lamin B1
Hs.89663	CYP24A1	Cytochrome P450, family 24, subfamily A, polypeptide 1
Hs.90756	KLB	Klotho beta
Hs.90790	C17orf58	Chromosome 17 open reading frame 58
Hs.9347	RGS14	Regulator of G-protein signalling 14
Hs.93667	C10orf78	Chromosome 10 open reading frame 78
Hs.943	IL32	Interleukin 32
Hs.94896	TMEM14A	Transmembrane protein 14A
Hs.94949	MCEE	Methylmalonyl CoA epimerase
Hs.95972	SILV	Silver homolog (mouse)
Hs.96	PMAIP1	Phorbol-12-myristate-13-acetate-induced protein 1
Hs.96103	TAF5	TAF5 RNA polymerase II, TATA box binding protein (TBP)-associated factor, 100kDa
Hs.9613	ANGPTL4	Angiopoietin-like 4
Hs.9676	THEM2	Thioesterase superfamily member 2
Hs.97244	GLTSCR1	Glioma tumor suppressor candidate region gene 1
Hs.9728	ARMCX1	Armadillo repeat containing, X-linked 1
Hs.97837	SBK1	SH3-binding domain kinase 1
Hs.97876	CCDC8	Coiled-coil domain containing 8
Hs.98117	C13orf18	Chromosome 13 open reading frame 18
Hs.98475	PNKD	Paroxysmal nonkinesiogenic dyskinesia
Hs.98910	RFTN1	Raftlin, lipid raft linker 1
Hs.99528	RAB31	RAB31, member RAS oncogene family
Hs.99841	MORN2	MORN repeat containing 2
Hs.99922	DRD4	Dopamine receptor D4

## Sheet: Sheet2
Supplemental Data 10: Dataset for MCF7 cells estrogen-responsive genes (Thomsen et al 2008 unpublished)
