# Supplementary material for: Molecular conservation of estrogen-response associated with cell cycle regulation, hormonal carcinogenesis and cancer in zebrafish and human cancer cell lines
Source: BMC Med Genomics. 2011 May 16;4:41. doi: 10.1186/1755-8794-4-41 (PMC3114699; doi:10.1186/1755-8794-4-41)
Supplement: Additional file 5 — E2 responsive genes from Ishikawa cells. List of estrogen responsive genes identified from Ishiwaka cells by Thomsen et al (2008; unpublished) are presented in this file. [file 1755-8794-4-41-S5.XLS]

## Sheet: Sheet1
Additional File 5 : Dataset for Ishikawa cells estrogen-responsive genes (Thomsen et al 2008 unpublished)
Unigene ID	Gene Symbol	Unigene Description
Hs.100043	CCDC124	Coiled-coil domain containing 124
Hs.10056	SIAE	Sialic acid acetylesterase
Hs.101302	COL12A1	Collagen, type XII, alpha 1
Hs.101480	AP1GBP1	AP1 gamma subunit binding protein 1
Hs.101840	MR1	Major histocompatibility complex, class I-related
Hs.102336	PRR5	Proline rich 5 (renal)
Hs.102402	MXD4	MAX dimerization protein 4
Hs.102406	MLPH	Melanophilin
Hs.102558	PGAM5	Phosphoglycerate mutase family member 5
Hs.102735	SSBP2	Single-stranded DNA binding protein 2
Hs.103110	PPARA	Peroxisome proliferator-activated receptor alpha
Hs.103137	LHX6	LIM homeobox 6
Hs.103665	VILL	Villin-like
Hs.104	HGFAC	HGF activator
Hs.104119	RAGE	Renal tumor antigen
Hs.104203	CCDC115	Coiled-coil domain containing 115
Hs.105642	GNB1L	Guanine nucleotide binding protein (G protein), beta polypeptide 1-like
Hs.105887	LOC124220	Similar to common salivary protein 1
Hs.106019	PPP1R10	Protein phosphatase 1, regulatory (inhibitor) subunit 10
Hs.106070	CDKN1C	Cyclin-dependent kinase inhibitor 1C (p57, Kip2)
Hs.10649	C1orf38	Chromosome 1 open reading frame 38
Hs.106795	OPRK1	Opioid receptor, kappa 1
Hs.107003	CCNB1IP1	Cyclin B1 interacting protein 1
Hs.107740	KLF2	Kruppel-like factor 2 (lung)
Hs.107812	ABTB1	Ankyrin repeat and BTB (POZ) domain containing 1
Hs.108408	APH1A	Anterior pharynx defective 1 homolog A (C. elegans)
Hs.11	CEACAM3	Carcinoembryonic antigen-related cell adhesion molecule 3
Hs.110489	KIAA1571	KIAA1571 protein
Hs.110571	GADD45B	Growth arrest and DNA-damage-inducible, beta
Hs.110637	HOXA9	Homeobox A9
Hs.110757	D21S2056E	DNA segment on chromosome 21 (unique) 2056 expressed sequence
Hs.11108	CABLES1	Cdk5 and Abl enzyme substrate 1
Hs.111554	ARL4C	ADP-ribosylation factor-like 4C
Hs.112143	FBXL17	F-box and leucine-rich repeat protein 17
Hs.112981	DEPDC6	DEP domain containing 6
Hs.113094	CORO2A	Coronin, actin binding protein, 2A
Hs.11355	TMPO	Thymopoietin
Hs.113577	NF1	Neurofibromin 1 (neurofibromatosis, von Recklinghausen disease, Watson disease)
Hs.113876	WHSC1	Wolf-Hirschhorn syndrome candidate 1
Hs.114948	CRLF1	Cytokine receptor-like factor 1
Hs.115467	LYRM7	Lyrm7 homolog (mouse)
Hs.115838	TMC5	Transmembrane channel-like 5
Hs.116233	BTBD9	BTB (POZ) domain containing 9
Hs.116448	GLS	Glutaminase
Hs.117176	PABPN1	Poly(A) binding protein, nuclear 1
Hs.11747	YTHDF1	YTH domain family, member 1
Hs.117835	FGD4	FYVE, RhoGEF and PH domain containing 4
Hs.118262	CACNA1C	Calcium channel, voltage-dependent, L type, alpha 1C subunit
Hs.118351	UBE3C	Ubiquitin protein ligase E3C
Hs.118354	HLA-E	Major histocompatibility complex, class I, E
Hs.118474	MIA3	Melanoma inhibitory activity family, member 3
Hs.118552	TMEM132A	Transmembrane protein 132A
Hs.118727	HES2	Hairy and enhancer of split 2 (Drosophila)
Hs.118983	GSDMDC1	Gasdermin domain containing 1
Hs.119387	TMEM63A	Transmembrane protein 63A
Hs.122055	C7orf31	Chromosome 7 open reading frame 31
Hs.122926	NR3C1	Nuclear receptor subfamily 3, group C, member 1 (glucocorticoid receptor)
Hs.123072	RAB3B	RAB3B, member RAS oncogene family
Hs.123106	C1orf178	Chromosome 1 open reading frame 178
Hs.12332	PLEKHA7	Pleckstrin homology domain containing, family A member 7
Hs.124027	SEPHS1	Selenophosphate synthetase 1
Hs.124147	FBXL11	F-box and leucine-rich repeat protein 11
Hs.124673	DSEL	Chromosome 18 open reading frame 4
Hs.124951	FAM84B	Family with sequence similarity 84, member B
Hs.125116	CACNA1I	Calcium channel, voltage-dependent, alpha 1I subunit
Hs.125139	LRRC36	Leucine rich repeat containing 36
Hs.125180	GHR	Growth hormone receptor
Hs.126667	EDG2	Endothelial differentiation, lysophosphatidic acid G-protein-coupled receptor, 2
Hs.126691	FLJ27365	FLJ27365 protein
Hs.126830	MATE2	H+/organic cation antiporter
Hs.127657	VEPH1	Ventricular zone expressed PH domain homolog 1 (zebrafish)
Hs.127679	LOC389895	Similar to CG4768-PA
Hs.127764	RAB5C	RAB5C, member RAS oncogene family
Hs.127951	MAP7D2	Hypothetical protein FLJ14503
Hs.128055	OSGIN1	Oxidative stress induced growth inhibitor 1
Hs.12844	EGFL6	EGF-like-domain, multiple 6
Hs.128548	WDR1	WD repeat domain 1
Hs.128580	FMR1NB	Fragile X mental retardation 1 neighbor
Hs.128627	SIPA1L3	Signal-induced proliferation-associated 1 like 3
Hs.128803	LOC344887	Similar to NmrA-like family domain containing 1
Hs.128841	UBE2W	Ubiquitin-conjugating enzyme E2W (putative)
Hs.128856	SCARA3	Scavenger receptor class A, member 3
Hs.128904	RAD50	RAD50 homolog (S. cerevisiae)
Hs.129293	FAM71A	Family with sequence similarity 71, member A
Hs.129712	TREH	Trehalase (brush-border membrane glycoprotein)
Hs.130491	MAP4K5	Mitogen-activated protein kinase kinase kinase kinase 5
Hs.130652	LOC729680	Hypothetical protein LOC729680
Hs.130690	CLYBL	Citrate lyase beta like
Hs.130712	ADCK4	AarF domain containing kinase 4
Hs.130746	BLZF1	Basic leucine zipper nuclear factor 1 (JEM-1)
Hs.130767	LRRC46	Leucine rich repeat containing 46
Hs.131603	EMID2	EMI domain containing 2
Hs.131683	CPEB3	Cytoplasmic polyadenylation element binding protein 3
Hs.131846	TAF6L	TAF6-like RNA polymerase II, p300/CBP-associated factor (PCAF)-associated factor, 65kDa
Hs.13205	B3GALTL	Beta 1,3-galactosyltransferase-like
Hs.132299	RNF126P1	Ring finger protein 126 pseudogene 1
Hs.132327	RGS9	Regulator of G-protein signalling 9
Hs.132591	SLC10A4	Solute carrier family 10 (sodium/bile acid cotransporter family), member 4
Hs.133183	LOC643837	Hypothetical protein LOC643837
Hs.133397	ITGA6	Integrin, alpha 6
Hs.133892	TPM1	Tropomyosin 1 (alpha)
Hs.134190	NPAL1	NIPA-like domain containing 1
Hs.134514	ABCA7	ATP-binding cassette, sub-family A (ABC1), member 7
Hs.134726	C18orf24	Chromosome 18 open reading frame 24
Hs.134846	C16orf42	Chromosome 16 open reading frame 42
Hs.135146	METTL8	Methyltransferase like 8
Hs.135167	ACRC	Acidic repeat containing
Hs.135406	CEBPZ	CCAAT/enhancer binding protein zeta
Hs.135642	SLC14A2	Solute carrier family 14 (urea transporter), member 2
Hs.135646	ELF1	E74-like factor 1 (ets domain transcription factor)
Hs.135756	POLK	Polymerase (DNA directed) kappa
Hs.135997	TM4SF19	Transmembrane 4 L six family member 19
Hs.1360	CYP2B6	Cytochrome P450, family 2, subfamily B, polypeptide 6
Hs.136247	PTPLAD2	Protein tyrosine phosphatase-like A domain containing 2
Hs.136778	USP10	Ubiquitin specific peptidase 10
Hs.13680	RFFL	Ring finger and FYVE-like domain containing 1
Hs.136905	HUWE1	HECT, UBA and WWE domain containing 1
Hs.137459	SHROOM3	Shroom family member 3
Hs.1376	HSD11B2	Hydroxysteroid (11-beta) dehydrogenase 2
Hs.138499	IRAK4	Interleukin-1 receptor-associated kinase 4
Hs.138860	ARHGAP1	Rho GTPase activating protein 1
Hs.139053	RBM41	RNA binding motif protein 41
Hs.1395	EGR2	Early growth response 2 (Krox-20 homolog, Drosophila)
Hs.13982	KCTD6	Potassium channel tetramerisation domain containing 6
Hs.140978	KRT80	Keratin 80
Hs.142372	ZNF618	Zinc finger protein 618
Hs.142442	HP1BP3	Heterochromatin protein 1, binding protein 3
Hs.14248	STON2	Stonin 2
Hs.143250	TNC	Tenascin C (hexabrachion)
Hs.143434	CNTN1	Contactin 1
Hs.143681	BTBD12	BTB (POZ) domain containing 12
Hs.143707	NTNG1	Netrin G1
Hs.143728	WASL	Wiskott-Aldrich syndrome-like
Hs.143873	S100A10	S100 calcium binding protein A10
Hs.144130	SLC25A36	Solute carrier family 25, member 36
Hs.144734	C6orf118	Chromosome 6 open reading frame 118
Hs.144914	GNMT	Glycine N-methyltransferase
Hs.144949	ZNF313	Zinc finger protein 313
Hs.145256	PCDHB9	Protocadherin beta 9
Hs.145386	FAM82B	Family with sequence similarity 82, member B
Hs.145481	LRRC16	Leucine rich repeat containing 16
Hs.147440	ZNF485	Zinc finger protein 485
Hs.147492	PEG10	Paternally expressed 10
Hs.147836	LRRC40	Leucine rich repeat containing 40
Hs.148178	RAP1GAP	RAP1 GTPase activating protein
Hs.14846	SLC7A1	Solute carrier family 7 (cationic amino acid transporter, y+ system), member 1
Hs.148670	RHOBTB1	Rho-related BTB domain containing 1
Hs.148685	GPRC5B	G protein-coupled receptor, family C, group 5, member B
Hs.148716	ST3GAL6	ST3 beta-galactoside alpha-2,3-sialyltransferase 6
Hs.148741	IBRDC2	IBR domain containing 2
Hs.148767	RQCD1	RCD1 required for cell differentiation1 homolog (S. pombe)
Hs.148989	CGNL1	Cingulin-like 1
Hs.149413	PPP3CC	Protein phosphatase 3 (formerly 2B), catalytic subunit, gamma isoform
Hs.149540	LZTR2	Leucine zipper transcription regulator 2
Hs.150122	OSBPL10	Oxysterol binding protein-like 10
Hs.150725	IL17RD	Interleukin 17 receptor D
Hs.151443	C3orf59	Chromosome 3 open reading frame 59
Hs.15159	CKLF	Chemokine-like factor
Hs.151706	DHX34	DEAH (Asp-Glu-Ala-His) box polypeptide 34
Hs.152009	GPR85	G protein-coupled receptor 85
Hs.153863	SMAD6	SMAD family member 6
Hs.154163	PRMT2	Protein arginine methyltransferase 2
Hs.155017	NRIP1	Nuclear receptor interacting protein 1
Hs.155097	CA2	Carbonic anhydrase II
Hs.155396	NFE2L2	Nuclear factor (erythroid-derived 2)-like 2
Hs.155919	PTPRK	Protein tyrosine phosphatase, receptor type, K
Hs.155983	JMJD2A	Jumonji domain containing 2A
Hs.1560	DCLRE1A	DNA cross-link repair 1A (PSO2 homolog, S. cerevisiae)
Hs.156178	PGCP	Plasma glutamate carboxypeptidase
Hs.156967	SEMA6A	Sema domain, transmembrane domain (TM), and cytoplasmic domain, (semaphorin) 6A
Hs.156979	IL17B	Interleukin 17B
Hs.1581	GSTT2	Glutathione S-transferase theta 2
Hs.1584	COMP	Cartilage oligomeric matrix protein
Hs.159028	BTN2A1	Butyrophilin, subfamily 2, member A1
Hs.159161	ARHGDIA	Rho GDP dissociation inhibitor (GDI) alpha
Hs.159291	DRP2	Dystrophin related protein 2
Hs.159352	C8orf71	Chromosome 8 open reading frame 71
Hs.159360	PTGER1	Prostaglandin E receptor 1 (subtype EP1), 42kDa
Hs.159430	FNDC3B	Fibronectin type III domain containing 3B
Hs.159481	SLC26A10	Solute carrier family 26, member 10
Hs.159581	MMP17	Matrix metallopeptidase 17 (membrane-inserted)
Hs.159643	DEGS2	Degenerative spermatocyte homolog 2, lipid desaturase (Drosophila)
Hs.16019	PPFIBP2	PTPRF interacting protein, binding protein 2 (liprin beta 2)
Hs.161338	LOC728723	Hypothetical protein LOC728723
Hs.162121	COPA	Coatomer protein complex, subunit alpha
Hs.162233	CHD4	Chromodomain helicase DNA binding protein 4
Hs.162369	PLAC8L1	PLAC8-like 1
Hs.162963	ANTXR2	Anthrax toxin receptor 2
Hs.163424	NSUN4	NOL1/NOP2/Sun domain family, member 4
Hs.163924	NR3C2	Nuclear receptor subfamily 3, group C, member 2
Hs.164226	THBS1	Thrombospondin 1
Hs.164324	TRIM16L	Tripartite motif-containing 16-like
Hs.16529	TSPAN12	Tetraspanin 12
Hs.165859	ANTXR1	Anthrax toxin receptor 1
Hs.166262	LOC345630	Similar to fibrillarin
Hs.166463	HNRPU	Heterogeneous nuclear ribonucleoprotein U (scaffold attachment factor A)
Hs.167046	ADORA2B	Adenosine A2b receptor
Hs.167371	RASAL2	RAS protein activator like 2
Hs.168132	IL15	Interleukin 15
Hs.169358	TXNDC13	Thioredoxin domain containing 13
Hs.169982	C10orf57	Chromosome 10 open reading frame 57
Hs.170009	TGFA	Transforming growth factor, alpha
Hs.170131	NFIC	Nuclear factor I/C (CCAAT-binding transcription factor)
Hs.170839	PLN	Phospholamban
Hs.171054	CDH6	Cadherin 6, type 2, K-cadherin (fetal kidney)
Hs.17109	ITM2A	Integral membrane protein 2A
Hs.171844	PVR	Poliovirus receptor
Hs.172176	LGR5	Leucine-rich repeat-containing G protein-coupled receptor 5
Hs.17253	IHPK3	Inositol hexaphosphate kinase 3
Hs.17267	C9orf93	Chromosome 9 open reading frame 93
Hs.172685	XPO7	Exportin 7
Hs.172755	BRP44L	Brain protein 44-like
Hs.173043	MTA2	Metastasis associated 1 family, member 2
Hs.173381	DPYSL2	Dihydropyrimidinase-like 2
Hs.173524	KIAA0430	KIAA0430
Hs.173724	CKB	Creatine kinase, brain
Hs.17558	TMEM139	Transmembrane protein 139
Hs.17572	KLRG2	FLJ44186 protein
Hs.176977	OLIG2	Oligodendrocyte lineage transcription factor 2
Hs.178715	PRDM11	PR domain containing 11
Hs.179838	FMNL3	Formin-like 3
Hs.18048	MAGEA10	Melanoma antigen family A, 10
Hs.181244	HLA-A	Major histocompatibility complex, class I, A
Hs.181245	LEMD1	LEM domain containing 1
Hs.181300	SEL1L	Sel-1 suppressor of lin-12-like (C. elegans)
Hs.18192	SRRM1	Serine/arginine repetitive matrix 1
Hs.182081	BRSK1	BR serine/threonine kinase 1
Hs.182385	HPN	Hepsin (transmembrane protease, serine 1)
Hs.182971	KPNA5	Karyopherin alpha 5 (importin alpha 6)
Hs.182982	GOLGA8A	Golgi autoantigen, golgin subfamily a, 8A
Hs.183528	ABHD13	Abhydrolase domain containing 13
Hs.183671	TDO2	Tryptophan 2,3-dioxygenase
Hs.183706	ADD1	Adducin 1 (alpha)
Hs.183861	CHMP4C	Chromatin modifying protein 4C
Hs.184085	CRYAA	Crystallin, alpha A
Hs.18449	C1orf90	Chromosome 1 open reading frame 90
Hs.186810	REPS2	RALBP1 associated Eps domain containing 2
Hs.187763	BRD4	Bromodomain containing 4
Hs.187898	NF2	Neurofibromin 2 (bilateral acoustic neuroma)
Hs.18861	C4orf30	Chromosome 4 open reading frame 30
Hs.188757	KCTD20	Potassium channel tetramerisation domain containing 20
Hs.188781	PLEKHG4	Pleckstrin homology domain containing, family G (with RhoGef domain) member 4
Hs.189174	DMRT3	Doublesex and mab-3 related transcription factor 3
Hs.189329	SMURF1	SMAD specific E3 ubiquitin protein ligase 1
Hs.189585	DIP2A	DIP2 disco-interacting protein 2 homolog A (Drosophila)
Hs.189920	PB1	Polybromo 1
Hs.190519	CLEC12A	C-type lectin domain family 12, member A
Hs.190544	PXK	PX domain containing serine/threonine kinase
Hs.190621	CNTNAP2	Contactin associated protein-like 2
Hs.191518	DHX9	DEAH (Asp-Glu-Ala-His) box polypeptide 9
Hs.192233	PPL	Periplakin
Hs.192374	HSP90B1	Heat shock protein 90kDa beta (Grp94), member 1
Hs.192854	RTKN	Rhotekin
Hs.193226	UGCGL2	UDP-glucose ceramide glucosyltransferase-like 2
Hs.193326	FGFRL1	Fibroblast growth factor receptor-like 1
Hs.194554	VTI1A	Vesicle transport through interaction with t-SNAREs homolog 1A (yeast)
Hs.194686	SLC25A14	Solute carrier family 25 (mitochondrial carrier, brain), member 14
Hs.194710	GCNT3	Glucosaminyl (N-acetyl) transferase 3, mucin type
Hs.194721	NCR2	Natural cytotoxicity triggering receptor 2
Hs.196026	LOC284475	Hypothetical protein LOC284475
Hs.196437	MOBK1B	MOB1, Mps One Binder kinase activator-like 1B (yeast)
Hs.197680	FAM83F	Family with sequence similarity 83, member F
Hs.197922	CAMK2N1	Calcium/calmodulin-dependent protein kinase II inhibitor 1
Hs.198003	SARDH	Sarcosine dehydrogenase
Hs.198158	PBLD	Phenazine biosynthesis-like protein domain containing
Hs.199763	SSH1	Slingshot homolog 1 (Drosophila)
Hs.19987	FLJ14213	Hypothetical protein FLJ14213
Hs.200136	ACAA2	Acetyl-Coenzyme A acyltransferase 2 (mitochondrial 3-oxoacyl-Coenzyme A thiolase)
Hs.200596	LCMT2	Leucine carboxyl methyltransferase 2
Hs.200629	KCNJ12	Potassium inwardly-rectifying channel, subfamily J, member 12
Hs.200668	CERK	Ceramide kinase
Hs.20107	KNS2	Kinesin 2
Hs.20131	LOC253842	Hypothetical protein LOC253842
Hs.202542	CCDC40	Coiled-coil domain containing 40
Hs.203691	DCBLD2	Discoidin, CUB and LCCL domain containing 2
Hs.203717	FN1	Fibronectin 1
Hs.204096	SCGB1D2	Secretoglobin, family 1D, member 2
Hs.204238	LCN2	Lipocalin 2 (oncogene 24p3)
Hs.204945	LOC149692	Hypothetical protein LOC149692
Hs.20506	ZNF677	Zinc finger protein 677
Hs.205427	WDR35	WD repeat domain 35
Hs.208093	KIAA1324L	KIAA1324-like
Hs.208229	KISS1R	KISS1 receptor
Hs.208388	FANCD2	Fanconi anemia, complementation group D2
Hs.208759	NLK	Nemo-like kinase
Hs.209128	MAD1L1	MAD1 mitotic arrest deficient-like 1 (yeast)
Hs.209561	KIAA1715	KIAA1715
Hs.210283	COL5A1	Collagen, type V, alpha 1
Hs.210995	CA12	Carbonic anhydrase XII
Hs.211079	ZNHIT1	Zinc finger, HIT type 1
Hs.211252	SLC24A3	Solute carrier family 24 (sodium/potassium/calcium exchanger), member 3
Hs.211929	TXN2	Thioredoxin 2
Hs.212774	UBE1L2	Ubiquitin-activating enzyme E1-like 2
Hs.213044	FLJ39237	FLJ39237 protein
Hs.213541	LOC552889	Hypothetical LOC552889
Hs.213724	SUPT16H	Suppressor of Ty 16 homolog (S. cerevisiae)
Hs.214142	MTHFR	5,10-methylenetetrahydrofolate reductase (NADPH)
Hs.21572	KIAA0644	KIAA0644 gene product
Hs.218040	ITGB3	Integrin, beta 3 (platelet glycoprotein IIIa, antigen CD61)
Hs.21816	PPP1R9A	Protein phosphatase 1, regulatory (inhibitor) subunit 9A
Hs.218366	KLK4	Kallikrein-related peptidase 4
Hs.21899	SLC35A2	Solute carrier family 35 (UDP-galactose transporter), member A2
Hs.220864	CHD2	Chromodomain helicase DNA binding protein 2
Hs.221127	SLC39A11	Solute carrier family 39 (metal ion transporter), member 11
Hs.221472	FER	Fer (fps/fes related) tyrosine kinase (phosphoprotein NCP94)
Hs.222055	NDST1	N-deacetylase/N-sulfotransferase (heparan glucosaminyl) 1
Hs.222510	DAZAP1	DAZ associated protein 1
Hs.22393	DENR	Density-regulated protein
Hs.224012	JAG1	Jagged 1 (Alagille syndrome)
Hs.224630	TMEM92	Transmembrane protein 92
Hs.2256	MMP7	Matrix metallopeptidase 7 (matrilysin, uterine)
Hs.22689	MGAT5	Mannosyl (alpha-1,6-)-glycoprotein beta-1,6-N-acetyl-glucosaminyltransferase
Hs.227777	PTP4A1	Protein tyrosine phosphatase type IVA, member 1
Hs.22867	EIF2C1	Eukaryotic translation initiation factor 2C, 1
Hs.229988	PGAP1	GPI deacylase
Hs.232026	TRIM43	Tripartite motif-containing 43
Hs.23348	SKP2	S-phase kinase-associated protein 2 (p45)
Hs.234249	MAPK8IP1	Mitogen-activated protein kinase 8 interacting protein 1
Hs.234569	ZAP70	Zeta-chain (TCR) associated protein kinase 70kDa
Hs.234775	NRTN	Neurturin
Hs.234786	ACOT11	Acyl-CoA thioesterase 11
Hs.234898	ACACB	Acetyl-Coenzyme A carboxylase beta
Hs.235069	RECQL	RecQ protein-like (DNA helicase Q1-like)
Hs.237017	C1orf69	Chromosome 1 open reading frame 69
Hs.237506	DNAJB5	DnaJ (Hsp40) homolog, subfamily B, member 5
Hs.237642	CYP4V2	Cytochrome P450, family 4, subfamily V, polypeptide 2
Hs.239388	PAQR8	Progestin and adipoQ receptor family member VIII
Hs.2399	MMP14	Matrix metallopeptidase 14 (membrane-inserted)
Hs.240770	SENP5	SUMO1/sentrin specific peptidase 5
Hs.24135	VEZT	Vezatin, adherens junctions transmembrane protein
Hs.241564	C11orf11	Chromosome 11 open reading frame 11
Hs.241575	GNPTG	N-acetylglucosamine-1-phosphate transferase, gamma subunit
Hs.243326	METT5D1	Methyltransferase 5 domain containing 1
Hs.245798	THAP2	THAP domain containing, apoptosis associated protein 2
Hs.245869	RYK	RYK receptor-like tyrosine kinase
Hs.24601	FBLN1	Fibulin 1
Hs.24678	SGPP1	Sphingosine-1-phosphate phosphatase 1
Hs.247323	C6orf47	Chromosome 6 open reading frame 47
Hs.247717	OR7A17	Olfactory receptor, family 7, subfamily A, member 17
Hs.247879	C6orf25	Chromosome 6 open reading frame 25
Hs.247916	NPPC	Natriuretic peptide precursor C
Hs.248017	GAPDHS	Glyceraldehyde-3-phosphate dehydrogenase, spermatogenic
Hs.248117	NPBWR1	Neuropeptides B/W receptor 1
Hs.248785	AGPAT3	1-acylglycerol-3-phosphate O-acyltransferase 3
Hs.249171	HOXA11	Homeobox A11
Hs.250429	SUPT6H	Suppressor of Ty 6 homolog (S. cerevisiae)
Hs.250456	DHX33	DEAH (Asp-Glu-Ala-His) box polypeptide 33
Hs.250493	ZNF219	Zinc finger protein 219
Hs.250666	HES1	Hairy and enhancer of split 1, (Drosophila)
Hs.252387	CELSR1	Cadherin, EGF LAG seven-pass G-type receptor 1 (flamingo homolog, Drosophila)
Hs.252451	SEMA3A	Sema domain, immunoglobulin domain (Ig), short basic domain, secreted, (semaphorin) 3A
Hs.252967	C1orf144	Chromosome 1 open reading frame 144
Hs.25338	PRSS23	Protease, serine, 23
Hs.25363	PSEN2	Presenilin 2 (Alzheimer disease 4)
Hs.253736	LRIG3	Leucine-rich repeats and immunoglobulin-like domains 3
Hs.253903	STOM	Stomatin
Hs.255462	MSMB	Microseminoprotein, beta-
Hs.256897	GPR110	G protein-coupled receptor 110
Hs.257045	BPIL1	Bactericidal/permeability-increasing protein-like 1
Hs.257900	LUZP1	Leucine zipper protein 1
Hs.257970	NFIX	Nuclear factor I/X (CCAAT-binding transcription factor)
Hs.258326	SYT17	Synaptotagmin XVII
Hs.258576	GTPBP10	GTP-binding protein 10 (putative)
Hs.259347	GLT8D3	Glycosyltransferase 8 domain containing 3
Hs.25960	MYCN	V-myc myelocytomatosis viral related oncogene, neuroblastoma derived (avian)
Hs.26023	FOXJ3	Forkhead box J3
Hs.260603	PIP5K2B	Phosphatidylinositol-4-phosphate 5-kinase, type II, beta
Hs.266745	GPRC6A	G protein-coupled receptor, family C, group 6, member A
Hs.267245	FLJ14803	Hypothetical protein FLJ14803
Hs.267632	TMF1	TATA element modulatory factor 1
Hs.268675	MEF2A	MADS box transcription enhancer factor 2, polypeptide A (myocyte enhancer factor 2A)
Hs.268774	SIPA1L2	Signal-induced proliferation-associated 1 like 2
Hs.268785	ACSL4	Acyl-CoA synthetase long-chain family member 4
Hs.26880	ECEL1	Endothelin converting enzyme-like 1
Hs.268887	STK17A	Serine/threonine kinase 17a (apoptosis-inducing)
Hs.269128	SNF1LK2	SNF1-like kinase 2
Hs.269512	FSTL1	Follistatin-like 1
Hs.269591	EXPH5	Exophilin 5
Hs.269782	GNAQ	Guanine nucleotide binding protein (G protein), q polypeptide
Hs.269944	MTCH2	Mitochondrial carrier homolog 2 (C. elegans)
Hs.270437	COL4A3BP	Collagen, type IV, alpha 3 (Goodpasture antigen) binding protein
Hs.271742	PARP3	Poly (ADP-ribose) polymerase family, member 3
Hs.272367	HR	Hairless homolog (mouse)
Hs.272372	PLA2G2E	Phospholipase A2, group IIE
Hs.272759	PITPNM2	Phosphatidylinositol transfer protein, membrane-associated 2
Hs.272787	FLJ20184	Hypothetical protein FLJ20184
Hs.274407	PRSS16	Protease, serine, 16 (thymus)
Hs.274539	BDH1	3-hydroxybutyrate dehydrogenase, type 1
Hs.277624	ZZEF1	Zinc finger, ZZ-type with EF-hand domain 1
Hs.2780	JUND	Jun D proto-oncogene
Hs.2785	KRT17	Keratin 17
Hs.278513	LOC390705	Similar to protein phosphatase 2A 48 kDa regulatory subunit isoform 1
Hs.278901	PIK3R5	Phosphoinositide-3-kinase, regulatory subunit 5, p101
Hs.279562	MYT1	Myelin transcription factor 1
Hs.279565	SFRP5	Secreted frizzled-related protein 5
Hs.279580	KIAA1279	KIAA1279
Hs.279761	CHMP4A	Chromatin modifying protein 4A
Hs.281004	C10orf89	Chromosome 10 open reading frame 89
Hs.282079	MIXL1	Mix1 homeobox-like 1 (Xenopus laevis)
Hs.282204	NSBP1	Nucleosomal binding protein 1
Hs.282901	RBM39	RNA binding motif protein 39
Hs.284208	ANKRD25	Ankyrin repeat domain 25
Hs.28425	LOC645513	Similar to septin 7
Hs.284255	ALPP	Alkaline phosphatase, placental (Regan isozyme)
Hs.284284	B3GALT6	UDP-Gal:betaGal beta 1,3-galactosyltransferase polypeptide 6
Hs.284286	URG4	Up-regulated gene 4
Hs.284491	PDXK	Pyridoxal (pyridoxine, vitamin B6) kinase
Hs.28491	SAT1	Spermidine/spermine N1-acetyltransferase 1
Hs.286233	SPA17	Sperm autoantigenic protein 17
Hs.287537	GALNAC4S-6ST	B cell RAG associated protein
Hs.287692	CD33L3	CD33 molecule-like 3
Hs.28780	ZNF449	Zinc finger protein 449
Hs.288772	TTC12	Tetratricopeptide repeat domain 12
Hs.289015	GDPD3	Glycerophosphodiester phosphodiesterase domain containing 3
Hs.289347	DHRS3	Dehydrogenase/reductase (SDR family) member 3
Hs.28988	GLRX	Glutaredoxin (thioltransferase)
Hs.290154	ZNF276	Zinc finger protein 276
Hs.291198	LOC400891	Similar to chromosome 14 open reading frame 166B
Hs.29169	HSPBAP1	HSPB (heat shock 27kDa) associated protein 1
Hs.292156	DKK3	Dickkopf homolog 3 (Xenopus laevis)
Hs.292804	RNF34	Ring finger protein 34
Hs.29288	FLJ21865	Endo-beta-N-acetylglucosaminidase
Hs.293560	AMZ2	Archaemetzincins-2
Hs.29444	MST150	MSTP150
Hs.29464	ETNK1	Ethanolamine kinase 1
Hs.296031	PCYT1B	Phosphate cytidylyltransferase 1, choline, beta
Hs.29698	ZNF605	Zinc finger protein 605
Hs.297304	GLT8D1	Glycosyltransferase 8 domain containing 1
Hs.29742	THSD3	Thrombospondin, type I, domain containing 3
Hs.299329	B3GNT7	UDP-GlcNAc:betaGal beta-1,3-N-acetylglucosaminyltransferase 7
Hs.300404	MGC16824	Esophageal cancer associated protein
Hs.300684	RCP9	Calcitonin gene-related peptide-receptor component protein
Hs.301094	ZNF629	Zinc finger protein 629
Hs.301277	LOC643641	Hypothetical protein LOC643641
Hs.301394	DBNDD1	Dysbindin (dystrobrevin binding protein 1) domain containing 1
Hs.301526	TRIM45	Tripartite motif-containing 45
Hs.301804	SH3RF1	SH3 domain containing ring finger 1
Hs.30213	CLN5	Ceroid-lipofuscinosis, neuronal 5
Hs.302341	ST8SIA2	ST8 alpha-N-acetyl-neuraminide alpha-2,8-sialyltransferase 2
Hs.305985	PHC1	Polyhomeotic homolog 1 (Drosophila)
Hs.306083	C22orf32	Chromosome 22 open reading frame 32
Hs.306242	RANBP9	RAN binding protein 9
Hs.306291	RNASEH2B	Ribonuclease H2, subunit B
Hs.306322	NAV3	Neuron navigator 3
Hs.306380	C16orf68	Chromosome 16 open reading frame 68
Hs.307004	ZAN	Zonadhesin
Hs.307835	PGM5	Phosphoglucomutase 5
Hs.308171	SFRS8	Splicing factor, arginine/serine-rich 8 (suppressor-of-white-apricot homolog, Drosophila)
Hs.308340	NUP188	Nucleoporin 188kDa
Hs.308710	KIAA1718	KIAA1718 protein
Hs.30965	SHC2	SHC (Src homology 2 domain containing) transforming protein 2
Hs.310511	CCL25	Chemokine (C-C motif) ligand 25
Hs.310545	SYT1	Synaptotagmin I
Hs.312098	ADAM15	ADAM metallopeptidase domain 15 (metargidin)
Hs.31409	LOC120376	Hypothetical protein LOC120376
Hs.314263	BAZ2A	Bromodomain adjacent to zinc finger domain, 2A
Hs.314543	CTNND2	Catenin (cadherin-associated protein), delta 2 (neural plakophilin-related arm-repeat protein)
Hs.31652	LOC201164	Similar to CG12314 gene product
Hs.318547	PTPRJ	Protein tyrosine phosphatase, receptor type, J
Hs.31856	USP42	Ubiquitin specific peptidase 42
Hs.31931	RTTN	Rotatin
Hs.32234	PPIL6	Peptidylprolyl isomerase (cyclophilin)-like 6
Hs.322430	NDRG4	NDRG family member 4
Hs.324271	NAPE-PLD	N-acyl-phosphatidylethanolamine-hydrolyzing phospholipase D
Hs.32433	FLJ43339	FLJ43339 protein
Hs.325422	NBPF3	Neuroblastoma breakpoint family, member 3
Hs.325978	NUMA1	Nuclear mitotic apparatus protein 1
Hs.32603	COLEC11	Collectin sub-family member 11
Hs.326391	PHYHD1	Phytanoyl-CoA dioxygenase domain containing 1
Hs.32706	SPTBN4	Spectrin, beta, non-erythrocytic 4
Hs.32959	GRK4	G protein-coupled receptor kinase 4
Hs.333120	C12orf47	Chromosome 12 open reading frame 47
Hs.333303	GJB1	Gap junction protein, beta 1, 32kDa
Hs.333509	ALPPL2	Alkaline phosphatase, placental-like 2
Hs.33366	CDCA2	Cell division cycle associated 2
Hs.333738	BBS2	Bardet-Biedl syndrome 2
Hs.333907	PRKCH	Protein kinase C, eta
Hs.334019	CR1	Complement component (3b/4b) receptor 1 (Knops blood group)
Hs.334587	RBPMS	RNA binding protein with multiple splicing
Hs.335068	TGS1	Trimethylguanosine synthase homolog (S. cerevisiae)
Hs.335163	DKFZP686A01247	DKFZP686A01247 hypothetical protein
Hs.336224	TMEFF1	Transmembrane protein with EGF-like and two follistatin-like domains 1
Hs.336810	TRIM8	Tripartite motif-containing 8
Hs.336994	MTSS1	Metastasis suppressor 1
Hs.337242	CENTB1	Centaurin, beta 1
Hs.339024	MSRB3	Methionine sulfoxide reductase B3
Hs.340623	FLJ33630	Hypothetical protein LOC644873
Hs.34114	ATP1A2	ATPase, Na+/K+ transporting, alpha 2 (+) polypeptide
Hs.343522	ATP2B4	ATPase, Ca++ transporting, plasma membrane 4
Hs.343679	SFMBT1	Scm-like with four mbt domains 1
Hs.34576	TAX1BP1	Tax1 (human T-cell leukemia virus type I) binding protein 1
Hs.347187	MTMR1	Myotubularin related protein 1
Hs.348308	C1orf2	Chromosome 1 open reading frame 2
Hs.350556	C11orf40	Chromosome 11 open reading frame 40
Hs.351068	SPATA22	Spermatogenesis associated 22
Hs.351203	GJB4	Gap junction protein, beta 4
Hs.351215	LOC728649	Hypothetical protein LOC728649
Hs.351279	HLA-DMB	Major histocompatibility complex, class II, DM beta
Hs.351798	TBC1D8B	TBC1 domain family, member 8B (with GRAM domain)
Hs.352212	C7orf33	Chromosome 7 open reading frame 33
Hs.352240	MGC15523	Hypothetical protein MGC15523
Hs.352338	ACVR1C	Activin A receptor, type IC
Hs.353175	AGPAT4	1-acylglycerol-3-phosphate O-acyltransferase 4 (lysophosphatidic acid acyltransferase, delta)
Hs.35354	IGF2BP2	Insulin-like growth factor 2 mRNA binding protein 2
Hs.354013	SLC26A7	Solute carrier family 26, member 7
Hs.355126	TMC4	Transmembrane channel-like 4
Hs.355570	LSM12	LSM12 homolog (S. cerevisiae)
Hs.355820	CITED4	Cbp/p300-interacting transactivator, with Glu/Asp-rich carboxy-terminal domain, 4
Hs.356467	CRSP7	Cofactor required for Sp1 transcriptional activation, subunit 7, 70kDa
Hs.356604	WNK1	WNK lysine deficient protein kinase 1
Hs.356624	NID1	Nidogen 1
Hs.356744	TMEM141	Transmembrane protein 141
Hs.357567	LOC130576	Hypothetical protein LOC130576
Hs.358997	TTL	Tubulin tyrosine ligase
Hs.360940	SERHL2	Serine hydrolase-like 2
Hs.362702	FLJ32745	Hypothetical protein FLJ32745
Hs.365286	FAM21C	Family with sequence similarity 21, member C
Hs.365689	CADM3	Immunoglobulin superfamily, member 4B
Hs.365706	MGP	Matrix Gla protein
Hs.36587	PPP1R7	Protein phosphatase 1, regulatory (inhibitor) subunit 7
Hs.36794	CCNDBP1	Cyclin D-type binding-protein 1
Hs.368046	SNAP91	Synaptosomal-associated protein, 91kDa homolog (mouse)
Hs.368072	PGR	Progesterone receptor
Hs.368254	HGD	Homogentisate 1,2-dioxygenase (homogentisate oxidase)
Hs.368264	PPP2R5C	Protein phosphatase 2, regulatory subunit B', gamma isoform
Hs.368281	MAP2	Microtubule-associated protein 2
Hs.368538	GLUD2	Glutamate dehydrogenase 2
Hs.368592	SORL1	Sortilin-related receptor, L(DLR class) A repeats-containing
Hs.368639	IBRDC1	IBR domain containing 1
Hs.368823	KIAA1026	Kazrin
Hs.368982	CASP2	Caspase 2, apoptosis-related cysteine peptidase
Hs.369042	MOSC2	MOCO sulphurase C-terminal domain containing 2
Hs.369089	COL4A5	Collagen, type IV, alpha 5 (Alport syndrome)
Hs.369123	PLEKHA2	Pleckstrin homology domain containing, family A (phosphoinositide binding specific) member 2
Hs.36915	SMAD3	SMAD family member 3
Hs.369188	RASA3	RAS p21 protein activator 3
Hs.369331	SULT2B1	Sulfotransferase family, cytosolic, 2B, member 1
Hs.369380	MGC40069	Hypothetical protein MGC40069
Hs.369422	MXRA5	Matrix-remodelling associated 5
Hs.369424	ENTPD7	Ectonucleoside triphosphate diphosphohydrolase 7
Hs.369592	THADA	Thyroid adenoma associated
Hs.369819	TBC1D16	TBC1 domain family, member 16
Hs.369825	GRHL3	Grainyhead-like 3 (Drosophila)
Hs.369998	DBF4B	DBF4 homolog B (S. cerevisiae)
Hs.370147	CSPP1	Centrosome and spindle pole associated protein 1
Hs.370636	SLC4A8	Solute carrier family 4, sodium bicarbonate cotransporter, member 8
Hs.370725	OSBPL1A	Oxysterol binding protein-like 1A
Hs.371218	EPHA4	EPH receptor A4
Hs.371380	LOC503519	Hypothetical LOC503519
Hs.371723	ALDH5A1	Aldehyde dehydrogenase 5 family, member A1 (succinate-semialdehyde dehydrogenase)
Hs.371727	SCNN1G	Sodium channel, nonvoltage-gated 1, gamma
Hs.371794	ZNFX1	Zinc finger, NFX1-type containing 1
Hs.371823	PRDM2	PR domain containing 2, with ZNF domain
Hs.372000	NSMAF	Neutral sphingomyelinase (N-SMase) activation associated factor
Hs.372360	BBS9	Bardet-Biedl syndrome 9
Hs.372579	VASN	Vasorin
Hs.372924	CREB3L4	CAMP responsive element binding protein 3-like 4
Hs.373550	TGIF1	TGFB-induced factor (TALE family homeobox)
Hs.373938	BTN2A2	Butyrophilin, subfamily 2, member A2
Hs.373959	VGLL4	Vestigial like 4 (Drosophila)
Hs.374043	ASXL1	Additional sex combs like 1 (Drosophila)
Hs.374067	UBE3B	Ubiquitin protein ligase E3B
Hs.374191	LEPREL1	Leprecan-like 1
Hs.3745	MFGE8	Milk fat globule-EGF factor 8 protein
Hs.374950	MT1X	Metallothionein 1X
Hs.374973	PRPF4	PRP4 pre-mRNA processing factor 4 homolog (yeast)
Hs.375135	SLC25A41	Solute carrier family 25, member 41
Hs.375217	RNF31	Ring finger protein 31
Hs.375957	ITGB2	Integrin, beta 2 (complement component 3 receptor 3 and 4 subunit)
Hs.376046	BTN3A2	Butyrophilin, subfamily 3, member A2
Hs.376064	NOL5A	Nucleolar protein 5A (56kDa with KKE/D repeat)
Hs.376071	CCND2	Cyclin D2
Hs.377087	PNPLA3	Patatin-like phospholipase domain containing 3
Hs.379018	TFDP2	Transcription factor Dp-2 (E2F dimerization partner 2)
Hs.37982	NEDD9	Neural precursor cell expressed, developmentally down-regulated 9
Hs.379848	C12orf51	Chromosome 12 open reading frame 51
Hs.38032	ATG7	ATG7 autophagy related 7 homolog (S. cerevisiae)
Hs.380325	FOLH1	Folate hydrolase (prostate-specific membrane antigen) 1
Hs.380412	RG9MTD2	RNA (guanine-9-) methyltransferase domain containing 2
Hs.380774	DDX3X	DEAD (Asp-Glu-Ala-Asp) box polypeptide 3, X-linked
Hs.380801	PCNXL3	Pecanex-like 3 (Drosophila)
Hs.381256	GLTP	Glycolipid transfer protein
Hs.381312	OR2K2	Olfactory receptor, family 2, subfamily K, member 2
Hs.385998	WDHD1	WD repeat and HMG-box DNA binding protein 1
Hs.386189	GTSE1	G-2 and S-phase expressed 1
Hs.387057	THSD4	Thrombospondin, type I, domain containing 4
Hs.387239	LCAT	Lecithin-cholesterol acyltransferase
Hs.388171	LOC440864	Hypothetical gene supported by BC040724
Hs.389700	MGST1	Microsomal glutathione S-transferase 1
Hs.38972	TSPAN1	Tetraspanin 1
Hs.390171	COL11A2	Collagen, type XI, alpha 2
Hs.390823	IL17RE	Interleukin 17 receptor E
Hs.396783	SLC9A3R1	Solute carrier family 9 (sodium/hydrogen exchanger), member 3 regulator 1
Hs.3972	ST6GALNAC4	ST6 (alpha-N-acetyl-neuraminyl-2,3-beta-galactosyl-1,3)-N-acetylgalactosaminide alpha-2,6-sialyltransferase 4
Hs.397465	HIPK2	Homeodomain interacting protein kinase 2
Hs.397729	HMGCS1	3-hydroxy-3-methylglutaryl-Coenzyme A synthase 1 (soluble)
Hs.398093	CD84	CD84 molecule
Hs.399873	ARMCX4	Armadillo repeat containing, X-linked 4
Hs.399958	DSCR1L2	Down syndrome critical region gene 1-like 2
Hs.399980	LOC285550	Hypothetical protein LOC285550
Hs.401842	RSL1D1	Ribosomal L1 domain containing 1
Hs.401954	TMTC1	Transmembrane and tetratricopeptide repeat containing 1
Hs.403171	EFHC1	EF-hand domain (C-terminal) containing 1
Hs.403917	FARP1	FERM, RhoGEF (ARHGEF) and pleckstrin domain protein 1 (chondrocyte-derived)
Hs.404000	SCLT1	Sodium channel and clathrin linker 1
Hs.404088	NY-SAR-48	Sarcoma antigen NY-SAR-48
Hs.40510	TDRD6	Tudor domain containing 6
Hs.405410	OGT	O-linked N-acetylglucosamine (GlcNAc) transferase
Hs.4055	KLF6	Kruppel-like factor 6
Hs.406068	UBE2M	Ubiquitin-conjugating enzyme E2M (UBC12 homolog, yeast)
Hs.406223	CCDC49	Coiled-coil domain containing 49
Hs.406460	CCDC117	Coiled-coil domain containing 117
Hs.406520	LOC389541	Similar to CG14977-PA
Hs.406913	KLHDC7A	Kelch domain containing 7A
Hs.407122	TMPRSS11B	Transmembrane protease, serine 11B
Hs.40735	FZD3	Frizzled homolog 3 (Drosophila)
Hs.407643	PCDH9	Protocadherin 9
Hs.407709	KLHL24	Kelch-like 24 (Drosophila)
Hs.408142	KIAA1109	KIAA1109
Hs.408458	WWP2	WW domain containing E3 ubiquitin protein ligase 2
Hs.408542	LOC91461	Hypothetical protein BC007901
Hs.408557	ELOVL2	Elongation of very long chain fatty acids (FEN1/Elo2, SUR4/Elo3, yeast)-like 2
Hs.408615	P2RX5	Purinergic receptor P2X, ligand-gated ion channel, 5
Hs.409523	LAG3	Lymphocyte-activation gene 3
Hs.410596	WDR68	WD repeat domain 68
Hs.41119	OTOR	Otoraplin
Hs.411501	KRT7	Keratin 7
Hs.412117	ANXA6	Annexin A6
Hs.412707	HPRT1	Hypoxanthine phosphoribosyltransferase 1 (Lesch-Nyhan syndrome)
Hs.413045	CEP350	Centrosomal protein 350kDa
Hs.413074	NFX1	Nuclear transcription factor, X-box binding 1
Hs.413801	PSME4	Proteasome (prosome, macropain) activator subunit 4
Hs.414880	USF1	Upstream transcription factor 1
Hs.41502	C14orf139	Chromosome 14 open reading frame 139
Hs.415067	CORO1A	Coronin, actin binding protein, 1A
Hs.415117	ST3GAL5	ST3 beta-galactoside alpha-2,3-sialyltransferase 5
Hs.415766	ZIC4	Zic family member 4
Hs.416049	TNPO2	Transportin 2 (importin 3, karyopherin beta 2b)
Hs.41696	KRT31	Keratin 31
Hs.417050	CCNA1	Cyclin A1
Hs.417303	SPTB	Spectrin, beta, erythrocytic (includes spherocytosis, clinical type I)
Hs.41735	P2RX1	Purinergic receptor P2X, ligand-gated ion channel, 1
Hs.418093	PTGFRN	Prostaglandin F2 receptor negative regulator
Hs.418123	CTSL1	Cathepsin L
Hs.418795	GLT25D1	Glycosyltransferase 25 domain containing 1
Hs.419259	REC8L1	REC8-like 1 (yeast)
Hs.420830	HIF3A	Hypoxia inducible factor 3, alpha subunit
Hs.422986	ANXA4	Annexin A4
Hs.422990	PSMB5	Proteasome (prosome, macropain) subunit, beta type, 5
Hs.427284	ZNRF1	Zinc and ring finger 1
Hs.429820	PCDHB12	Protocadherin beta 12
Hs.430551	IQGAP1	IQ motif containing GTPase activating protein 1
Hs.431043	PKNOX1	PBX/knotted 1 homeobox 1
Hs.431161	LOC643406	Hypothetical protein LOC643406
Hs.43213	TTC14	Tetratricopeptide repeat domain 14
Hs.432132	G0S2	G0/G1switch 2
Hs.433293	ZNF813	Zinc finger protein 813
Hs.433343	SRRM2	Serine/arginine repetitive matrix 2
Hs.433439	MRPL35	Mitochondrial ribosomal protein L35
Hs.433750	EIF4G1	Eukaryotic translation initiation factor 4 gamma, 1
Hs.434247	C3orf52	Chromosome 3 open reading frame 52
Hs.434248	PLEC1	Plectin 1, intermediate filament binding protein 500kDa
Hs.434289	NUDT12	Nudix (nucleoside diphosphate linked moiety X)-type motif 12
Hs.434420	LOC728342	Hypothetical protein LOC728342
Hs.435080	FAM43A	Family with sequence similarity 43, member A
Hs.435215	VEGFC	Vascular endothelial growth factor C
Hs.435381	C9orf39	Chromosome 9 open reading frame 39
Hs.435413	MTA3	Metastasis associated 1 family, member 3
Hs.435479	PPM1H	Protein phosphatase 1H (PP2C domain containing)
Hs.435710	BFSP2	Beaded filament structural protein 2, phakinin
Hs.435991	C4orf16	Chromosome 4 open reading frame 16
Hs.436121	CCDC112	Coiled-coil domain containing 112
Hs.436203	TMEM182	Transmembrane protein 182
Hs.436298	EMP1	Epithelial membrane protein 1
Hs.436502	IPP	Intracisternal A particle-promoted polypeptide
Hs.436657	CLU	Clusterin
Hs.436911	AMBP	Alpha-1-microglobulin/bikunin precursor
Hs.436922	TRIM13	Tripartite motif-containing 13
Hs.436944	SPRY1	Sprouty homolog 1, antagonist of FGF signaling (Drosophila)
Hs.43697	ETV5	Ets variant gene 5 (ets-related molecule)
Hs.437156	GGTLA1	Gamma-glutamyltransferase-like activity 1
Hs.437191	PTRF	Polymerase I and transcript release factor
Hs.437241	ATP10D	ATPase, Class V, type 10D
Hs.437497	CCDC97	Coiled-coil domain containing 97
Hs.437585	STX2	Syntaxin 2
Hs.437691	ATP6V1E2	ATPase, H+ transporting, lysosomal 31kDa, V1 subunit E2
Hs.437705	CDC25A	Cell division cycle 25 homolog A (S. pombe)
Hs.437846	SMO	Smoothened homolog (Drosophila)
Hs.438	MEOX1	Mesenchyme homeobox 1
Hs.438064	C11orf75	Chromosome 11 open reading frame 75
Hs.438419	SLC29A3	Solute carrier family 29 (nucleoside transporters), member 3
Hs.438489	ATP5S	ATP synthase, H+ transporting, mitochondrial F0 complex, subunit s (factor B)
Hs.438673	ANKRD13D	Ankyrin repeat domain 13 family, member D
Hs.438709	MEGF10	Multiple EGF-like-domains 10
Hs.438867	FLJ20489	Hypothetical protein FLJ20489
Hs.439060	CLDN1	Claudin 1
Hs.439153	POLH	Polymerase (DNA directed), eta
Hs.439200	KIAA0090	KIAA0090
Hs.439363	GPR180	G protein-coupled receptor 180
Hs.439370	MGC3207	Hypothetical protein MGC3207
Hs.439440	INTS6	Integrator complex subunit 6
Hs.440544	CLIC4	Chloride intracellular channel 4
Hs.440553	ZNF473	Zinc finger protein 473
Hs.440961	CAST	Calpastatin
Hs.440968	TP53BP1	Tumor protein p53 binding protein, 1
Hs.441708	C15orf42	Chromosome 15 open reading frame 42
Hs.442180	CILP	Cartilage intermediate layer protein, nucleotide pyrophosphohydrolase
Hs.44227	HPSE	Heparanase
Hs.442344	IRS2	Insulin receptor substrate 2
Hs.442657	TBC1D8	TBC1 domain family, member 8 (with GRAM domain)
Hs.442707	TERF1	Telomeric repeat binding factor (NIMA-interacting) 1
Hs.442782	C14orf94	Chromosome 14 open reading frame 94
Hs.443299	LOC374973	LOC374973
Hs.443625	COL3A1	Collagen, type III, alpha 1 (Ehlers-Danlos syndrome type IV, autosomal dominant)
Hs.444200	BPTF	Bromodomain PHD finger transcription factor
Hs.444298	LOC342979	Hypothetical LOC342979
Hs.444301	FLJ10986	Hypothetical protein FLJ10986
Hs.444329	GPC6	Glypican 6
Hs.444414	AFF3	AF4/FMR2 family, member 3
Hs.444483	MNS1	Meiosis-specific nuclear structural 1
Hs.444541	LOC401577	Hypothetical protein LOC401577
Hs.444600	BOLA2	BolA homolog 2 (E. coli)
Hs.444743	HEXDC	Hexosaminidase (glycosyl hydrolase family 20, catalytic domain) containing
Hs.444767	KIF13B	Kinesin family member 13B
Hs.444959	ACOX2	Acyl-Coenzyme A oxidase 2, branched chain
Hs.444975	PLAGL1	Pleiomorphic adenoma gene-like 1
Hs.445000	PTGER3	Prostaglandin E receptor 3 (subtype EP3)
Hs.445244	FLJ10159	Hypothetical protein FLJ10159
Hs.445740	ZNF354C	Zinc finger protein 354C
Hs.445748	CAPN13	Calpain 13
Hs.445775	PTPN9	Protein tyrosine phosphatase, non-receptor type 9
Hs.445885	KIAA1217	KIAA1217
Hs.445890	CNIH4	Cornichon homolog 4 (Drosophila)
Hs.445892	SEC22C	SEC22 vesicle trafficking protein homolog C (S. cerevisiae)
Hs.446271	LOC401504	Hypothetical gene supported by AK091718
Hs.446309	GSTA1	Glutathione S-transferase A1
Hs.446352	ERBB2	V-erb-b2 erythroblastic leukemia viral oncogene homolog 2
Hs.446689	PCFT	Proton-coupled folate transporter
Hs.447665	LOC401037	Hypothetical gene supported by AK056246
Hs.448218	MGC33846	Hypothetical protein MGC33846
Hs.448889	FLJ90757	Hypothetical protein LOC440465
Hs.449415	EIF2C2	Eukaryotic translation initiation factor 2C, 2
Hs.449629	OBP2B	Odorant binding protein 2B
Hs.449630	HBA1	Hemoglobin, alpha 1
Hs.449942	INPP5B	Inositol polyphosphate-5-phosphatase, 75kDa
Hs.450230	IGFBP3	Insulin-like growth factor binding protein 3
Hs.45127	CSPG5	Chondroitin sulfate proteoglycan 5 (neuroglycan C)
Hs.453951	NRG1	Neuregulin 1
Hs.455323	AQP7	Aquaporin 7
Hs.458310	FLJ10490	Hypothetical protein FLJ10490
Hs.458596	PDCD7	Programmed cell death 7
Hs.458747	ANP32A	Acidic (leucine-rich) nuclear phosphoprotein 32 family, member A
Hs.459070	ARNT2	Aryl-hydrocarbon receptor nuclear translocator 2
Hs.459691	PDPK1	3-phosphoinositide dependent protein kinase-1
Hs.459709	PRSS22	Protease, serine, 22
Hs.459896	CENPP	Centromere protein P
Hs.460184	MCM4	MCM4 minichromosome maintenance deficient 4 (S. cerevisiae)
Hs.460885	RSPRY1	Ring finger and SPRY domain containing 1
Hs.460923	CNOT1	CCR4-NOT transcription complex, subunit 1
Hs.461285	ATBF1	AT-binding transcription factor 1
Hs.461787	NENF	Neuron derived neurotrophic factor
Hs.461954	SRR	Serine racemase
Hs.462316	TTC19	Tetratricopeptide repeat domain 19
Hs.462348	NPHP4	Nephronophthisis 4
Hs.462379	TOM1L2	Target of myb1-like 2 (chicken)
Hs.462492	USP22	Ubiquitin specific peptidase 22
Hs.463035	FKBP10	FK506 binding protein 10, 65 kDa
Hs.463041	RERE	Arginine-glutamic acid dipeptide (RE) repeats
Hs.463059	STAT3	Signal transducer and activator of transcription 3 (acute-phase response factor)
Hs.463416	XYLT2	Xylosyltransferase II
Hs.463421	ABCC3	ATP-binding cassette, sub-family C (CFTR/MRP), member 3
Hs.463456	NME1	Non-metastatic cells 1, protein (NM23A) expressed in
Hs.463652	LOC645638	Similar to WDNM1-like protein
Hs.463677	HELLS	Helicase, lymphoid-specific
Hs.464137	ACOX1	Acyl-Coenzyme A oxidase 1, palmitoyl
Hs.464971	PIK3C3	Phosphoinositide-3-kinase, class 3
Hs.465475	ATP9B	ATPase, Class II, type 9B
Hs.465838	ZNF266	Zinc finger protein 266
Hs.465885	ILF3	Interleukin enhancer binding factor 3, 90kDa
Hs.466015	ZSWIM4	Zinc finger, SWIM-type containing 4
Hs.466148	NR2F6	Nuclear receptor subfamily 2, group F, member 6
Hs.466531	TA-NFKBH	T-cell activation NFKB-like protein
Hs.466662	NBL1	Neuroblastoma, suppression of tumorigenicity 1
Hs.46679	CUEDC1	CUE domain containing 1
Hs.466804	PLA2G2A	Phospholipase A2, group IIA (platelets, synovial fluid)
Hs.467733	GREB1	GREB1 protein
Hs.46850	GNPTAB	N-acetylglucosamine-1-phosphate transferase, alpha and beta subunits
Hs.469313	PROM2	Prominin 2
Hs.469359	FAM76A	Family with sequence similarity 76, member A
Hs.469398	MGC42367	Similar to 2010300C02Rik protein
Hs.469728	PAX8	Paired box gene 8
Hs.469925	FAM128B	Family with sequence similarity 128, member B
Hs.469944	PLEKHB2	Pleckstrin homology domain containing, family B (evectins) member 2
Hs.469970	SFRS4	Splicing factor, arginine/serine-rich 4
Hs.470477	PTP4A2	Protein tyrosine phosphatase type IVA, member 2
Hs.470654	CDCA7	Cell division cycle associated 7
Hs.470882	CALCRL	Calcitonin receptor-like
Hs.471067	LOC339483	Hypothetical LOC339483
Hs.471130	ALS2CR13	Amyotrophic lateral sclerosis 2 (juvenile) chromosome region, candidate 13
Hs.471207	NDUFS1	NADH dehydrogenase (ubiquinone) Fe-S protein 1, 75kDa (NADH-coenzyme Q reductase)
Hs.471234	CCNYL1	Hypothetical protein FLJ40432
Hs.471381	TNS1	Tensin 1
Hs.471637	DIS3L2	DIS3 mitotic control homolog (S. cerevisiae)-like 2
Hs.472213	RRBP1	Ribosome binding protein 1 homolog 180kDa (dog)
Hs.472491	OXCT2	3-oxoacid CoA transferase 2
Hs.472630	C20orf118	Chromosome 20 open reading frame 118
Hs.472877	EYA2	Eyes absent homolog 2 (Drosophila)
Hs.47288	TRPM3	Transient receptor potential cation channel, subfamily M, member 3
Hs.473109	C11orf9	Chromosome 11 open reading frame 9
Hs.474010	PTTG1IP	Pituitary tumor-transforming 1 interacting protein
Hs.474049	PCBP3	Poly(rC) binding protein 3
Hs.474053	COL6A1	Collagen, type VI, alpha 1
Hs.474066	C21orf57	Chromosome 21 open reading frame 57
Hs.474596	LIMK2	LIM domain kinase 2
Hs.474905	MKL1	Megakaryoblastic leukemia (translocation) 1
Hs.474978	TOB2	Transducer of ERBB2, 2
Hs.475300	SETMAR	SET domain and mariner transposase fusion gene
Hs.475525	NUP210	Nucleoporin 210kDa
Hs.475629	TBC1D5	TBC1 domain family, member 5
Hs.476179	SMARCC1	SWI/SNF related, matrix associated, actin dependent regulator of chromatin, subfamily c, member 1
Hs.476291	RBM15B	RNA binding motif protein 15B
Hs.476399	CCDC66	Coiled-coil domain containing 66
Hs.476454	ABHD6	Abhydrolase domain containing 6
Hs.47649	MCCC1	Methylcrotonoyl-Coenzyme A carboxylase 1 (alpha)
Hs.476595	ATXN7	Ataxin 7
Hs.477325	EAF2	ELL associated factor 2
Hs.477346	DIRC2	Disrupted in renal carcinoma 2
Hs.477367	PTPLB	Protein tyrosine phosphatase-like (proline instead of catalytic arginine), member b
Hs.477420	HEG1	HEG homolog 1 (zebrafish)
Hs.477959	SIAH2	Seven in absentia homolog 2 (Drosophila)
Hs.479069	PPP2R2C	Protein phosphatase 2 (formerly 2A), regulatory subunit B, gamma isoform
Hs.479372	SLC34A2	Solute carrier family 34 (sodium phosphate), member 2
Hs.479602	APBB2	Amyloid beta (A4) precursor protein-binding, family B, member 2 (Fe65-like)
Hs.479874	ZNF136	Zinc finger protein 136
Hs.480042	ANXA3	Annexin A3
Hs.480371	LOC285556	Hypothetical protein LOC285556
Hs.480452	PPA2	Pyrophosphatase (inorganic) 2
Hs.481022	SFRP2	Secreted frizzled-related protein 2
Hs.481166	CBR4	Carbonyl reductase 4
Hs.481464	LOC25845	Hypothetical LOC25845
Hs.482301	SGTB	Small glutamine-rich tetratricopeptide repeat (TPR)-containing, beta
Hs.482562	F2R	Coagulation factor II (thrombin) receptor
Hs.483239	ALDH7A1	Aldehyde dehydrogenase 7 family, member A1
Hs.483454	CNN3	Calponin 3, acidic
Hs.483873	GM2A	GM2 ganglioside activator
Hs.484047	WWC1	WW and C2 domain containing 1
Hs.484138	FBXW11	F-box and WD-40 domain protein 11
Hs.484242	UBXD8	UBX domain containing 8
Hs.484500	C6orf145	Chromosome 6 open reading frame 145
Hs.484547	FARS2	Phenylalanine-tRNA synthetase 2 (mitochondrial)
Hs.484551	CPM	Carboxypeptidase M
Hs.484678	TBC1D7	TBC1 domain family, member 7
Hs.484918	CMAH	Cytidine monophosphate-N-acetylneuraminic acid hydroxylase (CMP-N-acetylneuraminate monooxygenase)
Hs.484991	HIST1H2BO	Histone cluster 1, H2bo
Hs.485270	TBC1D22B	TBC1 domain family, member 22B
Hs.485365	AHCYL1	S-adenosylhomocysteine hydrolase-like 1
Hs.485640	PRIM2A	Primase, polypeptide 2A, 58kDa
Hs.486410	ECHDC1	Enoyl Coenzyme A hydratase domain containing 1
Hs.486470	EPB41L2	Erythrocyte membrane protein band 4.1-like 2
Hs.4866	SLC26A11	Solute carrier family 26, member 11
Hs.486798	PPP1R14C	Protein phosphatase 1, regulatory (inhibitor) subunit 14C
Hs.487200	SMOC2	SPARC related modular calcium binding 2
Hs.487479	PSCD3	Pleckstrin homology, Sec7 and coiled-coil domains 3
Hs.487510	CHST6	Carbohydrate (N-acetylglucosamine 6-O) sulfotransferase 6
Hs.487561	ICA1	Islet cell autoantigen 1, 69kDa
Hs.488181	OGDH	Oxoglutarate (alpha-ketoglutarate) dehydrogenase (lipoamide)
Hs.488293	EGFR	Epidermal growth factor receptor (erythroblastic leukemia viral (v-erb-b) oncogene homolog, avian)
Hs.488861	UPK3B	Uroplakin 3B
Hs.489118	SAMD9L	Sterile alpha motif domain containing 9-like
Hs.489142	COL1A2	Collagen, type I, alpha 2
Hs.489603	ATXN7L1	Ataxin 7-like 1
Hs.489646	LAMB1	Laminin, beta 1
Hs.490273	CREB3L2	CAMP responsive element binding protein 3-like 2
Hs.490924	FLJ10661	Similar to CG7889-PA
Hs.491232	SLC39A14	Solute carrier family 39 (zinc transporter), member 14
Hs.491988	TRAM1	Translocation associated membrane protein 1
Hs.492555	ENY2	Enhancer of yellow 2 homolog (Drosophila)
Hs.492618	EXT1	Exostoses (multiple) 1
Hs.492974	WISP1	WNT1 inducible signaling pathway protein 1
Hs.493218	ZNF7	Zinc finger protein 7
Hs.493709	NOL6	Nucleolar protein family 6 (RNA-associated)
Hs.494146	TMEM2	Transmembrane protein 2
Hs.494406	C9orf164	Chromosome 9 open reading frame 164
Hs.494496	FBP1	Fructose-1,6-bisphosphatase 1
Hs.494557	ZNF367	Zinc finger protein 367
Hs.494614	BAT2D1	BAT2 domain containing 1
Hs.494875	RGS3	Regulator of G-protein signalling 3
Hs.494892	COL27A1	Collagen, type XXVII, alpha 1
Hs.494977	MEGF9	Multiple EGF-like-domains 9
Hs.495553	FLJ20433	Hypothetical protein FLJ20433
Hs.495656	TBL1X	Transducin (beta)-like 1X-linked
Hs.495755	RBBP7	Retinoblastoma binding protein 7
Hs.495854	KLHL15	Kelch-like 15 (Drosophila)
Hs.495912	DMD	Dystrophin (muscular dystrophy, Duchenne and Becker types)
Hs.496138	IQSEC2	IQ motif and Sec7 domain 2
Hs.496205	FAAH2	Fatty acid amide hydrolase 2
Hs.496240	AR	Androgen receptor
Hs.496587	CHRDL1	Chordin-like 1
Hs.496748	BCORL1	BCL6 co-repressor-like 1
Hs.497512	NUAK2	NUAK family, SNF1-like kinase, 2
Hs.497575	SRGAP2	SLIT-ROBO Rho GTPase activating protein 2
Hs.497636	LAMB3	Laminin, beta 3
Hs.497788	EPRS	Glutamyl-prolyl-tRNA synthetase
Hs.49787	LTBP1	Latent transforming growth factor beta binding protein 1
Hs.498317	C1orf121	Chromosome 1 open reading frame 121
Hs.498732	PHYH	Phytanoyl-CoA 2-hydroxylase
Hs.499000	DNAJC1	DnaJ (Hsp40) homolog, subfamily C, member 1
Hs.499552	PTPN20B	Protein tyrosine phosphatase, non-receptor type 20B
Hs.499984	SGPL1	Sphingosine-1-phosphate lyase 1
Hs.500015	CDK5R1	Cyclin-dependent kinase 5, regulatory subunit 1 (p35)
Hs.500066	TADA2L	Transcriptional adaptor 2 (ADA2 homolog, yeast)-like
Hs.500245	DLG5	Discs, large homolog 5 (Drosophila)
Hs.500466	PTEN	Phosphatase and tensin homolog (mutated in multiple advanced cancers 1)
Hs.500483	ACTA2	Actin, alpha 2, smooth muscle, aorta
Hs.500512	PCGF5	Polycomb group ring finger 5
Hs.500572	FER1L3	Fer-1-like 3, myoferlin (C. elegans)
Hs.500643	RNF157	Ring finger protein 157
Hs.500761	SLC16A3	Solute carrier family 16, member 3 (monocarboxylic acid transporter 4)
Hs.501012	ADD3	Adducin 3 (gamma)
Hs.501106	AFAP1L2	KIAA1914
Hs.501200	RGS10	Regulator of G-protein signalling 10
Hs.501289	IKZF5	IKAROS family zinc finger 5 (Pegasus)
Hs.501629	IER2	Immediate early response 2
Hs.501684	NAP1L4	Nucleosome assembly protein 1-like 4
Hs.501911	GALNTL4	UDP-N-acetyl-alpha-D-galactosamine:polypeptide N-acetylgalactosaminyltransferase-like 4
Hs.501991	MLSTD2	Male sterility domain containing 2
Hs.502	TAP2	Transporter 2, ATP-binding cassette, sub-family B (MDR/TAP)
Hs.502302	CAT	Catalase
Hs.502306	EHF	Ets homologous factor
Hs.5025	NEBL	Nebulette
Hs.502612	HSPB7	Heat shock 27kDa protein family, member 7 (cardiovascular)
Hs.502756	AHNAK	AHNAK nucleoprotein (desmoyokin)
Hs.502769	SLC3A2	Solute carrier family 3 (activators of dibasic and neutral amino acid transport), member 2
Hs.502915	BBS1	Bardet-Biedl syndrome 1
Hs.503074	TMEM16A	Transmembrane protein 16A
Hs.503297	GDPD5	Glycerophosphodiester phosphodiesterase domain containing 5
Hs.503594	AMOTL1	Angiomotin like 1
Hs.504003	BACE1	Beta-site APP-cleaving enzyme 1
Hs.504301	TMEM45B	Transmembrane protein 45B
Hs.505033	KRAS	V-Ki-ras2 Kirsten rat sarcoma viral oncogene homolog
Hs.505154	FAM60A	Family with sequence similarity 60, member A
Hs.505729	FUT1	Fucosyltransferase 1 (galactoside 2-alpha-L-fucosyltransferase, H blood group)
Hs.505802	POLDIP3	Polymerase (DNA-directed), delta interacting protein 3
Hs.505806	PBXIP1	Pre-B-cell leukemia transcription factor interacting protein 1
Hs.505871	FLJ32549	Hypothetical protein FLJ32549
Hs.505924	HMGA2	High mobility group AT-hook 2
Hs.506357	FAM107A	Family with sequence similarity 107, member A
Hs.506458	ANKS1B	Ankyrin repeat and sterile alpha motif domain containing 1B
Hs.506759	ATP2A2	ATPase, Ca++ transporting, cardiac muscle, slow twitch 2
Hs.506815	TMEM116	Transmembrane protein 116
Hs.507087	UNQ1887	Signal peptide peptidase 3
Hs.50749	TRIM4	Tripartite motif-containing 4
Hs.507704	STARD13	START domain containing 13
Hs.508010	FNDC3A	Fibronectin type III domain containing 3A
Hs.508201	KLHL1	Kelch-like 1 (Drosophila)
Hs.508343	AMACR	Alpha-methylacyl-CoA racemase
Hs.508738	ARHGEF7	Rho guanine nucleotide exchange factor (GEF) 7
Hs.508829	CDC42SE2	CDC42 small effector 2
Hs.509113	NPAS3	Neuronal PAS domain protein 3
Hs.509163	ERGIC1	Endoplasmic reticulum-golgi intermediate compartment (ERGIC) 1
Hs.509447	GRLF1	Glucocorticoid receptor DNA binding factor 1
Hs.509545	PBX2	Pre-B-cell leukemia transcription factor 2
Hs.509964	BATF	Basic leucine zipper transcription factor, ATF-like
Hs.51011	HIST1H2AG	Histone cluster 1, H2ag
Hs.510191	KCNK13	Potassium channel, subfamily K, member 13
Hs.510225	RPS6KA5	Ribosomal protein S6 kinase, 90kDa, polypeptide 5
Hs.510324	QKI	Quaking homolog, KH domain RNA binding (mouse)
Hs.510375	NUP43	Nucleoporin 43kDa
Hs.511149	SNAP23	Synaptosomal-associated protein, 23kDa
Hs.511979	BHLHB8	Basic helix-loop-helix domain containing, class B, 8
Hs.512026	POLRMT	Polymerase (RNA) mitochondrial (DNA directed)
Hs.512079	LOC644739	Similar to Wiskott-Aldrich syndrome protein family member 4 (WASP-family protein member 4)
Hs.512235	ITPR2	Inositol 1,4,5-triphosphate receptor, type 2
Hs.512461	GPR107	G protein-coupled receptor 107
Hs.512464	SURF1	Surfeit 1
Hs.512619	TK2	Thymidine kinase 2, mitochondrial
Hs.512668	TSCOT	Thymic stromal co-transporter
Hs.512675	RPS8	Ribosomal protein S8
Hs.512681	SCNN1D	Sodium channel, nonvoltage-gated 1, delta
Hs.512693	METT11D1	Methyltransferase 11 domain containing 1
Hs.512740	ZNF696	Zinc finger protein 696
Hs.512815	AP3D1	Adaptor-related protein complex 3, delta 1 subunit
Hs.512841	HS6ST1	Heparan sulfate 6-O-sulfotransferase 1
Hs.513261	HN1L	Hematological and neurological expressed 1-like
Hs.513522	FUS	Fusion (involved in t(12;16) in malignant liposarcoma)
Hs.513609	RBL2	Retinoblastoma-like 2 (p130)
Hs.513632	COQ9	Coenzyme Q9 homolog (S. cerevisiae)
Hs.513667	NOL3	Nucleolar protein 3 (apoptosis repressor with CARD domain)
Hs.513683	PSKH1	Protein serine kinase H1
Hs.513706	MARVELD3	MARVEL domain containing 3
Hs.513779	CRISPLD2	Cysteine-rich secretory protein LCCL domain containing 2
Hs.513797	SLC7A5	Solute carrier family 7 (cationic amino acid transporter, y+ system), member 5
Hs.513926	SENP3	SUMO1/sentrin/SMT3 specific peptidase 3
Hs.513977	NT5M	5',3'-nucleotidase, mitochondrial
Hs.514036	SDF2	Stromal cell-derived factor 2
Hs.514375	C1orf186	Chromosome 1 open reading frame 186
Hs.514451	SSTR2	Somatostatin receptor 2
Hs.5148	TRAFD1	TRAF-type zinc finger domain containing 1
Hs.514920	CALCOCO2	Calcium binding and coiled-coil domain 2
Hs.515003	C19orf6	Chromosome 19 open reading frame 6
Hs.515018	GNA13	Guanine nucleotide binding protein (G protein), alpha 13
Hs.515046	SLC39A3	Solute carrier family 39 (zinc transporter), member 3
Hs.515053	AES	Amino-terminal enhancer of split
Hs.515114	ZNF414	Zinc finger protein 414
Hs.515130	VANGL1	Vang-like 1 (van gogh, Drosophila)
Hs.515417	EGLN2	Egl nine homolog 2 (C. elegans)
Hs.515469	VASP	Vasodilator-stimulated phosphoprotein
Hs.515542	AKT1S1	AKT1 substrate 1 (proline-rich)
Hs.515662	ZBTB45	Zinc finger and BTB domain containing 45
Hs.515664	ABHD8	Abhydrolase domain containing 8
Hs.515860	MAPRE3	Microtubule-associated protein, RP/EB family, member 3
Hs.516182	SMEK2	SMEK homolog 2, suppressor of mek1 (Dictyostelium)
Hs.516245	LOC151438	Hypothetical protein LOC151438
Hs.516468	ARL6IP6	ADP-ribosylation-like factor 6 interacting protein 6
Hs.516632	DNAJC10	DnaJ (Hsp40) homolog, subfamily C, member 10
Hs.516646	FAM119A	Family with sequence similarity 119, member A
Hs.516802	KIF1A	Kinesin family member 1A
Hs.516866	SLC23A2	Solute carrier family 23 (nucleobase transporters), member 2
Hs.516954	ARHGEF11	Rho guanine nucleotide exchange factor (GEF) 11
Hs.516966	BCL2L1	BCL2-like 1
Hs.516978	C20orf112	Chromosome 20 open reading frame 112
Hs.517044	PHF20	PHD finger protein 20
Hs.517134	C20orf43	Chromosome 20 open reading frame 43
Hs.517180	PRIC285	Peroxisomal proliferator-activated receptor A interacting complex 285
Hs.517228	TIAM1	T-cell lymphoma invasion and metastasis 1
Hs.517310	RIPK4	Receptor-interacting serine-threonine kinase 4
Hs.517357	DGCR2	DiGeorge syndrome critical region gene 2
Hs.517461	BCR	Breakpoint cluster region
Hs.517546	OSBP2	Oxysterol binding protein 2
Hs.517717	SATB1	Special AT-rich sequence binding protein 1 (binds to nuclear matrix/scaffold-associating DNA's)
Hs.517830	BTD	Biotinidase
Hs.517897	ENDOGL1	Endonuclease G-like 1
Hs.518236	SEC61A1	Sec61 alpha 1 subunit (S. cerevisiae)
Hs.518247	KIAA1257	KIAA1257
Hs.518265	CDV3	CDV3 homolog (mouse)
Hs.518270	SLCO2A1	Solute carrier organic anion transporter family, member 2A1
Hs.518374	QSCN6	Quiescin Q6
Hs.518727	FLJ20273	RNA-binding protein
Hs.518808	AFP	Alpha-fetoprotein
Hs.518961	STOX2	Storkhead box 2
Hs.519005	SMAD1	SMAD family member 1
Hs.519337	BRD8	Bromodomain containing 8
Hs.519385	FOXD1	Forkhead box D1
Hs.519694	C5orf4	Chromosome 5 open reading frame 4
Hs.519909	MARCKS	Myristoylated alanine-rich protein kinase C substrate
Hs.519930	C6orf62	Chromosome 6 open reading frame 62
Hs.519972	HLA-F	Major histocompatibility complex, class I, F
Hs.520026	VARS	Valyl-tRNA synthetase
Hs.520140	SRF	Serum response factor (c-fos serum response element-binding transcription factor)
Hs.520259	OSBPL3	Oxysterol binding protein-like 3
Hs.520287	C6orf111	Chromosome 6 open reading frame 111
Hs.520708	DFNA5	Deafness, autosomal dominant 5
Hs.520710	KIAA0265	KIAA0265 protein
Hs.520851	PRKAR1B	Protein kinase, cAMP-dependent, regulatory, type I, beta
Hs.5210	GMFG	Glia maturation factor, gamma
Hs.521064	ZNF655	Zinc finger protein 655
Hs.521178	NAG6	Hypothetical protein DKFZp434G156
Hs.521456	TNFRSF10B	Tumor necrosis factor receptor superfamily, member 10b
Hs.521809	COBRA1	Cofactor of BRCA1
Hs.522074	TSC22D3	TSC22 domain family, member 3
Hs.522083	KIAA1161	KIAA1161
Hs.522291	WNK2	WNK lysine deficient protein kinase 2
Hs.522351	FKBP15	FK506 binding protein 15, 133kDa
Hs.522384	FBXO42	F-box protein 42
Hs.522484	OLFM1	Olfactomedin 1
Hs.522615	NDP	Norrie disease (pseudoglioma)
Hs.522805	CD99L2	CD99 molecule-like 2
Hs.522818	L1CAM	L1 cell adhesion molecule
Hs.523012	DDIT4	DNA-damage-inducible transcript 4
Hs.523262	TMEM59	Transmembrane protein 59
Hs.523370	TUBGCP2	Tubulin, gamma complex associated protein 2
Hs.523442	NPAL3	NIPA-like domain containing 3
Hs.523468	SCUBE2	Signal peptide, CUB domain, EGF-like 2
Hs.523572	NBPF1	Neuroblastoma breakpoint family, member 1
Hs.523848	MYEOV	Myeloma overexpressed gene (in a subset of t(11;14) positive multiple myelomas)
Hs.523852	CCND1	Cyclin D1
Hs.523899	KCNE3	Potassium voltage-gated channel, Isk-related family, member 3
Hs.523936	PRCP	Prolylcarboxypeptidase (angiotensinase C)
Hs.524121	ROBO4	Roundabout homolog 4, magic roundabout (Drosophila)
Hs.524134	GATA3	GATA binding protein 3
Hs.524491	PAPSS2	3'-phosphoadenosine 5'-phosphosulfate synthase 2
Hs.524561	C12orf9	Chromosome 12 open reading frame 9
Hs.524763	TPCN1	Two pore segment channel 1
Hs.524788	RAB35	RAB35, member RAS oncogene family
Hs.525088	CCDC82	Coiled-coil domain containing 82
Hs.525163	ANKRD10	Ankyrin repeat domain 10
Hs.525529	KCNMB4	Potassium large conductance calcium-activated channel, subfamily M, beta member 4
Hs.525597	DIO3OS	Deiodinase, iodothyronine, type III opposite strand
Hs.525607	TNFAIP2	Tumor necrosis factor, alpha-induced protein 2
Hs.525704	JUN	Jun oncogene
Hs.525752	KLF13	Kruppel-like factor 13
Hs.525781	SPRED1	Sprouty-related, EVH1 domain containing 1
Hs.526432	NUDT14	Nudix (nucleoside diphosphate linked moiety X)-type motif 14
Hs.526500	DNAH3	Dynein, axonemal, heavy chain 3
Hs.526630	KCTD1	Potassium channel tetramerisation domain containing 1
Hs.527061	RGS12	Regulator of G-protein signalling 12
Hs.527078	PPARGC1A	Peroxisome proliferator-activated receptor gamma, coactivator 1 alpha
Hs.527213	PCBD2	Pterin-4 alpha-carbinolamine dehydratase/dimerization cofactor of hepatocyte nuclear factor 1 alpha (TCF1) 2
Hs.527524	WWC3	WWC family member 3
Hs.527830	KCNJ1	Potassium inwardly-rectifying channel, subfamily J, member 1
Hs.527919	KPNA3	Karyopherin alpha 3 (importin alpha 4)
Hs.528007	U2AF2	U2 small nuclear RNA auxiliary factor 2
Hs.528087	ITPKB	Inositol 1,4,5-trisphosphate 3-kinase B
Hs.528605	LOC643008	PP12104
Hs.528631	ARSD	Arylsulfatase D
Hs.528693	RASAL1	RAS protein activator like 1 (GAP1 like)
Hs.528701	SYDE1	Synapse defective 1, Rho GTPase, homolog 1 (C. elegans)
Hs.528952	TRIM25	Tripartite motif-containing 25
Hs.529161	A1BG	Alpha-1-B glycoprotein
Hs.529178	ZNF512	Zinc finger protein 512
Hs.529451	DIAPH1	Diaphanous homolog 1 (Drosophila)
Hs.529488	SLC6A6	Solute carrier family 6 (neurotransmitter transporter, taurine), member 6
Hs.529571	RBP1	Retinol binding protein 1, cellular
Hs.529609	ATP13A3	ATPase type 13A3
Hs.530003	SLC2A5	Solute carrier family 2 (facilitated glucose/fructose transporter), member 5
Hs.530053	RABGEF1	RAB guanine nucleotide exchange factor (GEF) 1
Hs.530538	TATDN3	TatD DNase domain containing 3
Hs.530899	LOC162073	Hypothetical protein LOC162073
Hs.530930	ZNF423	Zinc finger protein 423
Hs.531561	EMP2	Epithelial membrane protein 2
Hs.531587	SP3	Sp3 transcription factor
Hs.531987	KRIT1	KRIT1, ankyrin repeat containing
Hs.532082	IL6ST	Interleukin 6 signal transducer (gp130, oncostatin M receptor)
Hs.532316	DBC1	Deleted in bladder cancer 1
Hs.532401	GOLT1A	Golgi transport 1 homolog A (S. cerevisiae)
Hs.532461	RRAGC	Ras-related GTP binding C
Hs.532489	AKAP5	A kinase (PRKA) anchor protein 5
Hs.532593	GJA7	Gap junction protein, alpha 7, 45kDa
Hs.532711	TSSK6	Testis-specific serine kinase 6
Hs.532853	NDUFB7	NADH dehydrogenase (ubiquinone) 1 beta subcomplex, 7, 18kDa
Hs.533040	PDLIM7	PDZ and LIM domain 7 (enigma)
Hs.533122	SFRS10	Splicing factor, arginine/serine-rich 10 (transformer 2 homolog, Drosophila)
Hs.533357	HOXA5	Homeobox A5
Hs.533468	FAM29A	Family with sequence similarity 29, member A
Hs.533683	FGFR2	Fibroblast growth factor receptor 2
Hs.533709	BSCL2	Bernardinelli-Seip congenital lipodystrophy 2 (seipin)
Hs.533977	TXNIP	Thioredoxin interacting protein
Hs.533985	EXOC7	Exocyst complex component 7
Hs.534189	SMC5	Structural maintenance of chromosomes 5
Hs.534313	EGR3	Early growth response 3
Hs.534395	PKP3	Plakophilin 3
Hs.534458	CGI-38	Brain specific protein
Hs.534465	PSENEN	Presenilin enhancer 2 homolog (C. elegans)
Hs.534467	LOC55908	Hepatocellular carcinoma-associated gene TD26
Hs.534486	C10orf63	Chromosome 10 open reading frame 63
Hs.534639	HADHB	Hydroxyacyl-Coenzyme A dehydrogenase/3-ketoacyl-Coenzyme A thiolase/enoyl-Coenzyme A hydratase, beta subunit
Hs.534641	CXorf40A	Chromosome X open reading frame 40A
Hs.534847	CYP21A2	Cytochrome P450, family 21, subfamily A, polypeptide 2
Hs.534951	PIK3R3	Phosphoinositide-3-kinase, regulatory subunit 3 (p55, gamma)
Hs.535075	MGC61598	Similar to ankyrin-repeat protein Nrarp
Hs.535190	C12orf56	Chromosome 12 open reading frame 56
Hs.535297	ARID5B	AT rich interactive domain 5B (MRF1-like)
Hs.535711	TRAK1	Trafficking protein, kinesin binding 1
Hs.536192	CTGLF5	Centaurin, gamma-like family, member 5
Hs.536958	C9orf80	Chromosome 9 open reading frame 80
Hs.538059	DOCK7	Dedicator of cytokinesis 7
Hs.541165	C18orf2	Chromosome 18 open reading frame 2
Hs.541177	MGC2752	Hypothetical protein MGC2752
Hs.541894	KIAA1641	KIAA1641
Hs.5443	BAG5	BCL2-associated athanogene 5
Hs.546271	PCBP2	Poly(rC) binding protein 2
Hs.546295	XCL1	Chemokine (C motif) ligand 1
Hs.546316	PIP5K1A	Phosphatidylinositol-4-phosphate 5-kinase, type I, alpha
Hs.546614	FLJ22795	Hypothetical protein FLJ22795
Hs.546686	LOC441155	Similar to Zinc finger CCCH-type domain-containing protein 11A
Hs.547964	DLEU2	Deleted in lymphocytic leukemia, 2
Hs.549405	IMMP2L	IMP2 inner mitochondrial membrane peptidase-like (S. cerevisiae)
Hs.55016	EPS8L2	EPS8-like 2
Hs.550815	SCARNA2	Small Cajal body-specific RNA 2
Hs.551713	MBP	Myelin basic protein
Hs.551993	LOC257407	Hypothetical protein LOC257407
Hs.55276	KCND1	Potassium voltage-gated channel, Shal-related subfamily, member 1
Hs.554892	C1orf124	Chromosome 1 open reading frame 124
Hs.554944	C1orf179	Chromosome 1 open reading frame 179
Hs.555902	DDEF2	Development and differentiation enhancing factor 2
Hs.555954	C6orf107	Chromosome 6 open reading frame 107
Hs.555985	NARG1	NMDA receptor regulated 1
Hs.556600	MYLK	Myosin, light chain kinase
Hs.556754	KIAA1856	KIAA1856 protein
Hs.557107	LOC285927	Hypothetical protein LOC285927
Hs.557403	IL1R1	Interleukin 1 receptor, type I
Hs.558180	MAPK8IP2	Mitogen-activated protein kinase 8 interacting protein 2
Hs.558396	SCD	Stearoyl-CoA desaturase (delta-9-desaturase)
Hs.558440	KIAA0415	KIAA0415 protein
Hs.558531	C5orf28	Chromosome 5 open reading frame 28
Hs.558577	NUDCD1	NudC domain containing 1
Hs.558914	MBNL1	Muscleblind-like (Drosophila)
Hs.560003	CHFR	Checkpoint with forkhead and ring finger domains
Hs.560022	C11orf35	Chromosome 11 open reading frame 35
Hs.560087	DCAL1	Dendritic cell-associated lectin-1
Hs.560727	ZNF552	Zinc finger protein 552
Hs.561708	LOC401320	Hypothetical LOC401320
Hs.563159	ULK4	Unc-51-like kinase 4 (C. elegans)
Hs.563509	AP1S1	Adaptor-related protein complex 1, sigma 1 subunit
Hs.567261	MARK2	MAP/microtubule affinity-regulating kinase 2
Hs.567267	FANCA	Fanconi anemia, complementation group A
Hs.567303	MDM2	Mdm2, transformed 3T3 cell double minute 2, p53 binding protein (mouse)
Hs.567327	PEX5	Peroxisomal biogenesis factor 5
Hs.567384	PSTPIP2	Proline-serine-threonine phosphatase interacting protein 2
Hs.567410	PSMD14	Proteasome (prosome, macropain) 26S subunit, non-ATPase, 14
Hs.567518	NDE1	NudE nuclear distribution gene E homolog 1 (A. nidulans)
Hs.567567	NCAPG	Non-SMC condensin I complex, subunit G
Hs.567751	FLJ20054	Hypothetical protein FLJ20054
Hs.567783	ASPHD1	Aspartate beta-hydroxylase domain containing 1
Hs.567803	C9orf86	Chromosome 9 open reading frame 86
Hs.568613	SLC25A33	Solute carrier family 25, member 33
Hs.568788	CDH23	Cadherin-like 23
Hs.569174	LOC729258	Similar to ribosomal protein S11
Hs.569497	RORA	RAR-related orphan receptor A
Hs.570273	PDE11A	Phosphodiesterase 11A
Hs.570775	KIAA1211	KIAA1211 protein
Hs.571177	SYNCRIP	Synaptotagmin binding, cytoplasmic RNA interacting protein
Hs.571397	HSF1	Heat shock transcription factor 1
Hs.571603	LOC259308	Hypothetical LOC259308
Hs.572262	SETD8	SET domain containing (lysine methyltransferase) 8
Hs.574626	NEUROD1	Neurogenic differentiation 1
Hs.575032	MLF1IP	MLF1 interacting protein
Hs.576320	C4orf34	Chromosome 4 open reading frame 34
Hs.577404	MPHOSPH9	M-phase phosphoprotein 9
Hs.581035	LOC729865	Hypothetical protein LOC729865
Hs.581171	TBL1XR1	Transducin (beta)-like 1X-linked receptor 1
Hs.582712	LOC283788	Hypothetical protein LOC283788
Hs.58324	ADAMTS5	ADAM metallopeptidase with thrombospondin type 1 motif, 5 (aggrecanase-2)
Hs.584744	CAPS	Calcyphosine
Hs.584756	FABP3	Fatty acid binding protein 3, muscle and heart (mammary-derived growth inhibitor)
Hs.584758	FGF12	Fibroblast growth factor 12
Hs.584760	GNAZ	Guanine nucleotide binding protein (G protein), alpha z polypeptide
Hs.584790	PPP2R1B	Protein phosphatase 2 (formerly 2A), regulatory subunit A, beta isoform
Hs.584803	ST3GAL1	ST3 beta-galactoside alpha-2,3-sialyltransferase 1
Hs.584842	SART3	Squamous cell carcinoma antigen recognized by T cells 3
Hs.584863	MTMR15	Myotubularin related protein 15
Hs.584921	CALML4	Calmodulin-like 4
Hs.584933	ZNF334	Zinc finger protein 334
Hs.584954	EPB41L4A	Erythrocyte membrane protein band 4.1 like 4A
Hs.585011	C1orf96	Chromosome 1 open reading frame 96
Hs.585052	LOC154822	Hypothetical protein LOC154822
Hs.585378	RABGAP1L	RAB GTPase activating protein 1-like
Hs.585396	THRAP3	Thyroid hormone receptor associated protein 3
Hs.585457	UNC5B	Unc-5 homolog B (C. elegans)
Hs.588682	SUMF1	Sulfatase modifying factor 1
Hs.58992	SMC4	Structural maintenance of chromosomes 4
Hs.589924	SBF1	SET binding factor 1
Hs.590869	NTSR1	Neurotensin receptor 1 (high affinity)
Hs.590892	COL9A1	Collagen, type IX, alpha 1
Hs.590896	MRPL30	Mitochondrial ribosomal protein L30
Hs.590913	PAFAH2	Platelet-activating factor acetylhydrolase 2, 40kDa
Hs.590982	SUV420H2	Suppressor of variegation 4-20 homolog 2 (Drosophila)
Hs.591025	ZBTB39	Zinc finger and BTB domain containing 39
Hs.591063	B4GALT6	UDP-Gal:betaGlcNAc beta 1,4- galactosyltransferase, polypeptide 6
Hs.591076	EXOSC3	Exosome component 3
Hs.591095	PDIA3	Protein disulfide isomerase family A, member 3
Hs.591096	PAQR5	Progestin and adipoQ receptor family member V
Hs.591104	BMF	Bcl2 modifying factor
Hs.591122	FAM63B	Family with sequence similarity 63, member B
Hs.591133	FBN1	Fibrillin 1
Hs.591205	ZIC2	Zic family member 2 (odd-paired homolog, Drosophila)
Hs.591248	MCTP1	Multiple C2 domains, transmembrane 1
Hs.591255	FAT2	FAT tumor suppressor homolog 2 (Drosophila)
Hs.591264	FLJ11235	Hypothetical protein FLJ11235
Hs.591305	CCDC37	Coiled-coil domain containing 37
Hs.591307	C3orf40	Chromosome 3 open reading frame 40
Hs.591308	KIAA1524	KIAA1524
Hs.591325	IDI2	Isopentenyl-diphosphate delta isomerase 2
Hs.591328	FOXO3A	Forkhead box O3A
Hs.591336	SESN1	Sestrin 1
Hs.591346	CTGF	Connective tissue growth factor
Hs.591384	ZBTB7A	Zinc finger and BTB domain containing 7A
Hs.591415	IRF6	Interferon regulatory factor 6
Hs.591421	LPGAT1	Lysophosphatidylglycerol acyltransferase 1
Hs.591426	LOC606495	Hypothetical protein LOC606495
Hs.591430	PTBP2	Polypyrimidine tract binding protein 2
Hs.591456	POLR3GL	Polymerase (RNA) III (DNA directed) polypeptide G (32kD)-like
Hs.591458	UCHL5	Ubiquitin carboxyl-terminal hydrolase L5
Hs.591464	CGN	Cingulin
Hs.591491	DCST2	DC-STAMP domain containing 2
Hs.591495	IQGAP3	IQ motif containing GTPase activating protein 3
Hs.591585	LOC400960	Hypothetical gene supported by BC040598
Hs.591631	AGPS	Alkylglycerone phosphate synthase
Hs.591632	LOC375295	Hypothetical gene supported by BC013438
Hs.591650	ZNF654	Zinc finger protein 654
Hs.591679	RAB33B	RAB33B, member RAS oncogene family
Hs.591704	BTC	Betacellulin
Hs.591706	TSPAN5	Tetraspanin 5
Hs.591838	PNMA2	Paraneoplastic antigen MA2
Hs.591856	EDD1	E3 ubiquitin protein ligase, HECT domain containing, 1
Hs.591868	ZBTB10	Zinc finger and BTB domain containing 10
Hs.591900	STX17	Syntaxin 17
Hs.591901	EPB41L4B	Erythrocyte membrane protein band 4.1 like 4B
Hs.591918	NANOS1	Nanos homolog 1 (Drosophila)
Hs.591920	NT5C2	5'-nucleotidase, cytosolic II
Hs.591936	SRPR	Signal recognition particle receptor ('docking protein')
Hs.592009	VPS33A	Vacuolar protein sorting 33 homolog A (S. cerevisiae)
Hs.592011	C12orf49	Chromosome 12 open reading frame 49
Hs.592095	SLC16A5	Solute carrier family 16, member 5 (monocarboxylic acid transporter 6)
Hs.592102	TMC8	Transmembrane channel-like 8
Hs.592110	LOC339260	Hypothetical protein LOC339260
Hs.592136	TOP1	Topoisomerase (DNA) I
Hs.592139	LSM14B	LSM14B, SCD6 homolog B (S. cerevisiae)
Hs.592144	ATP9A	ATPase, Class II, type 9A
Hs.592164	POFUT2	Protein O-fucosyltransferase 2
Hs.592201	CBX6	Chromobox homolog 6
Hs.592205	CRKL	V-crk sarcoma virus CT10 oncogene homolog (avian)-like
Hs.592207	C22orf9	Chromosome 22 open reading frame 9
Hs.592213	TRABD	TraB domain containing
Hs.592224	SYTL4	Synaptotagmin-like 4 (granuphilin-a)
Hs.592237	GEMIN8	Gem (nuclear organelle) associated protein 8
Hs.592243	THOC2	THO complex 2
Hs.592245	AKAP14	A kinase (PRKA) anchor protein 14
Hs.592258	OPN1SW	Opsin 1 (cone pigments), short-wave-sensitive (color blindness, tritan)
Hs.592500	KLF12	Kruppel-like factor 12
Hs.592561	TLOC1	Translocation protein 1
Hs.592601	AK3L1	Adenylate kinase 3-like 1
Hs.592679	RDX	Radixin
Hs.593014	UGCG	UDP-glucose ceramide glucosyltransferase
Hs.593282	HTR7P	5-hydroxytryptamine (serotonin) receptor 7 pseudogene
Hs.59332	SPRED2	Sprouty-related, EVH1 domain containing 2
Hs.593566	CDK3	Cyclin-dependent kinase 3
Hs.593614	EML4	Echinoderm microtubule associated protein like 4
Hs.593942	MFAP3L	Microfibrillar-associated protein 3-like
Hs.594023	ZSCAN2	Zinc finger and SCAN domain containing 2
Hs.594170	LOC253039	Hypothetical protein LOC253039
Hs.594478	C5orf14	Chromosome 5 open reading frame 14
Hs.59506	DMRT2	Doublesex and mab-3 related transcription factor 2
Hs.595451	ZNF609	Zinc finger protein 609
Hs.596025	SLC25A37	Solute carrier family 25, member 37
Hs.597106	TIMM50	Translocase of inner mitochondrial membrane 50 homolog (S. cerevisiae)
Hs.597522	LTBP2	Latent transforming growth factor beta binding protein 2
Hs.597524	CDC42	Cell division cycle 42 (GTP binding protein, 25kDa)
Hs.59804	SECISBP2	SECIS binding protein 2
Hs.598507	HSU79275	Hypothetical protein HSU79275
Hs.598731	MAN2C1	Mannosidase, alpha, class 2C, member 1
Hs.598832	TMED4	Transmembrane emp24 protein transport domain containing 4
Hs.598981	GCRG224	GCRG-P224
Hs.599039	MCAM	Melanoma cell adhesion molecule
Hs.599259	MUC20	Mucin 20, cell surface associated
Hs.599728	ZNF780B	Zinc finger protein 780B
Hs.600789	KIAA0828	Adenosylhomocysteinase 3
Hs.601217	MALT1	Mucosa associated lymphoid tissue lymphoma translocation gene 1
Hs.601265	C14orf167	Chromosome 14 open reading frame 167
Hs.603111	RND2	Rho family GTPase 2
Hs.603169	LOC646344	Similar to sphingomyelinase, intestinal alkaline
Hs.604199	ARSB	Arylsulfatase B
Hs.605380	KIAA1549	KIAA1549 protein
Hs.608111	WHSC1L1	Wolf-Hirschhorn syndrome candidate 1-like 1
Hs.610412	HERC2	Hect domain and RLD 2
Hs.611466	NAB1	NGFI-A binding protein 1 (EGR1 binding protein 1)
Hs.612332	SAMD4B	Sterile alpha motif domain containing 4B
Hs.613082	PDE4DIP	Phosphodiesterase 4D interacting protein (myomegalin)
Hs.61329	C1orf53	Chromosome 1 open reading frame 53
Hs.61438	RPGR	Retinitis pigmentosa GTPase regulator
Hs.61441	RBM27	RNA binding motif protein 27
Hs.614734	PROM1	Prominin 1
Hs.61581	GEFT	RAC/CDC42 exchange factor
Hs.617220	RBL1	Retinoblastoma-like 1 (p107)
Hs.617340	PNPLA8	Patatin-like phospholipase domain containing 8
Hs.618112	APBA2	Amyloid beta (A4) precursor protein-binding, family A, member 2 (X11-like)
Hs.61812	PTPN12	Protein tyrosine phosphatase, non-receptor type 12
Hs.61960	KCTD5	Potassium channel tetramerisation domain containing 5
Hs.620754	SP1	Sp1 transcription factor
Hs.621304	CXXC6	CXXC finger 6
Hs.621357	TTC33	Tetratricopeptide repeat domain 33
Hs.621371	CHES1	Checkpoint suppressor 1
Hs.621380	PRO2214	Hypothetical protein PRO2214
Hs.62209	SFI1	Sfi1 homolog, spindle assembly associated (yeast)
Hs.622761	LOC729083	Hypothetical protein LOC729083
Hs.622882	PHKA2	Phosphorylase kinase, alpha 2 (liver)
Hs.623098	FUT4	Fucosyltransferase 4 (alpha (1,3) fucosyltransferase, myeloid-specific)
Hs.623905	DKFZP564O0823	DKFZP564O0823 protein
Hs.624415	ST6GALNAC2	ST6 (alpha-N-acetyl-neuraminyl-2,3-beta-galactosyl-1,3)-N-acetylgalactosaminide alpha-2,6-sialyltransferase 2
Hs.625050	PIGL	Phosphatidylinositol glycan anchor biosynthesis, class L
Hs.628886	SUZ12P	Suppressor of zeste 12 homolog pseudogene
Hs.631535	AKT2	V-akt murine thymoma viral oncogene homolog 2
Hs.631566	SYT5	Synaptotagmin V
Hs.631618	TPM4	Tropomyosin 4
Hs.631624	EPOR	Erythropoietin receptor
Hs.631650	GLT8D2	Glycosyltransferase 8 domain containing 2
Hs.631680	LOC646778	Hypothetical LOC646778
Hs.631721	C15orf27	Chromosome 15 open reading frame 27
Hs.631726	PRB1	Proline-rich protein BstNI subfamily 1
Hs.631789	SETDB2	SET domain, bifurcated 2
Hs.631814	LARP5	La ribonucleoprotein domain family, member 5
Hs.631841	PALM	Paralemmin
Hs.631844	DAPK3	Death-associated protein kinase 3
Hs.631856	COMMD5	COMM domain containing 5
Hs.631920	CAPN7	Calpain 7
Hs.631923	PRKAR2A	Protein kinase, cAMP-dependent, regulatory, type II, alpha
Hs.631992	DST	Dystonin
Hs.631993	DPCR1	Diffuse panbronchiolitis critical region 1
Hs.631994	LY6G5B	Lymphocyte antigen 6 complex, locus G5B
Hs.632006	FAM20C	Family with sequence similarity 20, member C
Hs.632042	LOC389634	Hypothetical LOC389634
Hs.632050	WRN	Werner syndrome
Hs.632099	TAGLN	Transgelin
Hs.632109	KCNJ5	Potassium inwardly-rectifying channel, subfamily J, member 5
Hs.632133	CTTN	Cortactin
Hs.632137	CUGBP1	CUG triplet repeat, RNA binding protein 1
Hs.632181	SPIN1	Spinster
Hs.632219	SOLH	Small optic lobes homolog (Drosophila)
Hs.632229	RECQL5	RecQ protein-like 5
Hs.632254	RAPGEFL1	Rap guanine nucleotide exchange factor (GEF)-like 1
Hs.632345	FNTB	Farnesyltransferase, CAAX box, beta
Hs.632346	TCL1B	T-cell leukemia/lymphoma 1B
Hs.632373	GMEB1	Glucocorticoid modulatory element binding protein 1
Hs.632389	FPGT	Fucose-1-phosphate guanylyltransferase
Hs.632453	GPR161	G protein-coupled receptor 161
Hs.632456	ENSA	Endosulfine alpha
Hs.632555	AP1S3	Adaptor-related protein complex 1, sigma 3 subunit
Hs.632575	YEATS2	YEATS domain containing 2
Hs.632596	ANP32C	Acidic (leucine-rich) nuclear phosphoprotein 32 family, member C
Hs.632708	TSPAN31	Tetraspanin 31
Hs.632740	BRI3BP	BRI3 binding protein
Hs.632766	DNAL4	Dynein, axonemal, light chain 4
Hs.632767	HIC2	Hypermethylated in cancer 2
Hs.632783	TTLL1	Tubulin tyrosine ligase-like family, member 1
Hs.632883	ADRBK2	Adrenergic, beta, receptor kinase 2
Hs.633454	RAC1	Ras-related C3 botulinum toxin substrate 1 (rho family, small GTP binding protein Rac1)
Hs.633514	TIMP2	TIMP metallopeptidase inhibitor 2
Hs.633653	TRO	Trophinin
Hs.633703	RNF125	Ring finger protein 125
Hs.633762	NMNAT1	Nicotinamide nucleotide adenylyltransferase 1
Hs.633863	LRCH4	Leucine-rich repeats and calponin homology (CH) domain containing 4
Hs.634224	PIAS2	Protein inhibitor of activated STAT, 2
Hs.634522	CIRBP	Cold inducible RNA binding protein
Hs.634856	TOX	Thymus high mobility group box protein TOX
Hs.634941	NTN2L	Netrin 2-like (chicken)
Hs.635441	IGFBP5	Insulin-like growth factor binding protein 5
Hs.635627	TTBK2	Tau tubulin kinase 2
Hs.638494	LOC286272	Hypothetical protein LOC286272
Hs.638793	PPAP2B	Phosphatidic acid phosphatase type 2B
Hs.639428	NAV2	Neuron navigator 2
Hs.639842	CCRN4L	CCR4 carbon catabolite repression 4-like (S. cerevisiae)
Hs.640104	SLC22A4	Solute carrier family 22 (organic cation transporter), member 4
Hs.640450	LOC387745	Similar to CG7889-PA
Hs.64173	ATP6V1B1	ATPase, H+ transporting, lysosomal 56/58kDa, V1 subunit B1 (Renal tubular acidosis with deafness)
Hs.642734	ULBP2	UL16 binding protein 2
Hs.642735	VIL2	Villin 2 (ezrin)
Hs.642842	SAV1	Salvador homolog 1 (Drosophila)
Hs.642983	ACYP2	Acylphosphatase 2, muscle type
Hs.643279	EIF4EBP2	Eukaryotic translation initiation factor 4E binding protein 2
Hs.643459	IFT20	Intraflagellar transport 20 homolog (Chlamydomonas)
Hs.643464	DIS3	DIS3 mitotic control homolog (S. cerevisiae)
Hs.643498	C6orf106	Chromosome 6 open reading frame 106
Hs.643508	HSPA12A	Heat shock 70kDa protein 12A
Hs.643531	LOC55565	Hypothetical protein LOC55565
Hs.643536	C16orf28	Chromosome 16 open reading frame 28
Hs.643637	PCGF3	Polycomb group ring finger 3
Hs.643727	ACTR2	ARP2 actin-related protein 2 homolog (yeast)
Hs.643754	PPARBP	PPAR binding protein
Hs.643813	ITGB1	Integrin, beta 1 (fibronectin receptor, beta polypeptide, antigen CD29 includes MDF2, MSK12)
Hs.643846	NUCKS1	Nuclear casein kinase and cyclin-dependent kinase substrate 1
Hs.643864	SPON1	Spondin 1, extracellular matrix protein
Hs.643910	SOX4	SRY (sex determining region Y)-box 4
Hs.644000	CLINT1	Clathrin interactor 1
Hs.644617	OTEX	Paired-like homeobox protein OTEX
Hs.644804	C12orf32	Chromosome 12 open reading frame 32
Hs.644810	CPVL	Carboxypeptidase, vitellogenic-like
Hs.644997	ANKRD17	Ankyrin repeat domain 17
Hs.644998	TWIST1	Twist homolog 1 (acrocephalosyndactyly 3; Saethre-Chotzen syndrome) (Drosophila)
Hs.645068	ZFP36L2	Zinc finger protein 36, C3H type-like 2
Hs.645225	ZNF83	Zinc finger protein 83
Hs.645336	LOC645937	Similar to zinc finger protein 598
Hs.645377	ZBTB4	Zinc finger and BTB domain containing 4
Hs.645379	AKAP10	A kinase (PRKA) anchor protein 10
Hs.645432	GPR89A	G protein-coupled receptor 89A
Hs.645488	PDGFA	Platelet-derived growth factor alpha polypeptide
Hs.645489	TRA2A	Transformer-2 alpha
Hs.645517	KRR1	KRR1, small subunit (SSU) processome component, homolog (yeast)
Hs.645535	GGT1	Gamma-glutamyltransferase 1
Hs.646231	PTPN11	Protein tyrosine phosphatase, non-receptor type 11 (Noonan syndrome 1)
Hs.646298	PGM3	Phosphoglucomutase 3
Hs.646346	GAS6	Growth arrest-specific 6
Hs.646351	ECAT8	ES cell associated transcript 8
Hs.646508	CSNK1G1	Casein kinase 1, gamma 1
Hs.646519	MAP2K5	Mitogen-activated protein kinase kinase 5
Hs.646645	SLC25A15	Solute carrier family 25 (mitochondrial carrier; ornithine transporter) member 15
Hs.646647	C13orf33	Chromosome 13 open reading frame 33
Hs.646840	C3orf41	Chromosome 3 open reading frame 41
Hs.647035	LIMK1	LIM domain kinase 1
Hs.647041	GTF2I	General transcription factor II, i
Hs.647047	NCF1	Neutrophil cytosolic factor 1, (chronic granulomatous disease, autosomal 1)
Hs.647075	CENTG3	Centaurin, gamma 3
Hs.647086	REPIN1	Replication initiator 1
Hs.647120	MLL3	Myeloid/lymphoid or mixed-lineage leukemia 3
Hs.647215	ZBTB44	Zinc finger and BTB domain containing 44
Hs.647659	GPR177	G protein-coupled receptor 177
Hs.647760	KIAA1614	KIAA1614
Hs.647774	RHOU	Ras homolog gene family, member U
Hs.647775	OBSCN	Obscurin, cytoskeletal calmodulin and titin-interacting RhoGEF
Hs.647822	STEAP3	STEAP family member 3
Hs.647962	ZIC1	Zic family member 1 (odd-paired homolog, Drosophila)
Hs.648124	CCL27	Chemokine (C-C motif) ligand 27
Hs.648198	LRRC27	Leucine rich repeat containing 27
Hs.648439	DKFZp547E087	Hypothetical gene LOC283846
Hs.648600	PLK2	Polo-like kinase 2 (Drosophila)
Hs.648709	CALM1	Calmodulin 1 (phosphorylase kinase, delta)
Hs.648843	SOX12	SRY (sex determining region Y)-box 12
Hs.649163	FRMD4A	FERM domain containing 4A
Hs.649829	KPNB1	Karyopherin (importin) beta 1
Hs.649942	FRAS1	Fraser syndrome 1
Hs.650039	C1orf145	Chromosome 1 open reading frame 145
Hs.65029	GAS1	Growth arrest-specific 1
Hs.650438	RBMS2	RNA binding motif, single stranded interacting protein 2
Hs.650454	HLA-B	Major histocompatibility complex, class I, B
Hs.651107	ANKRD6	Ankyrin repeat domain 6
Hs.651132	DDX42	DEAD (Asp-Glu-Ala-Asp) box polypeptide 42
Hs.651211	NCOA3	Nuclear receptor coactivator 3
Hs.651236	GNG12	Guanine nucleotide binding protein (G protein), gamma 12
Hs.651277	B4GALT1	UDP-Gal:betaGlcNAc beta 1,4- galactosyltransferase, polypeptide 1
Hs.651323	GALNT10	UDP-N-acetyl-alpha-D-galactosamine:polypeptide N-acetylgalactosaminyltransferase 10 (GalNAc-T10)
Hs.651431	ELAVL1	ELAV (embryonic lethal, abnormal vision, Drosophila)-like 1 (Hu antigen R)
Hs.651579	DDX17	DEAD (Asp-Glu-Ala-Asp) box polypeptide 17
Hs.651802	UBE2G2	Ubiquitin-conjugating enzyme E2G 2 (UBC7 homolog, yeast)
Hs.651900	DOK7	Docking protein 7
Hs.651950	NUF2	NUF2, NDC80 kinetochore complex component, homolog (S. cerevisiae)
Hs.652101	SNX5	Sorting nexin 5
Hs.652103	CSNK2A1	Casein kinase 2, alpha 1 polypeptide
Hs.652108	IGFBP7	Insulin-like growth factor binding protein 7
Hs.652110	TMEM127	Transmembrane protein 127
Hs.652119	CD3EAP	CD3e molecule, epsilon associated protein
Hs.652121	FLJ12949	Hypothetical protein FLJ12949
Hs.652136	GOSR1	Golgi SNAP receptor complex member 1
Hs.652146	KCTD12	Potassium channel tetramerisation domain containing 12
Hs.652175	TRIB2	Tribbles homolog 2 (Drosophila)
Hs.652210	HLA-C	Major histocompatibility complex, class I, C
Hs.652215	TFEB	Transcription factor EB
Hs.652221	ENPP4	Ectonucleotide pyrophosphatase/phosphodiesterase 4 (putative function)
Hs.652249	CCDC73	Coiled-coil domain containing 73
Hs.652273	NLRP1	NLR family, pyrin domain containing 1
Hs.652282	CTSA	Cathepsin A
Hs.652285	CLIC6	Chloride intracellular channel 6
Hs.652287	DYRK1A	Dual-specificity tyrosine-(Y)-phosphorylation regulated kinase 1A
Hs.652288	ETS2	V-ets erythroblastosis virus E26 oncogene homolog 2 (avian)
Hs.652291	CD24	CD24 molecule
Hs.652294	UBE2H	Ubiquitin-conjugating enzyme E2H (UBC8 homolog, yeast)
Hs.652309	PLEKHC1	Pleckstrin homology domain containing, family C (with FERM domain) member 1
Hs.652319	ESPN	Espin
Hs.652324	KIAA1799	KIAA1799 protein
Hs.652340	MREG	Melanoregulin
Hs.652341	WDFY1	WD repeat and FYVE domain containing 1
Hs.652356	CCDC39	Coiled-coil domain containing 39
Hs.652367	PDE7B	Phosphodiesterase 7B
Hs.652422	RHOF	Ras homolog gene family, member F (in filopodia)
Hs.652547	ESR1	Estrogen receptor 1
Hs.652779	COL1A1	Collagen, type I, alpha 1
Hs.652969	HLA-DRB4	Major histocompatibility complex, class II, DR beta 4
Hs.653113	GATAD2A	GATA zinc finger domain containing 2A
Hs.653141	CAMK2G	Calcium/calmodulin-dependent protein kinase (CaM kinase) II gamma
Hs.653144	RUFY2	RUN and FYVE domain containing 2
Hs.653150	ADCY3	Adenylate cyclase 3
Hs.653161	MST101	MSTP101
Hs.653184	MALAT1	Metastasis associated lung adenocarcinoma transcript 1 (non-coding RNA)
Hs.653185	CD6	CD6 molecule
Hs.653199	C21orf66	Chromosome 21 open reading frame 66
Hs.653205	ARG2	Arginase, type II
Hs.653216	DBT	Dihydrolipoamide branched chain transacylase E2
Hs.653219	MYSM1	Myb-like, SWIRM and MPN domains 1
Hs.653232	UBXD2	UBX domain containing 2
Hs.653260	C9orf100	Chromosome 9 open reading frame 100
Hs.653288	RNF12	Ring finger protein 12
Hs.653347	C5orf13	Chromosome 5 open reading frame 13
Hs.653366	SEPP1	Selenoprotein P, plasma, 1
Hs.653579	GULP1	GULP, engulfment adaptor PTB domain containing 1
Hs.653685	CD59	CD59 molecule, complement regulatory protein
Hs.6540	FGF13	Fibroblast growth factor 13
Hs.65758	ITPR3	Inositol 1,4,5-triphosphate receptor, type 3
Hs.67553	LOH12CR2	Loss of heterozygosity, 12, chromosomal region 2
Hs.68257	GTF2F1	General transcription factor IIF, polypeptide 1, 74kDa
Hs.69330	RBBP9	Retinoblastoma binding protein 9
Hs.695	CSTB	Cystatin B (stefin B)
Hs.70769	C6orf162	Chromosome 6 open reading frame 162
Hs.7101	ANAPC5	Anaphase promoting complex subunit 5
Hs.7138	CHRM3	Cholinergic receptor, muscarinic 3
Hs.71428	C9orf18	Chromosome 9 open reading frame 18
Hs.72026	PRSS21	Protease, serine, 21 (testisin)
Hs.72912	CYP1A1	Cytochrome P450, family 1, subfamily A, polypeptide 1
Hs.72956	HIC1	Hypermethylated in cancer 1
Hs.73793	VEGFA	Vascular endothelial growth factor A
Hs.7444	SPAG6	Sperm associated antigen 6
Hs.7482	RBM19	RNA binding motif protein 19
Hs.75231	SLC16A1	Solute carrier family 16, member 1 (monocarboxylic acid transporter 1)
Hs.75243	BRD2	Bromodomain containing 2
Hs.7527	REXO2	REX2, RNA exonuclease 2 homolog (S. cerevisiae)
Hs.75862	ELAC1	ElaC homolog 1 (E. coli)
Hs.76224	EFEMP1	EGF-containing fibulin-like extracellular matrix protein 1
Hs.77318	PAFAH1B1	Platelet-activating factor acetylhydrolase, isoform Ib, alpha subunit 45kDa
Hs.77424	FCGR1A	Fc fragment of IgG, high affinity Ia, receptor (CD64)
Hs.77578	USP9X	Ubiquitin specific peptidase 9, X-linked
Hs.77854	RGN	Regucalcin (senescence marker protein-30)
Hs.78524	PRUNE	Prune homolog (Drosophila)
Hs.7886	PELI1	Pellino homolog 1 (Drosophila)
Hs.78960	LATS2	LATS, large tumor suppressor, homolog 2 (Drosophila)
Hs.79018	CHAF1A	Chromatin assembly factor 1, subunit A (p150)
Hs.79092	PTPN5	Protein tyrosine phosphatase, non-receptor type 5 (striatum-enriched)
Hs.7910	RYBP	RING1 and YY1 binding protein
Hs.79769	PCDH1	Protocadherin 1 (cadherin-like 1)
Hs.8036	RAB3D	RAB3D, member RAS oncogene family
Hs.81170	PIM1	Pim-1 oncogene
Hs.81424	SUMO1	SMT3 suppressor of mif two 3 homolog 1 (S. cerevisiae)
Hs.81564	PF4	Platelet factor 4 (chemokine (C-X-C motif) ligand 4)
Hs.8198	ZNF204	Zinc finger protein 204
Hs.82045	MDK	Midkine (neurite growth-promoting factor 2)
Hs.82071	CITED2	Cbp/p300-interacting transactivator, with Glu/Asp-rich carboxy-terminal domain, 2
Hs.82128	TPBG	Trophoblast glycoprotein
Hs.83293	ANKIB1	Ankyrin repeat and IBR domain containing 1
Hs.8361	TSKU	Tsukushin
Hs.8546	NOTCH3	Notch homolog 3 (Drosophila)
Hs.8578	RAPGEF3	Rap guanine nucleotide exchange factor (GEF) 3
Hs.85863	ZNF135	Zinc finger protein 135
Hs.86368	CLGN	Calmegin
Hs.87191	FGF18	Fibroblast growth factor 18
Hs.87247	HRK	Harakiri, BCL2 interacting protein (contains only BH3 domain)
Hs.878	SORD	Sorbitol dehydrogenase
Hs.8859	CANT1	Calcium activated nucleotidase 1
Hs.8867	CYR61	Cysteine-rich, angiogenic inducer, 61
Hs.91546	CYP26B1	Cytochrome P450, family 26, subfamily B, polypeptide 1
Hs.92290	NHSL1	NHS-like 1
Hs.9315	OLFML3	Olfactomedin-like 3
Hs.93235	C6orf125	Chromosome 6 open reading frame 125
Hs.93338	MGAT2	Mannosyl (alpha-1,6-)-glycoprotein beta-1,2-N-acetylglucosaminyltransferase
Hs.95120	CYGB	Cytoglobin
Hs.9521	ZNF92	Zinc finger protein 92
Hs.95612	DSC2	Desmocollin 2
Hs.95835	OCIAD2	OCIA domain containing 2
Hs.96885	VASH2	Vasohibin 2
Hs.97013	C11orf52	Chromosome 11 open reading frame 52
Hs.97403	DNAH7	Dynein, axonemal, heavy chain 7
Hs.97469	GGTA1	Glycoprotein, alpha-galactosyltransferase 1
Hs.97644	SCGB2A1	Secretoglobin, family 2A, member 1
Hs.97661	RBP2	Retinol binding protein 2, cellular
Hs.97784	C1orf111	Chromosome 1 open reading frame 111
Hs.9788	NDFIP1	Nedd4 family interacting protein 1
Hs.98243	SPINK2	Serine peptidase inhibitor, Kazal type 2 (acrosin-trypsin inhibitor)
Hs.98367	SOX17	SRY (sex determining region Y)-box 17
Hs.98445	RASA2	RAS p21 protein activator 2
Hs.98594	ARHGEF10	Rho guanine nucleotide exchange factor (GEF) 10
Hs.9873	KIDINS220	Kinase D-interacting substance of 220 kDa
Hs.99196	MAG1	Lung cancer metastasis-associated protein
Hs.99348	DLX5	Distal-less homeobox 5
Hs.99439	TMEM74	Transmembrane protein 74
Hs.99884	ADPRH	ADP-ribosylarginine hydrolase
Hs.9997	KIAA0256	KIAA0256 gene product
Hs.99971	ZNF460	Zinc finger protein 460
