# Supplementary material for: Molecular conservation of estrogen-response associated with cell cycle regulation, hormonal carcinogenesis and cancer in zebrafish and human cancer cell lines
Source: BMC Med Genomics. 2011 May 16;4:41. doi: 10.1186/1755-8794-4-41 (PMC3114699; doi:10.1186/1755-8794-4-41)
Supplement: Additional file 6 — E2 responsive gene in male zebrafish (Up-regulated genes). Zebrafish genes significantly up-regulated due to estrogen and estrogen+ICI treatments are presented in this file. [file 1755-8794-4-41-S6.XLS]

## Sheet: Additional 6
Additional File 6: Up-regulated genes in male zebrafish expose to estrogen
GenBank Acc	Contorl	Control	Control	Control	E2	E2	E2	E2&ICI	E2&ICI	E2&ICI
AF182156	-5.4099	-5.14749	-5.13718	-5.25673	-1.29557	-1.20225	-1.08756	-1.72189	-3.65064	-4.33143
AW133873	-1.73154	-2.05149	-1.69602	-2.07334	-0.530776	-0.747626	-0.471269	-1.06694	-1.02141	-1.38949
AF137534	-3.63227	-3.32964	-3.37469	-3.99266	-0.729789	-0.725178	-0.60536	-1.31163	-3.31345	-3.66018
AW076914	-4.48366	-3.69412	-3.80453	-3.91967	-0.353113	-0.678833	-0.265879	-1.72202	-3.57164	-4.49621
AF072451	-2.2916	-2.49934	-2.53673	-2.35177	-0.414015	-0.582876	-0.0954346	-1.23457	-1.69241	-1.02168
BG303935	-2.73708	-2.40215	-2.43532	-2.11	-0.135199	-0.551283	-0.432182	-1.03387	-1.37042	-0.855592
BI890250	-1.36658	-1.41065	-1.48704	-1.69864	0.146796	-0.46947	0.289102	-0.769474	-0.811775	-0.386386
AB036784	-2.73477	-2.80474	-2.8353	-3.13282	-0.440933	-0.452046	-0.374069	-0.883274	-1.46827	-0.750587
AW116023	-3.35486	-3.94677	-4.06819	-3.57952	-0.819007	-0.431457	-0.404845	-1.16971	-2.53871	-0.91183
BF717971	-2.26111	-2.05094	-1.47839	-2.5449	-0.266512	-0.428329	-0.265863	-0.810057	-1.14119	-0.664431
BI705624	-2.83681	-2.26281	-2.41061	-2.59253	0.0731885	-0.412766	0.00487877	-0.700211	-1.91826	-0.601505
BF158220	-1.57618	-1.37082	-1.72998	-1.80895	0.0720715	-0.377137	-0.163633	-0.8345	-1.02265	-0.726276
AW175136	-1.95254	-2.00535	-2.2235	-2.59202	-0.203065	-0.355933	-0.186288	-0.518396	-1.70702	-0.698725
BM026053	-2.7234	-2.13347	-2.44895	-2.49373	-0.0818539	-0.328711	0.442862	-1.04625	-1.59971	-0.797752
BI980640	-4.84314	-3.89351	-4.01967	-2.88595	-0.19473	-0.328205	-0.259164	-0.69126	-1.48642	-0.754789
BI474904	-2.24377	-1.94875	-2.06067	-2.44109	0.0841631	-0.322644	0.0274128	-0.499379	-1.55047	-0.353177
AW174275	-4.11925	-4.70646	-4.63628	-5.37175	-0.356898	-0.318728	0.0673575	-2.69787	-3.73529	-2.13616
BI704438	-2.0358	-2.01725	-1.59545	-2.4226	-0.0169412	-0.257721	0.311797	-0.858867	-0.931262	-0.572921
BM096099	-2.83405	-2.24383	-1.7801	-1.67022	-0.0729433	-0.249377	0.166264	-0.678385	-1.09964	-0.455865
AI667622	-3.04432	-2.81458	-3.04883	-2.87827	0.372829	-0.236942	0.120518	-0.470919	-1.20749	-0.138088
AW281831	-1.37499	-1.28091	-1.41117	-1.42961	-0.0432448	-0.233827	0.117185	-0.609832	-0.918997	-0.339587
BI867248	-4.68464	-4.16978	-4.21393	-5.1566	-0.0627989	-0.233817	-0.229064	NA	-2.59337	-1.75838
BI886268	-2.61247	-2.33063	-2.26169	-2.3181	0.162716	-0.209284	0.597664	-0.407872	-0.961922	-0.0641304
BG728135	-1.70355	-1.33946	-1.23812	-1.49171	-0.00470159	-0.205064	0.00704404	-0.60905	-1.10645	-0.320716
BM182555	-1.23445	-1.76615	-1.93927	-1.72133	0.301173	-0.191332	0.27531	-0.373758	NA	-0.575518
AW116246	-3.31268	-2.83215	-2.80058	-2.83511	0.0668523	-0.190958	0.160046	-0.539022	-1.17487	-0.415873
AW077854	-2.63121	-2.20563	-2.49454	-3.09604	0.750522	-0.188424	0.567168	-0.428872	-1.165	-0.23869
BM181608	-2.86283	-2.44905	-2.14657	-1.55188	0.145164	-0.181863	-0.0952425	-0.592068	-1.11803	-0.641746
BI982878	-1.55383	-1.36935	-1.05815	-1.01381	0.0280582	-0.181762	0.0703333	-0.445418	-1.06989	-0.693915
AI964206	-1.26393	-0.91409	-1.21395	-1.14399	0.229215	-0.181519	0.252808	-0.318922	-0.809866	-0.321713
AW420935	-1.99535	-1.88857	-1.60054	-1.55212	0.466898	-0.181207	0.125999	-0.440146	-1.58132	-0.517119
BI885460	-2.48952	-2.45578	-2.81312	-2.06249	0.14709	-0.179965	0.362323	-1.17604	-1.88977	-1.10827
AI667676	-1.98829	-1.77859	-1.83262	-1.70404	0.205433	-0.172349	0.46173	-0.290189	-0.74214	-0.223353
AJ249490	-4.86799	-4.68661	-4.72403	-5.17617	0.269128	-0.171281	0.377928	-0.724825	-1.52338	-0.594601
BM182031	-2.45869	-2.34953	-2.98246	-2.71074	0.303689	-0.168804	0.0737616	-0.363043	-1.11067	-0.183247
AF140608	-1.59716	-1.36378	-1.57755	-1.06478	0.255259	-0.165422	0.294289	-0.394692	-0.77312	-0.299849
BI891546	-2.09703	-1.80176	-1.35409	-1.45152	0.258244	-0.162559	NA	-0.516187	-0.924221	-0.793805
BI843205	-2.34125	-1.86836	-2.02061	-1.2071	0.326507	-0.149906	0.353053	-0.71435	-1.1585	-0.472675
BG304292	-2.65275	-2.81218	-2.58214	-1.90435	0.135271	-0.147237	-0.120941	-0.597038	-1.11943	-0.739148
AI794342	-1.94383	-1.82551	-1.66566	-1.44692	-0.164204	-0.144471	-0.0231926	-0.634463	-0.887299	-0.429202
BM095877	-3.90123	-3.09148	-3.31611	-3.08342	0.369953	-0.136076	0.221823	-0.324458	-0.889615	-0.169808
BI979425	-1.70356	-1.65147	-1.86017	-1.30499	0.520795	-0.130646	0.157972	-0.618355	-1.5859	-1.41898
AW116835	-1.4953	-1.51646	-1.38898	-1.59358	0.0412054	-0.129375	0.0696971	-0.684635	-1.40756	-0.786642
AB032727	-4.31807	-3.74822	-3.88754	-3.40349	0.651731	-0.128417	-0.0777882	-0.309942	-1.43091	-0.287528
AI384179	-1.6873	-1.35395	-1.33999	-1.9834	0.158578	-0.127618	0.447683	-0.487492	-1.16871	-0.253458
BF938260	-1.11778	-1.33005	-1.27115	-1.19804	0.607399	-0.121664	0.262933	-0.102172	-1.09611	-0.289806
AI641236	-1.62413	-1.2728	-1.74211	-1.34847	0.288604	-0.120435	0.295276	-0.360893	-1.08745	-0.276682
AW116573	-3.04271	-2.84934	-2.74787	-2.61587	0.179046	-0.119607	0.00317672	-0.835503	-1.04918	-0.230538
AW115973	-3.14156	-2.58116	-2.66223	-2.97923	0.0169055	-0.117767	0.156579	-0.654176	-1.50819	-0.466159
BM101533	-1.46867	-1.45422	-1.62038	-1.41291	-0.215655	-0.112103	-0.250722	-0.899788	-1.24421	-0.754308
AI722499	-2.48852	-2.14347	-2.27127	-2.47139	0.298144	-0.111642	0.286262	-0.546774	-0.852019	-0.342864
BM104273	-2.36535	-2.21649	-2.13048	-2.14126	0.300211	-0.110211	0.0584008	-0.253255	-1.26593	-0.4089
BM095845	-4.99844	-3.99404	-4.298	-4.30528	0.160349	-0.108974	0.0742206	-0.729618	-1.36214	-0.528322
AI666884	-2.74299	-2.44539	-2.91476	-3.2211	0.0446336	-0.106919	0.0932396	-0.514795	-1.49316	-0.264351
BI877798	-2.83349	-2.31618	-2.32553	-2.4262	0.0111514	-0.105698	-0.0528468	-0.654463	-1.27759	-0.849255
BM181792	-2.41851	-1.95862	-2.17972	-2.12746	0.063818	-0.0988592	0.286151	-0.775818	NA	-0.724225
BI877637	-1.64088	-1.32972	-1.71893	-1.1172	0.113419	-0.0964725	0.0652364	-0.423373	-1.36725	-0.471011
BM181722	-1.91584	-1.63084	-1.79071	-1.41613	0.244422	-0.0932289	0.179459	-0.746677	-1.04921	-0.493616
AI626681	-2.21367	-1.63126	-1.46002	-1.53292	0.211484	-0.0812529	0.182205	-0.547308	-0.830096	-0.263238
AW154320	-2.79558	-2.06713	-2.09163	-2.02708	0.0218547	-0.0810962	0.049322	-0.79755	-1.10879	-0.436233
AB020758	-1.32344	-1.34341	-1.36706	-1.19644	0.588203	-0.0769241	0.512001	-0.439947	-0.635397	-0.250778
BI709611	-1.55862	-1.32764	-1.78488	-1.14779	0.184683	-0.0753073	0.00465021	-0.586364	-1.24895	-0.749148
AW171456	-2.11766	-2.32597	-1.81224	-1.45946	0.251626	-0.0747002	0.301962	-0.574594	-1.7477	-0.622996
AF412833	-1.74062	-1.76064	-1.44852	-1.26714	0.243965	-0.0727145	0.01496	-0.536183	-0.827165	-0.393119
BM184227	-2.83199	-2.31112	-2.85949	-2.70003	0.145464	-0.0719052	0.108646	-0.589135	-1.18657	-0.237168
BI886276	-1.35641	-0.972197	-0.971087	-0.843822	0.385923	-0.0625203	0.213679	-0.615278	-0.599059	-0.224785
BM104640	-2.62395	-2.37942	-2.07333	-1.75762	0.395253	-0.0614225	0.12125	-0.417316	-0.97663	-0.293789
BI891534	-1.50434	-1.42496	-1.28381	-1.79002	0.273405	-0.0585706	0.168136	-0.421233	-0.557102	-0.285006
AI959752	-3.09749	-2.52021	-2.8637	-2.80246	0.089609	-0.0566059	0.169238	-0.126579	-1.57899	-0.164612
BM103892	-2.20328	-1.76778	-1.62872	-1.17496	0.454337	-0.056058	0.203439	-0.731499	-0.504307	-0.350091
BI878195	-6.30813	-4.81981	-5.34322	-6.24973	0.335353	-0.0540371	0.445076	-0.636145	-1.59666	-0.363491
BI889009	-2.20996	-1.7914	-1.85372	-1.04109	0.138456	-0.0520392	0.157218	-0.505751	-0.967995	-0.273004
BM104554	-2.09344	-1.58423	-1.98747	-1.41409	0.412864	-0.0491363	0.378774	-0.613566	-1.05691	-0.557063
BI980695	-2.09721	-1.58598	-1.78802	-1.07201	0.110318	-0.0485122	0.358648	-0.330501	-0.641235	-0.307271
AW595310	-5.71978	-4.99246	-5.46312	-6.01499	0.433388	-0.0467021	0.338721	-0.552456	-1.65937	-0.422153
BM104138	-2.54419	-2.45907	-2.2291	-2.01415	0.279607	-0.0457192	0.175886	-0.558142	-1.02003	-0.76522
BI430207	-2.04906	-1.40845	-1.71943	-1.64392	0.172394	-0.0445591	0.196892	-0.391686	-0.874675	-0.190156
BI892344	-1.72899	-1.46762	-1.92666	-1.90459	0.0504619	-0.0440549	-0.0298288	-0.404903	-1.19346	-0.329549
AW422010	-4.60472	-3.83672	-4.09888	-4.04673	0.374778	-0.0433746	0.191855	-0.474993	-1.24234	-0.21274
BM184007	-5.35216	-3.79974	-3.54958	-4.92029	-0.381757	-0.0433315	0.0857738	-4.5624	-3.88142	-4.66531
BI983836	-1.31896	-1.54489	-1.90141	-1.41599	0.120417	-0.0367486	-0.0850329	-0.447696	-1.31812	-0.176505
BM182870	-2.11449	-2.00236	-1.90522	-1.61633	0.559561	-0.0363001	0.409086	-0.375049	-0.38126	-0.443764
BI879914	-1.45231	-1.19341	-0.843274	-1.28295	0.0851922	-0.0337161	0.215909	-0.409735	-0.81031	-0.596585
AW116718	-1.75556	-1.72947	-1.72882	-1.10477	0.205569	-0.0329778	0.0814713	NA	-0.905261	-0.846351
AW174734	-2.48258	-2.50346	-2.438	-2.69068	0.336889	-0.0325086	0.0771001	-0.405357	-1.54786	-0.312436
BM101931	-1.63497	-1.49834	-1.3901	-1.61896	0.600547	-0.0320425	0.180094	-0.932889	-1.03374	-1.02624
AW154399	-3.43234	-2.78535	-2.70658	-3.00692	0.0284401	-0.0317052	0.0320736	-0.677911	-1.53779	-0.356446
AW175150	-0.787105	-0.831759	-0.682951	-0.937908	0.539705	-0.0267178	0.451937	-0.289927	-0.621728	-0.478177
BI843298	-1.68845	NA	-1.27151	-1.16457	0.0247626	-0.0253189	0.093406	-0.498376	-0.994346	-0.693129
BI876967	-1.67032	-1.40409	-1.60249	-1.58457	0.378549	-0.0247166	0.498326	-0.710181	-0.90892	-0.421722
BI705495	-1.56464	-1.26428	-1.40908	-1.84903	0.339096	-0.0241048	0.122629	-0.38274	-0.61743	-0.237364
BM182550	-1.71582	-2.60969	-2.20531	-1.96707	0.47569	-0.0155745	0.327995	-0.637474	-0.956002	-0.349708
AW059421	-1.50487	-1.92351	-1.7201	-1.39101	0.254256	-0.0140073	0.36583	-0.481066	NA	-0.0585293
BG307551	-4.57483	-3.48049	-3.60917	-3.89332	0.487466	-0.0116503	0.200558	-0.894546	-2.25854	-0.923001
BI878842	-4.18618	-3.61379	-3.6632	-4.32774	0.471471	-0.00991803	0.113055	-0.595254	-1.31012	-0.313218
BI983763	-2.0345	-1.67953	-1.25971	-1.36832	0.0692743	-0.00854476	0.265553	NA	-1.5465	-0.75761
BM181692	-1.19486	-1.16235	-0.980764	-1.24129	0.24646	-0.00820455	0.281622	-0.472917	-0.72031	-0.332597
AW116617	-1.92455	-1.73874	-1.77481	-1.61107	0.408287	-0.00736455	-0.00831052	-0.392545	-0.854106	-0.245604
U14591	-2.20307	-2.44893	-2.08163	-1.71789	0.180083	-0.00718184	0.320372	-0.284022	-1.31909	-0.0104987
AW116750	-4.02619	-3.80413	-3.36496	-4.38466	0.130403	-0.00293602	0.0266238	-0.745297	-1.34549	-0.475724
AI883170	-1.59016	-1.50725	-1.28036	-1.21452	0.45609	-0.0012813	0.30312	-0.185432	-0.636964	-0.286527
AW133510	-1.32572	-1.08743	-1.15102	-1.23329	0.323986	-0.000590588	0.296823	-0.16702	-1.22119	-0.204029
BI708455	-4.69491	-3.94789	-4.00355	-4.29859	0.135166	0.000915722	0.303457	-0.868919	-1.74471	-0.822539
BM072020	-1.68167	-1.62398	-1.67906	-1.36806	0.142678	0.00166265	0.247956	-0.459644	-1.44672	-0.698043
BM183923	-1.86841	-1.64606	-1.69906	-1.13865	0.503643	0.00383113	0.202289	-0.582611	-0.631792	-0.204938
BM156001	-0.842555	-1.01854	-1.00509	-1.36437	0.400139	0.00390872	0.144084	-0.27555	-0.709864	-0.309094
BM184088	-2.04338	-1.46824	-1.38599	-1.07836	0.233065	0.00513313	0.0814552	-0.394886	-0.893516	-0.144292
BM184173	-3.24815	-2.64087	-2.43421	-2.75539	0.0900604	0.00697178	0.354526	-0.740152	-2.01114	-0.267503
BI886008	-1.34771	-1.22883	-1.4276	-2.28303	0.184321	0.00931332	0.179643	-0.312403	-1.00193	-0.242211
AW154750	-1.17918	-1.17378	-1.21571	-1.41608	0.221189	0.0113399	0.0289543	-0.37508	-0.965366	-0.303919
BM156806	-3.40928	-2.32297	-2.62989	-2.99723	0.134257	0.0126818	0.326379	-0.602783	-1.50197	-0.687639
BM185255	-1.03507	-0.962697	-1.14353	-0.902405	-0.0383009	0.0142011	0.1513	-0.451794	-0.631797	-0.434862
BF157695	-1.88961	-1.38584	-1.20135	-1.38384	0.439249	0.0158852	0.428757	-0.759484	-0.990527	-0.664363
BI867264	-3.62757	-2.99487	-3.16688	-3.26413	0.177796	0.0161458	0.464332	-0.667259	-1.37313	-0.455997
BM034971	-1.34971	-1.12375	-1.64249	-1.37013	0.564551	0.0167872	0.0182993	-0.22653	-0.915548	-0.41751
BG303034	-1.79585	-2.05891	-1.87964	-1.20165	-0.0502235	0.0208808	0.282322	-0.676772	-1.10854	-0.737222
BI889288	-2.06538	-1.4132	-1.31688	-1.20488	0.0310107	0.0210537	0.22382	-0.429312	-0.995262	-0.252758
BI979982	-1.98965	-1.93042	-1.98187	-1.64768	-0.00149873	0.0212967	0.329311	-0.408554	-0.848097	-0.183963
BM036885	-3.69717	-3.10169	-3.47172	-3.16659	0.0806004	0.023016	0.246419	-1.13911	-1.74873	-0.584929
BI878562	-5.16999	-4.02279	-4.49077	-4.78657	0.434211	0.0230618	0.167311	-0.346804	-1.28196	-0.407352
BM036903	-2.2123	-1.86023	-1.831	-1.74631	0.215654	0.0237102	0.518038	-0.376137	-0.987022	-0.0878467
AF064838	-2.55117	-2.27003	-2.11064	-2.51846	0.138965	0.0250892	0.0760532	-0.617889	-1.18639	-0.592019
BI705741	-3.51923	-3.16143	-3.3191	-4.10424	0.351965	0.0252963	0.531043	-0.615255	-1.54609	-0.563209
BI891510	-1.2174	-1.19806	-1.20183	-1.14056	0.460368	0.0254128	0.282362	-0.477215	-0.603044	-0.120218
U55863	-5.71167	-5.04301	-5.12109	-5.66392	0.376989	0.0274514	0.165021	-0.582759	-1.30958	-0.367991
BM184447	-3.70392	-3.35054	-3.03045	-3.3549	-0.737129	0.0298868	-0.650281	-0.995473	-1.68542	-0.885834
BF156396	-2.38397	-2.48807	-1.86929	-1.63413	0.555999	0.0343675	0.421531	-0.232315	-0.931106	-0.117221
AW116181	-2.98355	-2.33189	-1.78947	-2.10338	-0.263455	0.0365282	0.627615	-0.776695	-1.70281	-0.877171
BM103996	-2.9991	-2.72173	-2.29708	-2.08007	-0.0399674	0.037518	0.243155	-0.732833	-1.90024	-0.660744
AW116176	-3.34771	-2.92543	-3.10039	-3.25541	0.25609	0.040163	0.0930928	-0.745127	-1.53925	-0.719466
BI428507	-2.45128	-2.48006	-2.5779	-2.43351	0.0794759	0.0404642	-0.00962379	-0.554168	-1.06991	-0.56344
BI983321	-2.02921	-1.99488	-1.50534	-1.29722	0.319012	0.0408752	0.0783509	-0.129765	-1.76852	-0.262017
BI888693	-3.03843	-2.7738	-2.68333	-2.96961	0.322249	0.0422378	0.0961884	-0.882373	-1.61459	-0.756663
BI891078	-1.59441	-1.35498	-1.2984	-1.04338	0.179866	0.0442369	0.0629563	-0.419144	-0.769327	-0.294112
BG305835	-1.22209	-0.897053	-1.25412	-0.977879	0.552579	0.0446468	0.193124	-0.176852	-0.839559	-0.33583
BI890612	-1.29153	-1.1127	-1.27567	-1.03607	0.34557	0.0456287	0.217459	-0.326966	-0.754174	-0.298442
BI885902	-2.12046	-1.53084	-1.59891	-1.93018	0.024998	0.0464763	0.198588	-0.45615	-0.985012	-0.482706
BI877646	-1.83252	-1.32142	-1.71712	-1.52319	0.0712494	0.049165	0.00240918	-0.545305	-1.18967	-0.304861
AA494625	-1.09673	-1.00102	-1.07763	-1.19971	0.068913	0.0515613	0.167332	-0.29378	-0.969164	-0.335875
BI887224	-3.71052	-3.39223	-3.4359	-3.51121	0.206194	0.0520271	0.660451	-0.446597	-1.04664	-0.422498
BM182858	-2.56911	-2.50081	-2.29673	-2.23482	0.414308	0.0535585	0.440801	-0.404462	-1.21948	-0.446953
BI878723	-2.1418	-1.93384	-1.65656	-2.39823	0.386608	0.0544232	0.744901	-0.506044	-1.01812	-0.206566
BM183399	-1.43994	-1.31167	-1.06629	-0.959401	0.288929	0.0558244	0.178129	-0.53941	-0.837106	-0.358632
AW133852	-6.44323	-4.7757	-5.38845	-6.80667	0.421448	0.0589172	0.199809	-0.191057	-1.17403	-0.183361
AW059252	-1.40899	-1.09577	-0.934247	-0.995106	0.235285	0.059859	0.092153	-0.215977	-0.611019	-0.38859
BM104296	-2.04172	-2.15054	-1.96864	-1.91158	1.11681	0.0600464	0.820646	-0.213542	-0.583308	-0.20039
BI887500	-2.4024	-2.01642	-2.27736	-1.67425	0.0762729	0.0620835	0.37744	-0.740522	-1.49374	-0.660175
BI533158	-1.49456	-1.71561	-1.53893	-2.24115	0.225671	0.0623524	0.188632	-0.491789	-0.512908	-0.366299
BM095417	-2.36506	-2.02325	-1.44193	-1.93941	-0.0637285	0.064187	-0.0805144	-0.727701	-0.894593	-0.310538
AB018191	-3.9682	-3.25916	-3.58139	-3.93055	-0.0553454	0.0719581	0.0654297	-0.664589	-1.83526	-0.485092
BM095484	-5.74349	-4.77938	-5.27382	-6.0947	0.22891	0.0720653	0.780278	-0.646264	-1.49014	0.00822575
BI888425	-2.07623	-1.38795	-1.1409	-1.92315	0.482029	0.0726696	0.631049	-0.409282	-0.891827	-0.45563
BM185178	-2.96416	-2.67336	-2.45604	-2.09403	0.334956	0.0748487	0.535999	-0.314687	-0.988573	-0.326695
BI866710	-1.79849	-1.35226	-1.40277	-0.77991	0.417061	0.0753566	NA	-0.316214	-1.01067	-0.323599
BM183817	-3.12017	-3.34673	-3.36736	-3.96567	0.0840669	0.0753886	0.520825	-0.365685	-1.56806	-0.208112
AW154567	-2.01212	-1.86286	-1.76844	-1.50985	0.284927	0.0764313	0.14685	-0.769274	-0.684248	-0.760092
BG303377	-2.25818	-1.56224	-1.59106	-1.46823	0.62835	0.0778884	0.165535	-0.613872	-0.773432	-0.395568
BM095220	-0.898166	-1.31061	-1.18105	-1.31643	0.163595	0.0791469	0.0666718	-0.620655	-0.646867	-0.517911
BI889958	-3.22038	-2.6358	-2.18682	-2.70977	-0.0913435	0.0795603	-0.0803342	-0.481436	-1.56724	-0.305424
AW175287	-2.34227	-1.8709	-2.5001	-2.56141	-0.182097	0.0801363	-0.00203637	-0.499893	-1.64901	-0.382647
BM184046	-3.7236	-3.2343	-3.69809	-3.29487	0.379177	0.0812166	0.440397	-0.301949	-1.17472	0.0711932
BM005190	-2.40745	-2.3788	-2.26387	-1.94229	0.373676	0.0849047	0.407167	-0.532314	-1.20014	-0.340474
BI866963	-4.46555	-3.72005	-3.56113	-3.78321	0.45885	0.0851162	-0.0905833	-0.689792	-1.51632	-0.411463
AW174193	-2.03023	-1.96686	-1.98557	-2.50994	0.507619	0.0858506	0.374392	-0.20299	-0.64804	-0.327237
BG302622	-1.59346	-1.90466	-1.79051	-1.24637	0.374461	0.0869872	0.108687	-0.721629	-0.993903	-0.809429
AW116215	-1.64138	-1.46929	-1.85827	-1.71252	0.477302	0.0883901	0.345173	-0.168969	-1.12142	-0.0668797
X83594	-3.10721	-2.74671	-2.50074	-2.83601	0.112395	0.092541	-0.0535794	-0.529693	-1.20147	-0.200113
BI843091	-2.87744	-2.51132	-2.36824	-2.14324	0.224689	0.0943284	0.0731595	-0.564483	-1.08765	-0.264274
BI885503	-3.0596	-2.90188	-2.64583	-2.93226	0.260015	0.0943699	-0.0760538	-0.511852	-1.13394	-0.372214
BG303177	-2.14367	-1.81987	-1.82916	-1.52009	0.315193	0.0950153	0.145428	-0.391984	-0.766941	-0.0695297
BM183855	-1.04238	-0.718462	-0.741569	-0.932523	0.486132	0.0960457	0.183092	-0.265641	-0.504686	-0.343892
BI875857	-1.46593	-0.923005	-1.01713	-1.16568	0.848903	0.0965423	0.42898	-0.239371	-0.498086	-0.0474602
AI964174	-1.54912	-1.22455	-1.17347	-1.1577	0.154024	0.0971773	0.172793	-0.537353	-1.03325	-0.773718
BI841868	-1.37037	-1.05199	-1.38665	-1.69803	0.0319084	0.0976012	0.200045	-0.150736	-1.2346	-0.224164
BI474952	-2.9372	-2.40008	-2.45187	-2.33848	0.270553	0.0989509	0.29806	-0.52551	-1.08601	-0.378541
BM082504	-2.39274	-1.812	-1.74769	-1.49471	0.51398	0.0997615	0.0249941	-0.737323	NA	-0.278281
AI957831	-1.74903	-1.46702	-1.54253	-1.08549	0.229485	0.101297	0.361434	-0.607877	-1.03742	-0.297272
AI957419	-1.06184	-0.927134	-1.19344	-1.44113	0.53501	0.102222	0.499642	-0.0773731	-1.0012	-0.230481
AI878623	-1.09223	-1.06975	-1.11271	-0.599906	0.280976	0.102465	0.452153	-0.498163	-1.02178	-0.647521
AI588567	-0.746099	-0.855142	-1.05364	-1.19629	0.243614	0.102622	-0.0507665	-0.531477	-0.445293	-0.414708
BI891821	-1.51173	-1.72002	-1.49283	-1.34079	0.0495458	0.102778	0.0903586	-0.500902	-1.14834	-0.375719
AW282065	-2.92566	-2.38677	-1.95405	-1.82975	0.397714	0.105689	0.24174	-0.698348	-1.32528	-0.304983
BM184527	-2.76422	-2.84002	-2.81008	-2.66485	0.103814	0.105728	0.374593	-0.226605	-0.850535	-0.183705
BI983604	-1.07187	-0.991118	-1.15288	-1.42437	0.458144	0.106051	0.286815	-0.255037	-0.519212	-0.346877
BI980456	-2.82706	-1.85831	-1.85317	-1.30537	0.481509	0.106249	0.154995	-0.292715	-0.982513	-0.477686
AW342842	-1.32228	-1.36799	-1.26562	-0.562276	0.575036	0.108086	0.676041	-0.260787	-0.713325	-0.0759813
AW115575	-3.73561	-3.11093	-3.45126	-3.65463	0.181709	0.10812	0.64228	-0.595705	-1.29021	-0.36497
AW342621	-0.904077	-0.736235	-0.786758	-0.860067	0.450467	0.111943	0.331643	-0.674187	-0.698045	-0.173372
BM183382	-2.26846	-2.04406	-2.22336	-2.00889	0.396645	0.113106	-0.152375	-0.254585	-1.03697	-0.257238
AY034614	-1.15264	-1.2561	-1.6764	-1.31806	0.317836	0.113471	0.509021	-0.22569	-0.374874	-0.442688
BE017477	-1.79702	-1.21609	-1.33275	-1.3507	0.521788	0.115999	0.114721	-0.424669	-0.5445	-0.120887
BI890056	-3.40143	-3.33449	-3.33573	-3.72676	0.12764	0.116643	0.438447	-0.476614	-1.31705	-0.194394
BI846235	-1.65145	-1.69193	-1.30818	-1.13376	0.428438	0.116861	0.0794972	-0.639239	-0.858072	-0.219186
AW058706	-1.73754	-1.76327	-1.67627	-1.23653	0.269446	0.117353	0.795187	-0.499377	-0.538582	-0.353489
AI957865	-2.29481	-1.71033	-1.64501	-1.19585	0.509308	0.117478	0.437391	-0.585742	-1.28998	-0.555303
BI867407	-2.08059	-1.67614	-1.87813	-1.59369	-0.230322	0.118595	0.236076	-0.389813	-1.08958	-0.240648
AF293369	-1.39984	-1.69478	-1.66788	-1.57676	0.382912	0.11874	0.0984988	-0.453551	-1.48257	-0.596849
AI588293	-2.28192	-1.8776	-2.1863	-1.69686	0.375786	0.120447	0.0829891	-0.358432	-0.612718	-0.107325
AF137532	-0.90754	-0.572059	-0.760422	-0.740758	0.699761	0.123319	0.688052	-0.143485	-0.253731	NA
BI878018	-3.57974	-3.04381	-2.86474	-2.95861	0.0949776	0.125977	0.239243	-0.795759	-1.44769	-0.539034
BM036445	-2.55017	-2.22561	-1.89948	-1.82168	0.148898	0.126694	0.532922	-0.892342	-0.927918	-0.27192
AW175450	-1.52129	-1.15882	-1.10329	-1.15324	0.754661	0.126774	0.389581	-0.523754	-0.748428	-0.536083
BI877132	-6.95647	-5.81437	-5.78869	-6.84429	0.177302	0.126954	-0.12885	-0.41476	-1.42107	0.00822575
AY029300	-2.29168	-1.97352	-1.62758	-2.66014	0.377	0.128628	0.129871	-0.266314	-0.828319	-0.170872
BG302655	-2.08021	-2.08037	-1.42779	-1.51947	0.459249	0.13019	0.0383488	-0.498604	-0.812753	-0.09876
BM183795	-4.25528	-3.60955	-4.31069	-4.57233	0.164566	0.130345	0.0801423	-0.415419	-1.35858	-0.357601
BI878593	-3.1486	-2.18837	-2.37441	-2.87472	0.264374	0.130538	0.569779	-0.401398	-1.13875	-0.406941
AW171527	-3.28321	-3.21508	-2.77856	-3.05202	0.390206	0.130881	0.306989	-0.602698	-0.998681	-0.319102
BI673483	-5.30912	-4.99482	-4.82929	-5.2982	0.625131	0.131482	0.147422	-0.810811	-1.37123	-0.337219
BG799667	-2.22139	-1.95462	-2.01466	-1.81128	0.495744	0.133302	0.397669	-0.146996	-0.764069	-0.0167544
AI943216	-2.45886	-2.74777	-3.04126	-2.6235	0.919904	0.133707	0.246205	-0.0357792	-0.625017	-0.332609
X84224	-4.94276	-4.22697	-4.56041	-5.19185	0.341212	0.134059	0.848026	-0.485857	-1.60413	-0.31962
BM095910	-1.61537	-1.36494	-1.17899	-1.45038	-0.135637	0.134197	0.145121	-0.482916	-1.23708	-0.62957
BM095990	-1.29593	-1.0761	-0.911529	-0.973935	-0.0471213	0.136187	0.041256	-0.47854	-0.744441	-0.490871
AW018979	-1.61033	-1.4677	-1.29994	-1.22557	0.455902	0.137298	0.170402	-0.303404	-0.55643	-0.260497
BI889061	-1.59547	-1.33571	-1.1878	-1.43898	0.243409	0.137774	0.456664	-0.600149	-1.02482	-0.39382
BM182761	-1.35345	-1.49333	-1.31435	-0.902292	0.305199	0.137843	0.160718	-0.433624	-0.463607	-0.192214
BI878280	-3.48524	-2.73315	-2.42491	-2.26626	-0.176684	0.137995	-0.226212	-0.711152	-1.35494	-0.475348
AW115587	-1.03731	-0.942625	-0.699476	-1.23788	0.301875	0.139089	0.165544	-0.425583	-0.473776	-0.460355
BI672117	-1.47043	-1.11366	-1.11901	-0.943546	0.209099	0.143313	0.182118	-0.304123	-0.604895	-0.225212
BM104170	-2.10498	-1.89286	-1.90143	-1.62656	0.178728	0.144777	0.120317	-0.442874	-1.1227	-0.333511
AW115718	-1.55304	-1.09734	-1.15028	-1.33175	0.0951602	0.145813	0.169696	-0.411989	-0.789051	-0.196506
BM095897	-5.18722	-3.84985	-4.20159	-4.68269	0.238437	0.146055	0.235387	-0.40783	-1.78457	-0.270793
BI891402	-2.09602	-1.99848	-1.22021	-1.60928	0.136578	0.146478	0.275576	-0.683048	-1.09416	-0.545499
AY034615	-2.06291	-1.8317	-1.87529	-2.13825	0.267411	0.146795	0.358492	-0.262611	-0.815342	-0.279617
AW116685	-1.96891	-1.64483	-1.61234	-1.48214	0.233698	0.147121	0.13931	-0.503865	-0.749179	-0.365034
AW116466	-3.30626	-2.73421	-3.09756	-3.67504	0.373472	0.147716	0.202727	-0.434018	-1.03563	-0.0890365
BI840738	-2.3196	-1.94926	-2.21561	-1.97637	0.306629	0.14908	1.01213	-0.565905	-1.02355	0.0239281
AW422248	-1.75544	-1.65581	-0.895354	-1.93166	0.28945	0.151339	0.352938	-0.53782	-0.73648	-0.174179
BI892293	-6.15063	-5.02315	-5.44439	-5.46003	0.530309	0.151966	1.01413	-0.321802	-1.69609	-0.234389
AW170981	-4.01049	-3.42419	-3.23654	-3.64781	0.359226	0.151979	0.39817	-0.376451	-1.71581	-0.337437
BM185186	-1.8687	-1.35354	-1.47087	-1.1143	0.153754	0.154677	0.309535	-0.412117	-0.852659	-0.114405
BI886200	-1.27949	-1.041	-1.12458	-1.04907	0.14542	0.155816	-0.0951039	-0.5495	-0.876424	-0.285797
AW344302	-0.858265	-1.21612	-1.02793	-1.01785	0.508791	0.156384	0.346187	-0.537401	-0.252712	-0.31576
AW116010	-1.3329	-1.29426	-1.07239	-0.729617	0.396092	0.156682	0.361739	-0.372188	-0.536545	-0.229867
BM184851	-1.46042	-1.23606	-1.83361	-1.38025	0.185012	0.157132	0.397523	-0.174548	-0.786423	-0.111633
BM036958	-1.76471	-1.65609	-1.14029	-1.36506	0.134627	0.158869	0.285795	-0.510422	-0.881689	-0.166008
BM104526	-6.41674	-4.6778	-5.34862	-6.80021	0.187736	0.15899	0.846972	-0.594473	-2.10135	0.00822575
AW116237	-1.24929	-1.32935	-1.34447	-1.10831	0.0364207	0.16024	0.195799	-0.517028	-0.484694	-0.432678
BM181653	-1.51788	-1.45401	-1.51606	-0.872778	0.399334	0.160536	0.288848	-0.533611	-0.825268	-0.186975
BI887230	-3.01026	-2.15196	-2.47322	-2.43469	0.156826	0.160566	0.0576334	-0.310695	-1.04237	-0.374062
AW232596	-2.27229	-2.00106	-1.75508	-1.519	-0.027792	0.160657	0.516141	-0.865857	-1.99087	-0.638595
BI979995	-1.18318	-0.813853	-0.905361	-1.0607	0.414605	0.160693	0.362853	-0.126437	-0.493021	-0.225304
BM182782	-1.31974	-1.30329	-1.33705	-0.89954	0.317014	0.161545	-0.152092	-0.501085	-0.677245	-0.489329
AW116720	-1.79411	-1.44382	-1.01854	-1.4416	0.0786439	0.161946	NA	-0.799545	NA	-0.262854
BG304233	-2.26528	-2.1507	-2.34782	-2.15147	0.164863	0.162991	0.0530994	-0.514143	-1.12859	-0.34936
AW421273	-1.79419	-1.53602	-1.5569	-1.87835	0.614602	0.165941	0.185019	-0.199832	-0.596211	-0.0945933
BM082834	-0.97981	-0.984219	-0.702364	-1.1417	0.407046	0.166091	0.680303	-0.187739	-0.933357	-0.144522
BI888826	-2.07386	-2.21357	-1.94536	-2.11053	0.368742	0.167881	0.332007	-0.605879	-1.84511	-0.433879
BF717410	-1.01586	-0.849732	-0.703312	-1.06215	0.346631	0.169733	0.222285	-0.316807	-0.241052	-0.300392
BM095242	-6.05913	-4.29069	-5.44807	-6.19736	0.332009	0.175801	0.513361	-0.611577	-2.02995	0.00822575
BI886835	-1.97675	-1.98789	-1.64695	-2.04992	0.703417	0.177605	0.503117	-0.400913	-0.317858	0.271659
BM036916	-1.87578	-1.28543	-1.61989	-1.25321	0.40825	0.179397	0.398613	-0.445808	-0.889674	-0.288239
BF158294	-1.59788	-1.4983	-1.0235	-1.03564	0.546795	0.181457	0.13989	-0.409018	-0.51093	-0.121336
BI705744	-2.1323	-1.69962	-1.5112	-1.53879	0.193365	0.181809	0.271483	-0.281747	-1.12259	-0.205277
AW421002	-1.52776	-1.02424	-1.26003	-1.07227	0.673364	0.184849	0.38932	-0.30034	-0.845275	-0.499655
BE605692	-2.30192	-2.31246	-2.30514	-1.63773	0.0427919	0.186985	0.389165	-1.19243	-2.11064	-1.18867
U57964	-2.16642	-2.04663	-1.59812	-1.58808	0.240903	0.187269	0.272266	-0.288076	-0.773569	-0.248695
AF212941	-1.61709	-1.71358	-1.60771	-2.70359	0.205211	0.187569	-0.0966348	-0.345683	-0.960739	-0.333158
BM103127	-5.80026	-4.90876	-4.96434	-6.18248	-0.068148	0.187968	0.447208	-0.848539	-1.8509	0.00822575
BG304171	-0.994484	-1.32358	-1.09952	-1.8879	0.281246	0.188017	0.173452	-0.302165	-0.295754	-0.409576
BM036082	-0.670111	-0.873033	-0.94946	-0.800308	0.599796	0.188349	0.324055	-0.287653	-0.219943	-0.156596
AI588305	-1.55606	-1.35128	-1.51731	-1.54114	0.0920839	0.188989	0.237011	-0.310397	-1.59405	-0.21351
BG303493	-2.06216	-1.76983	-2.30868	-2.79999	0.0604013	0.189123	0.430547	-0.448339	-1.79474	-0.149611
BI867169	-1.25977	-1.10762	-0.883813	-0.746926	0.280329	0.189533	-0.00903638	-0.462323	-0.621919	-0.313623
BE017551	-2.08281	-2.04197	-2.08216	-2.51713	0.187608	0.191028	0.12626	-0.185053	-1.11172	-0.5592
BI887824	-1.86504	-1.75848	-1.12655	-1.94962	0.40423	0.192181	0.0693446	-0.526436	-0.478297	-0.437398
AJ400363	-1.24539	-0.947441	-0.923358	-1.14902	0.172233	0.192679	0.262109	-0.168283	-0.807542	-0.162632
AW171513	-1.28703	-1.22668	-0.930262	-0.788237	0.176047	0.192744	0.0455536	-0.534124	NA	-0.16034
BM096012	-1.80028	-1.37818	-1.34652	-1.43174	0.590449	0.194124	0.592361	-0.804891	-0.821664	-0.246576
BI878159	-2.23397	-1.83516	-1.59144	-1.9738	0.297356	0.194464	0.342473	-0.460095	-1.45857	-0.297749
BI886376	-3.15932	-2.64829	-2.207	-2.74562	0.00973761	0.195031	0.171353	-0.835514	-1.32516	-0.397512
BG302660	-4.90544	-4.28302	-4.08181	-5.09178	0.37558	0.1952	0.807961	-0.895589	-1.57554	-0.600487
BM035000	-1.44762	-1.10273	-0.886173	-1.13206	0.374249	0.196829	0.165102	-0.48555	-0.545844	-0.0750145
AW154457	-1.46008	-1.06773	-1.29439	-1.07671	0.264921	0.197098	0.65759	-0.53037	-0.861958	-0.193095
AF073289	-1.15447	-1.05209	-0.853869	-0.655509	0.557985	0.197234	0.454532	-0.406851	-0.569602	-0.602727
BM095815	-5.5528	-4.75283	-4.73366	-5.32561	0.464586	0.199492	0.549897	-0.358891	-1.24211	-0.33701
AW154153	-2.71301	-2.10366	-1.88964	-2.1353	0.260187	0.200951	0.378552	-0.520349	-1.25888	-0.287382
BM104100	-1.6198	-1.39803	-1.20268	-1.57406	0.252229	0.202139	0.710274	-0.50003	-0.709737	0.0168946
BI878681	-1.8461	-1.49593	-1.35063	-1.31416	0.221898	0.202914	-0.0335972	-0.308192	-0.832464	-0.251741
BM182311	-2.14051	-1.17637	-1.57293	-1.78776	0.264514	0.203093	0.186249	-0.326832	-0.957025	-0.27726
BM184271	-4.11155	-3.48185	-4.06401	-3.58163	0.652267	0.204021	0.838013	-0.391795	-1.8391	-0.132575
AW116000	-1.74648	-1.44615	-1.89932	-1.8082	-0.253549	0.204021	0.128853	-0.590874	-0.844119	-0.456143
BM104281	-2.21182	-1.77869	-2.48145	-2.55243	0.22097	0.204785	0.088461	-0.380309	-1.04362	0.0247627
BM103051	-1.75955	-1.81012	-1.47987	-0.763661	0.277625	0.206665	0.308625	-0.434287	-1.08362	-0.368898
BG303655	-1.13062	-0.82135	-1.07131	-1.13083	0.149862	0.211698	0.421606	-0.280292	-0.849315	-0.198604
BI890158	-4.08028	-3.46728	-3.81562	-4.06137	0.370739	0.212233	0.621745	-0.294868	-1.30269	-0.0979672
AW422929	-2.77651	-3.55989	-4.05524	-3.14189	0.0823412	0.213234	-0.0338273	-2.87197	-3.53261	-3.37202
BM095504	-3.22039	-3.05978	-3.18465	-2.76205	0.524218	0.214588	0.693189	-0.544444	-0.970705	-0.451448
BI979264	-1.95445	-1.50482	-1.58781	-2.06635	0.320184	0.215756	0.36956	NA	-0.61098	-0.122851
AF164441	-1.77163	-1.70381	-1.58323	-1.05539	0.583933	0.218176	0.46877	-0.122248	-0.43383	0.0918807
BM182440	-2.32937	-1.59151	-1.79469	-1.64179	0.0752961	0.219974	0.291284	-0.506054	-1.24388	-0.125041
BI887770	-2.69211	-2.27731	-2.431	-2.37898	0.702356	0.222012	0.498536	-0.21598	-0.710745	-0.0957993
AI384622	-4.63871	-3.77305	-4.21823	-5.09325	0.22891	0.224547	1.07542	0.0313144	-1.0884	0.00822575
AF095457	-5.83723	-4.26976	-4.51192	-6.49627	0.22891	0.224547	1.2946	0.0313144	-0.694091	0.00822575
AF406784	-4.6875	-3.50891	-4.10639	-5.11682	0.303166	0.224547	1.4742	0.0313144	-0.11357	0.00822575
BF717943	-6.48161	-5.85466	-5.57478	-6.88468	0.22891	0.224547	1.6328	0.0313144	-0.11357	0.00822575
AI497232	-5.65194	-3.89105	-4.66811	-6.42109	0.22891	0.224547	1.89207	-0.599581	-1.55483	0.00822575
AI882824	-4.98322	-4.91633	-4.7805	-5.84405	0.22891	0.224547	1.50532	0.0313144	-0.643357	0.00822575
BG302504	-6.00842	-3.53656	-4.6514	-6.69136	0.22891	0.224547	1.21811	0.0313144	-0.636446	0.00822575
BM104369	-2.20201	-1.73634	-1.83277	-2.07739	0.157564	0.226092	0.312523	-0.787759	-1.19213	-0.57952
AI964116	-6.47137	-4.74438	-5.44	-6.97633	0.352034	0.226274	1.06075	-0.527959	-1.57416	0.00822575
BI709863	-3.11655	-2.53919	-2.3787	-2.57699	1.00488	0.227593	0.00231383	-0.689781	-0.933949	-0.108539
BM101787	-3.74263	-3.56825	-3.16851	-3.65371	0.193965	0.232036	0.444011	-0.750257	-1.11998	-0.0342942
BI984663	-2.56961	-2.19031	-2.07591	-2.14532	0.451467	0.232068	0.644161	-0.466139	-0.94891	-0.318938
BI890317	-1.05739	-0.713572	-0.960771	-0.557475	0.473426	0.232773	0.627382	-0.301329	-0.645631	-0.185299
BI428904	-1.44285	-1.13943	-1.12826	-0.922257	0.422776	0.233508	0.04835	-0.275844	-0.577946	-0.263417
BI864978	-1.13435	-0.755591	-0.844034	-0.652139	0.850717	0.23482	0.573313	-0.118327	0.234588	-0.504226
AW077754	-1.20829	-1.1416	-0.839652	-0.749126	0.215784	0.236123	0.288167	-0.573628	-0.784182	-0.494753
BM154039	-1.75703	-1.44998	-1.29449	-1.31429	-0.0284569	0.239761	0.180899	-0.394002	-0.978167	-0.3853
BM095390	-3.75426	-3.51625	-3.71376	-3.53103	0.684322	0.240063	0.562966	-0.560908	-1.88081	-0.258523
BM104000	-5.69409	-4.26282	-5.02542	-5.52336	0.0188519	0.240193	0.202569	-0.599449	-2.23185	-0.508375
BI325685	-2.2816	-1.98634	-1.68784	-1.72246	0.205266	0.242956	0.0685542	-0.645891	-1.17064	-0.528384
BI891936	-3.63548	-2.29977	-2.56083	-3.34517	0.285865	0.247741	0.818715	-0.670638	-1.63853	-0.500878
AW115990	-1.28237	-1.56798	-1.22709	-1.10278	0.756187	0.249155	-0.0325947	-0.291212	-0.419856	-0.0780162
BI876440	-1.63842	-1.35795	-1.16202	-1.66605	0.28904	0.250309	0.412894	-0.482952	-1.1724	-0.261723
BI846713	-1.29334	-1.53375	-1.06689	-1.74206	0.619143	0.250881	0.548499	-0.377113	-0.297825	-0.166107
AI942590	-1.51643	-1.45314	-1.62982	-1.21871	0.32831	0.251787	0.221043	-0.511646	NA	-0.306222
BM101672	-1.61752	-1.26038	-1.14185	-0.891531	0.338125	0.253605	0.473758	-0.218132	-0.773195	-0.152032
BG302910	-1.99013	-1.81393	-1.68392	-0.797405	0.433039	0.254313	0.60791	-0.509375	-0.947039	-0.368241
AW116727	-2.35654	-1.66124	-1.30153	-1.29813	0.494987	0.256267	0.304431	-0.91922	-0.709027	-0.399782
BI980747	-1.65159	-1.12795	-1.14668	-1.27095	0.202754	0.25641	0.0646527	-0.394062	-0.628298	-0.270831
AW115871	-4.35591	-3.77218	-3.77173	-4.20396	0.281555	0.256735	0.325022	-0.746221	-1.42653	-0.671905
AW128192	-2.27319	-1.76912	-1.68296	-1.92609	0.269946	0.259091	0.454537	-0.348864	-0.992576	-0.490348
AI816689	-1.04716	-1.5513	-1.72566	-1.56807	0.559299	0.260188	0.178824	-0.620569	-0.564908	-0.123158
BG303890	-1.30337	-1.33385	-1.43008	-1.1064	0.037171	0.261533	0.309812	-0.575597	-0.956845	-0.231717
BG304070	-2.4343	-1.88412	-1.85725	-1.17091	0.0510647	0.26188	0.544241	-0.41868	-1.86352	-0.486336
BI878962	-1.17158	-0.71115	-0.750095	-0.798662	0.249769	0.262563	0.478434	-0.236134	-0.542489	-0.351272
AI721423	-1.01308	-1.3519	-0.911295	-1.02415	0.474549	0.266592	0.475817	-0.599661	-0.303617	0.0270728
BG799122	-0.663803	-0.707127	-0.435462	-0.728405	0.465991	0.267915	0.397873	-0.393283	-0.353569	-0.342035
BI878683	-1.11724	-1.13181	-1.2342	-0.792691	0.187706	0.26975	0.221664	-0.158052	-0.571325	-0.219624
BG302588	-2.10432	-1.61152	-1.44547	-1.86353	0.229901	0.271198	0.434835	-0.549559	-0.957558	-0.214344
BI474187	-6.05917	-4.94967	-5.65082	-7.91284	0.434521	0.271425	2.49151	0.191982	-0.790035	0.00822575
AF417241	-1.98456	-1.78861	-2.08265	-2.77422	0.175669	0.271508	0.0190588	-0.310079	-1.13283	0.0201908
AF329830	-2.79072	-2.96798	-2.3031	-2.50943	0.0751646	0.271607	0.00185658	-0.443567	-1.14112	-0.316366
BI867570	-5.29613	-3.9466	-4.21395	-5.14542	0.161343	0.273563	0.282301	-0.748456	-1.69143	-0.562298
BI887212	-1.9719	-1.18736	-1.29568	-0.992244	0.209236	0.277139	0.307365	-0.292638	-0.76795	-0.0558531
BF157346	-1.8235	-1.51568	-1.35902	-1.50613	0.228374	0.277808	0.15116	-0.251356	-0.920427	-0.291131
BM104433	-6.21909	-4.03967	-4.7804	-6.32676	0.249421	0.278784	1.01656	-0.159731	-0.833576	0.00822575
BM071837	-2.12571	-2.02267	-2.18396	-1.80485	1.00852	0.27968	0.389873	-0.271242	-0.843865	-0.329944
AW343332	-1.05416	-1.37624	-1.07461	-1.94688	0.478607	0.280727	0.360272	-0.432659	-0.456763	-0.252092
AW344046	-2.24902	-2.37989	-2.42069	-2.23715	0.315609	0.281834	0.180947	-0.376261	-0.780323	0.0990898
BI979948	-3.6143	-3.4974	-4.16161	-4.21247	0.44536	0.282175	0.205084	-0.990593	-1.77513	-0.908498
AI721909	-1.24814	-1.24386	-0.89609	-1.31525	0.485472	0.282344	0.242752	-0.311181	-0.791658	-0.0524356
BG884507	-2.12043	-1.69702	-1.42025	-1.33524	0.393085	0.283413	-0.0946868	-0.195995	-0.808298	-0.345047
BI888620	-2.12849	-2.46544	-2.44626	-3.29378	0.299587	0.286224	0.70938	-0.47329	-1.04429	-0.133991
BM185291	-5.17626	-4.09015	-4.40607	-4.78809	0.851134	0.286692	0.466037	-0.216675	-1.49097	-0.175994
BM004977	-1.55915	-2.30427	-1.76082	-1.57447	0.956671	0.288975	0.0546915	-0.569648	-0.608945	-0.146025
BG303948	-1.63033	-1.57555	-0.897763	-1.03707	0.340368	0.291245	0.140616	-0.945027	NA	-0.481075
BM095156	-2.15767	-2.21481	-2.07908	-2.11426	0.512002	0.292637	0.157601	-0.7331	-1.15767	-0.378896
BI877620	-1.27815	-1.31302	-1.08125	-0.693356	0.420756	0.292882	0.751437	-0.157507	-0.575475	0.00253812
AW154091	-2.5962	-1.91214	-2.18785	-2.83131	0.355222	0.293307	0.0396406	-0.332162	-1.03456	0.0464509
BG303359	-2.13349	-1.89413	-1.97249	-1.42538	0.535735	0.295314	0.460008	-0.567453	-1.09913	-0.601869
BI877292	-1.77203	-1.56908	-1.39898	-1.26155	0.495532	0.296919	0.448881	-0.767637	NA	-0.776723
BM095607	-5.65339	-4.30244	-5.04392	-6.17309	0.22891	0.297918	0.811038	-0.527448	-1.0996	0.00822575
AW058757	-1.58144	-1.43938	-1.06965	-1.02478	0.265327	0.298609	0.114312	-0.277158	-0.612584	-0.256652
BM101666	-2.92255	-2.4736	-1.87043	-1.56512	0.585493	0.299101	0.631464	-0.603974	-1.60176	-0.44979
AF076918	-5.19984	-4.57327	-4.76043	-5.52116	0.433054	0.299167	0.289441	-0.537364	-1.07527	0.0242779
BG303979	-1.19644	-1.37923	-1.32373	-0.988204	0.436841	0.299585	0.180139	-0.449101	-0.830432	-0.311906
AI958596	-1.828	-1.35014	-1.46373	-1.73827	-0.0551642	0.300369	-0.0235055	-0.75019	-1.40953	-0.724807
AW343609	-1.06475	-0.879422	-0.754769	-0.707727	0.485126	0.300997	0.420063	-0.247569	-0.572785	-0.0978828
BI888567	-1.6631	-1.61205	-1.53696	-0.927181	0.314582	0.301925	0.286768	-0.141232	-1.09776	-0.216155
AW116490	-1.61083	-2.01356	-1.68464	-1.30089	0.417605	0.302486	0.0103302	-0.616523	-0.552947	0.0122397
AF414110	-2.00423	-1.9607	-1.8642	-1.89443	0.275168	0.302756	0.428707	-0.317425	-1.00403	-0.320946
BG304241	-2.02915	-1.33798	-1.52389	-1.27731	0.487387	0.304261	0.626596	-0.342288	-1.38219	-0.658472
AF176316	-2.64957	-2.37267	-2.35997	-2.41773	0.313965	0.30741	0.0776824	-0.797261	-1.34376	-0.64218
AW343858	-1.83817	-1.28309	-1.21847	-1.54465	0.076701	0.308735	0.217135	-0.330787	-0.897304	-0.107246
BM101604	-2.46457	-2.03729	-1.74452	-2.62221	0.384126	0.311177	0.37839	-0.614573	-0.698441	-0.223483
AI584394	-1.22549	-1.1931	-1.17026	-1.86215	0.49276	0.312849	0.180902	-0.183742	-0.532	0.0113309
AW184187	-2.35531	-3.6516	-4.46311	-3.30481	0.14499	0.313033	1.02814	-0.554569	-0.417785	0.00822575
BI866941	-3.05441	-2.60361	-2.62511	-2.68366	0.262791	0.313568	-0.047906	-0.604935	-1.39709	-0.587479
BG883210	-2.17811	-1.43991	-1.23794	-1.1914	0.367631	0.31361	0.0681489	-0.549601	-0.715043	-0.212103
BI889692	-1.23943	-1.12846	-0.935745	-1.03942	0.527233	0.314284	0.477221	0.0374402	-0.356205	-0.0490067
AW170860	-6.51637	-4.77385	-5.15624	-6.19166	0.495999	0.314291	0.593875	-0.666542	-1.75352	-0.497513
BM182720	-4.50156	-4.17583	-3.61447	-4.04797	0.568991	0.315506	0.446317	-0.708208	-1.45169	-0.536145
BF718103	-1.45225	-1.05869	-1.50531	-1.97579	0.28086	0.316022	0.584534	-0.104731	-0.542642	-0.0820497
BI888575	-0.786229	-1.0892	-0.716639	-1.41842	0.557602	0.316658	0.247199	-0.609352	-0.172708	-0.190922
BI886736	-2.29188	-1.47955	-1.3748	-1.02193	0.253277	0.319099	0.327363	-0.134338	-1.04533	-0.229011
AW165313	-1.80575	-1.61978	-1.19808	-1.18488	0.529189	0.320519	0.679466	-0.222388	-1.71917	-0.0924289
AW077730	-2.07928	-2.08463	-1.55746	-1.57256	0.617097	0.323472	0.711723	-0.691969	-1.52837	-0.383223
BI887332	-4.05593	-3.50139	-3.52203	-4.77244	0.421871	0.325117	0.591574	-0.638018	-1.45678	-0.34491
AF111712	-1.31154	-1.10024	-0.887765	-1.42476	0.334327	0.325917	0.448952	-0.227911	-0.6285	-0.010154
AW171377	-1.83828	-1.73544	-1.43209	-1.64891	0.4824	0.326132	0.599633	-0.351008	-0.959562	-0.390196
BI705591	-1.31677	-1.22818	-0.79564	-0.592134	0.417083	0.326582	0.471785	-0.461064	-0.742062	-0.25278
AW115560	-1.94855	-1.52873	-1.23857	-1.3636	0.175002	0.328684	0.177819	-0.358362	-0.837545	-0.143771
U57965	-4.16776	-3.75228	-3.36262	-4.08887	0.436429	0.331656	1.24076	-0.590456	-2.31394	-0.162612
BI897419	-2.54962	-2.03537	-2.20486	-1.69689	0.525242	0.33358	0.561632	-0.123925	-0.924695	-0.0881168
AJ011790	-5.64111	-4.77714	-5.10707	-5.6624	0.55047	0.335341	0.725086	-0.22176	-1.12725	0.00822575
BM185181	-3.17033	-3.02128	-3.14969	-2.57277	0.315031	0.335408	0.666503	-0.34143	-1.52274	-0.355643
BM082666	-1.80794	-1.26116	-1.00366	-1.6679	0.523381	0.336585	0.817841	-0.120691	-0.263048	-0.469803
AI721398	-1.78183	-1.21006	-0.723786	-1.23071	0.568384	0.336679	0.657203	-0.187052	-0.724688	-0.382868
BI889074	-3.23097	-2.97322	-2.77602	-3.24541	0.573149	0.339202	0.16622	-0.594398	-1.10699	-0.484021
AI877506	-2.16924	-1.70461	-1.52878	-1.98451	0.232835	0.33923	0.824117	-0.190064	-0.876828	-0.109351
BM156918	-4.39979	-3.33451	-4.05117	-4.49263	0.312672	0.340768	-0.0223389	-0.192053	-1.30183	0.0255792
BG883812	-3.64123	-2.86456	-2.53314	-2.89166	0.610235	0.341022	0.328676	-0.371997	-0.627835	0.0406051
AI641148	-0.58595	-0.417736	-0.576546	-0.590091	0.416792	0.341914	0.476163	-0.356528	-0.563025	-0.163968
BI866770	-0.693079	-0.728554	-0.664519	-0.442375	0.401642	0.344475	0.297658	-0.421741	-0.694799	-0.261737
BM103032	-1.46454	-1.37145	-1.64875	-1.2878	0.125593	0.345563	0.0416461	-0.375985	-0.893401	-0.120695
BM183874	-1.86074	-1.51867	-1.03467	-1.23003	0.0591993	0.346618	0.0277967	-0.36444	-0.810248	-0.20807
AW233564	-3.3874	-3.53096	-2.90622	-3.29727	0.524558	0.347072	0.109407	-0.737881	-1.04878	-0.314157
BI843286	-4.64068	-4.11712	-3.97347	-4.65167	0.349738	0.348978	0.0694601	-0.444157	-1.31109	-0.0579885
BI880521	-1.19636	-1.40639	-1.04607	-1.5022	0.523287	0.349186	0.29524	-0.564798	-0.443649	-0.060717
AW154211	-1.18206	-1.33638	-1.36093	-0.555608	0.563519	0.349803	0.634619	-0.499048	-1.37806	-0.52094
BM037469	-2.57307	-1.95037	-1.98857	-2.2992	0.107417	0.350114	0.424638	-0.481896	-1.12255	-0.702835
AW115865	-1.24026	-1.0966	-0.870033	-0.590779	0.837394	0.350207	0.503381	0.0787576	-0.354025	0.0565249
AW344075	-3.80491	-2.77777	-3.53018	-3.49763	0.452131	0.350388	0.418901	-0.577441	-1.612	-0.621004
BI705594	-2.39226	-2.31426	-2.24832	-2.72157	0.525634	0.351425	0.61884	-0.366832	-0.895445	-0.114783
AY057057	-1.72576	-1.69053	-1.34924	-1.56455	0.313367	0.351552	0.278759	-0.332921	-0.534528	-0.258334
BI876694	-1.97787	-2.31195	-2.00979	-3.64132	0.262031	0.353018	0.743257	-0.528232	-0.834096	-0.0595224
BI475563	-0.568906	-0.591836	-0.609853	-0.558502	0.295021	0.353301	0.77275	-0.684483	-1.43558	-0.703691
BM186270	-3.85148	-3.53304	-3.9915	-4.43108	0.705638	0.354286	-0.120798	-1.1635	-1.56132	-0.817748
AJ011789	-6.23259	-5.00571	-5.32359	-6.57533	0.572599	0.354295	0.517942	-0.273294	-0.892896	0.00822575
AW170913	-1.95235	-1.55839	-1.86387	-1.59468	0.75003	0.355061	0.833329	-0.262381	-1.1104	-0.379773
BM183654	-2.94794	-2.18383	-2.68273	-2.36347	0.222019	0.355806	-0.104213	-0.74313	-1.48286	-0.429561
AW117161	-2.24574	-2.19848	-1.98209	-1.75984	0.508572	0.356699	0.39111	-0.396457	-0.959164	-0.188658
AI657827	-5.61959	-5.06974	-5.45755	-7.11734	0.22891	0.36021	0.514022	-0.278785	-1.45933	0.00822575
AW128293	-1.16756	-0.910553	-0.950719	-1.25303	0.463419	0.361395	0.145992	-0.459635	-0.3212	0.0441925
BI878810	-1.46312	-1.28184	-1.43039	-1.03059	0.52993	0.361873	0.607133	-0.361997	-0.72789	-0.0222918
BI705525	-0.772263	-0.941452	-0.795466	-0.571831	0.398389	0.362374	0.236806	-0.602892	-0.211851	-0.115949
AI322178	-1.48679	-1.62015	-1.30857	-2.08347	0.698013	0.363558	0.348473	-0.296134	-0.506338	-0.0475962
BI843250	-1.25123	-0.751348	-0.709343	-1.01358	0.521536	0.364184	0.252864	-0.244034	-0.487949	0.0688175
BM184105	-5.77148	-3.96355	-4.64712	-5.69193	0.395194	0.36579	0.862646	-0.458204	-1.484	-0.260566
BM070561	-1.22887	-1.46586	-1.59403	-1.41835	0.803467	0.366958	0.237601	-0.234321	-0.479966	-0.175297
BM184017	-1.0578	-0.702441	-0.993912	-0.739689	0.449511	0.36698	0.339964	-0.257671	-0.805172	-0.134553
BI979131	-2.1572	-1.94573	-1.69922	-1.43357	0.213619	0.367595	0.177338	-0.356707	-0.834697	-0.24834
AW115638	-1.82702	-1.34722	-1.07095	-1.15603	0.477047	0.367843	0.868014	-0.365902	-0.993961	-0.162844
BG304225	-1.51398	-1.22307	-1.24371	-0.724689	0.788714	0.369132	0.391102	-0.375917	-0.934836	-0.572063
AW076817	-2.36809	-2.13034	-1.98417	-2.13175	0.545577	0.37129	0.0410075	-0.489912	-0.681016	-0.126334
AW175443	-1.7813	-1.65627	-1.53955	-1.47753	0.227747	0.372148	0.497614	-0.357413	-1.97394	-0.155437
BI877878	-3.24396	-2.5849	-2.9566	-3.44122	0.543452	0.373076	0.254897	-0.838621	-1.50743	-0.539599
BI979556	-0.962909	-1.13029	-1.17182	-0.583683	0.737709	0.374422	0.474489	0.0495602	NA	0.0714073
BI882518	-1.48148	-1.3028	-1.72426	-1.79123	0.532952	0.374484	0.483799	-0.13041	-0.48847	0.0810602
AW420915	-1.88021	-1.38034	-1.50159	-1.18564	0.18254	0.374782	0.276544	-0.166622	-0.719973	-0.128883
BI878900	-1.67881	-1.44057	-1.20952	-0.92653	0.37301	0.375609	0.328717	-0.148624	-0.460654	-0.18719
AW154498	-0.822383	-1.10461	-0.737991	-1.05347	0.382013	0.376469	0.338449	-0.645779	-0.36928	-0.0613854
BG307539	-1.43564	-1.47597	-0.803121	-1.02534	0.526312	0.377267	0.214031	-0.440412	-0.6641	-0.43616
AI545283	-2.23889	-1.48503	-1.707	-1.04556	0.545498	0.377806	0.589061	-0.201208	-1.58013	-0.46819
AW171049	-6.4538	-4.90121	-5.31754	-6.66934	0.617246	0.380922	0.456877	-0.415332	-1.42261	-0.189453
AI721420	-1.74526	-1.54156	-1.60774	-1.71397	0.514365	0.382856	0.341096	-0.46505	-0.700529	-0.0314605
BM184867	-3.03316	-2.58284	-2.54643	-2.54141	0.179833	0.384455	0.303719	-0.336574	-1.33912	-0.0786944
AW116542	-2.72255	-2.27225	-1.92374	-1.56654	0.239188	0.384534	-0.0810571	-0.46544	-0.835975	-0.379204
BM182238	-4.96886	-4.14085	-4.80611	-5.22105	0.104586	0.384789	0.333795	-0.674999	-1.86334	-0.641769
BG303835	-2.15892	-1.93662	-1.90082	-1.90171	0.288682	0.385384	0.436857	-0.549005	-1.47303	-0.270509
BM181720	-5.91288	-3.84424	-4.78234	-6.63524	0.450609	0.385581	1.33443	-0.125422	-1.07389	0.00822575
AW059068	-3.18829	-3.17188	-3.21397	-3.13743	0.0283304	0.388385	-0.0448956	-0.280079	-1.28728	-0.189798
AI964153	-4.86327	-4.2306	-3.41206	-5.92685	0.24937	0.389403	0.26601	-0.582134	-1.21774	-0.0973736
AI883911	-2.52855	-1.86831	-2.09074	-2.21007	1.05979	0.390313	0.369639	-0.268247	-0.75215	-0.211838
BI979975	-5.99519	-4.17712	-4.49149	-5.99697	0.430685	0.391171	0.923873	-0.701925	-1.70111	-0.249792
BI709704	-0.990738	-0.965382	-0.953931	-1.08144	0.40281	0.391175	0.251334	-0.226742	-0.477025	-0.111164
AW116771	-1.0959	-1.00874	-0.781453	-0.910994	0.658233	0.391466	0.112878	-0.214848	-0.439675	-0.0440104
BI710022	-3.01166	-1.92243	-1.62221	-2.21922	0.570746	0.391674	0.419441	-0.155123	-0.589301	0.14729
BI891349	-1.99873	-2.40184	-1.93645	-1.86554	0.647244	0.392032	0.434387	-0.383867	-0.653584	-0.183095
BI984262	-1.21684	-0.765549	-1.02938	-0.604788	0.862981	0.392538	0.375928	-0.247795	NA	-0.0305663
AW153664	-6.79188	-5.66103	-5.65575	-6.58453	0.686327	0.395603	1.04578	-0.249394	-1.26355	-0.290818
AW116537	-0.594572	-1.24254	-0.937359	NA	0.988283	0.395767	0.268481	-0.347742	0.00529387	-0.0244218
BM183271	-1.50902	-1.02538	-1.12093	-0.560953	0.73782	0.39602	0.502643	-0.091371	-0.941584	0.00722863
AW115582	-2.44013	-1.95333	-2.43173	-2.6053	0.196446	0.400571	0.552764	-0.371015	-1.1986	-0.199108
BI888914	-1.85125	-1.48511	-1.05594	-1.26651	0.472999	0.403569	0.0806036	-0.415173	-0.565684	-0.125076
BM103888	-4.06618	-3.65035	-3.62966	-3.37746	0.416897	0.404055	0.291597	-0.680696	-1.53028	-0.444753
BI983498	-1.27396	-1.16279	-1.14763	-0.858161	0.292281	0.40827	0.219971	-0.497927	-0.584744	-0.370621
BI892060	-1.24104	-1.223	-0.851943	-0.82982	0.473585	0.409157	0.52866	-0.212207	-0.394565	-0.0265849
BM072080	-1.46912	-1.17197	-1.07713	-1.1552	0.357853	0.410852	0.0694619	-0.303312	-0.724615	-0.212387
BM071786	-0.586791	-0.47417	-0.479642	-0.432521	0.488813	0.412429	0.588626	-0.275634	-0.557862	-0.662897
BI888143	-1.70825	-1.04693	-1.12048	-0.898114	0.402587	0.413441	0.287562	-0.275205	-0.638166	0.122064
BI889685	-1.51858	-1.63052	-1.21681	-1.67388	NA	0.413815	0.538123	-0.568819	-0.424777	-0.117924
AF210646	-0.726901	-0.393767	-0.637514	-0.442206	0.45431	0.414188	0.57539	-0.107119	-0.33474	-0.122153
AI522788	-1.47371	-0.797542	-1.18103	-0.678922	0.398759	0.414204	0.241749	-0.279511	-0.972764	-0.235026
U57390	-6.82699	-4.9941	-5.32844	-6.61904	0.562073	0.415906	0.948553	-0.812737	-2.05115	0.00822575
BI979865	-2.21836	-2.35542	-1.9664	-1.20738	0.342307	0.41623	0.430226	-0.503962	-0.890762	-0.240463
BM071805	-5.73822	-4.70079	-4.74571	-4.94836	0.601335	0.417437	0.886746	-0.903939	-1.82918	-0.740261
BG304232	-3.10851	-2.87491	-3.34852	-3.59519	0.857293	0.417622	0.521893	-0.167008	-0.99798	0.00941007
AW232088	-1.58134	-1.12053	-1.10786	-1.27581	0.349712	0.418898	0.263487	-0.597259	-0.528881	-0.0970916
BI888267	-1.76575	-1.40427	-1.18593	-0.837222	0.422638	0.419507	0.413201	-0.234818	-0.591148	0.0911231
AI588468	-2.20997	-1.81102	-1.89437	-1.70963	0.247932	0.42117	0.0751854	-0.432827	-0.985363	0.0393874
BI889437	-1.34097	-0.993335	-0.842334	-0.830215	0.202396	0.42428	0.492335	-0.12739	-0.698861	-0.0256781
BG729673	-6.31572	-5.27404	-5.60914	-6.96011	0.662044	0.42434	0.526077	0.40337	-0.763589	0.00822575
BI709770	-1.99607	-1.6043	-1.5833	-1.50624	0.188664	0.426958	0.386635	-0.312459	-0.80496	0.0941319
BG728901	-0.896429	-0.803815	-0.491859	-0.816357	0.555966	0.42946	0.219162	-0.438482	-0.236449	-0.25397
BM156904	-1.92991	-1.92051	-1.9734	-1.69122	-0.0439579	0.429811	0.584289	-0.337926	-1.24178	-0.049021
BM095386	-4.54277	-3.91681	-3.36841	-3.05607	0.671031	0.431385	0.508832	-1.70347	-2.20472	-1.70696
BI890893	-1.56096	-1.37029	-1.52012	-1.55992	0.520776	0.433435	0.18819	-0.27151	-0.93254	-0.0868049
BF717713	-0.985251	-1.06984	-0.800928	-1.34491	0.766129	0.43366	0.358908	-0.19546	-0.383442	-0.0660904
BI878002	-1.91994	-2.48532	-2.0443	-2.56359	0.985139	0.436555	0.112008	-0.157167	-0.787229	-0.0978756
BG303443	-6.04202	-4.61377	-4.72859	-7.54542	0.22891	0.440464	1.97	-0.384728	-1.86123	0.00822575
BI673676	-2.05892	-1.5718	-1.43093	-1.56692	0.0894411	0.441136	0.297477	-0.29635	-0.983549	-0.32193
AF397015	-2.23686	-2.06228	-1.48588	-2.37643	0.574062	0.441173	0.192911	-0.53537	-0.837544	-0.0438714
AW175541	-2.23549	-1.46719	-1.44286	-1.48893	0.650426	0.444513	0.660267	-0.459504	-0.887605	-0.515308
AW059478	-1.24911	-1.30866	-1.34524	-1.50756	0.451401	0.445064	0.445753	-0.415485	-0.62065	-0.245095
BG302807	-1.74793	-1.73402	-1.99262	-1.73112	0.704636	0.44775	0.659597	-0.219383	-0.788149	-0.0900492
AB040435	-5.92659	-4.82654	-5.03727	-6.16224	0.377314	0.448539	0.757027	-0.293983	-1.12896	0.00822575
BM181624	-1.6261	-1.64891	-1.42266	-1.33818	-0.0227635	0.449205	0.545873	-0.227344	-0.873101	-0.0742543
BM182245	-3.96267	-2.75901	-3.02656	-4.42608	0.371627	0.453271	0.271816	-0.199072	-0.994688	0.123914
AI878740	-0.930408	-1.00758	-0.915238	-0.84707	0.326327	0.453302	0.442244	-0.234429	-0.977566	-0.304768
AW019486	-1.48186	-1.09647	-1.02489	-1.22088	0.632755	0.453763	0.253676	NA	-0.786521	-0.25264
AI878421	-1.69856	-1.25771	-1.49285	-1.87727	0.534224	0.455249	0.221546	-0.259915	-0.757174	-0.122277
BM183770	-2.04115	-1.97117	-1.27006	-1.74459	0.482729	0.45607	0.534015	-0.115382	-0.682874	0.197336
AW153472	-4.90499	-4.37773	-4.43505	-4.52683	0.241732	0.456822	0.598484	0.0079175	-2.21123	-0.0358158
BI839625	-2.50783	-2.42181	-1.99341	-2.0814	0.437689	0.457327	0.319447	-0.590232	-1.06835	-0.398509
AF387820	-2.30796	-1.97077	-1.76036	-1.43198	0.721414	0.458416	0.496581	-0.268558	-0.672817	0.130427
AI957869	-0.5901	-0.655646	-0.673798	-0.480267	0.543262	0.458528	0.331992	-0.261219	-0.182799	0.102654
AI959214	-0.864765	-0.862349	-0.921442	-1.42524	0.377047	0.458811	0.165104	-0.242128	-0.338296	-0.124636
BI886461	-0.872204	-1.07117	-0.889664	-0.482909	0.517176	0.459216	0.417494	-0.0548888	-0.331711	0.0459651
BI892353	-6.10862	-4.91884	-5.02252	-6.10975	0.672447	0.461003	0.695104	-0.581652	-1.46531	-0.0586124
BI708320	-3.07614	-2.68749	-2.58282	-2.71685	0.384234	0.462335	0.447261	-1.06028	-1.43847	-0.961818
BI867894	-3.18271	-2.53856	-2.10851	-2.15416	0.414404	0.466808	0.544206	-0.688162	-1.35162	-0.858142
BI888816	-1.85539	-1.36023	-1.01509	-1.65832	0.278421	0.468646	0.482947	-0.0812278	-0.648251	-0.239465
AW128153	-2.17625	-1.71858	-1.96861	-2.56401	0.406265	0.468797	-0.0641879	-0.108728	-0.918986	-0.0606241
BI983343	-2.40244	-2.29051	-2.10241	-2.14838	0.382263	0.473524	0.297698	-0.511888	-0.9718	0.00857487
BM185380	-3.54313	-2.61339	-2.0108	-2.12769	0.0900669	0.475218	0.789562	-0.80995	-1.86402	-0.915528
BM182178	-2.01514	-1.70944	-1.56302	-2.72985	0.248754	0.477997	0.206487	-0.273356	-1.10912	-0.236981
BI979955	-1.23717	-1.09865	-0.725416	-0.617693	0.368142	0.478496	0.25796	NA	-0.519844	0.0416842
BI979059	-2.40414	-2.42942	-2.18379	-2.27952	0.512954	0.478775	0.309775	-1.83077	-1.92178	-1.75758
AI722548	-1.54497	-1.09678	-1.26154	-1.10309	0.379957	0.480298	0.725292	0.0445842	-0.950424	-0.197318
BI563294	-1.39216	-1.20732	-1.0323	-0.634969	0.604827	0.489579	0.56906	-0.205509	-0.548321	-0.100752
BI704370	-1.2816	-1.46544	-1.11835	-1.10991	0.222142	0.489998	0.581178	-0.300997	-0.899587	-0.213902
AI959558	-2.56422	-2.56291	-2.85788	-2.28712	0.473447	0.49114	0.756382	-0.188374	-1.40384	-0.209294
BM104057	-2.24316	-1.89722	-1.75564	-1.51733	0.693345	0.497971	0.360112	-0.172373	-0.884366	-0.283821
BI886657	-1.2971	-0.970509	-0.77531	-1.11971	0.310028	0.499186	0.627969	-0.147911	-0.643407	-0.050913
BI891315	-0.875588	-1.07482	-1.06736	-1.04521	0.838549	0.501549	0.36836	-0.371469	-0.103645	0.19624
BI980160	-1.12153	-0.796882	-1.01368	-0.829141	0.528639	0.502484	0.951034	0.100149	-0.41718	0.220269
AW076964	-5.72711	-4.9414	-5.02661	-6.28698	0.676844	0.504736	0.626056	-0.364403	-1.12195	-0.117006
BG303723	-0.713454	-1.17325	-0.830293	-0.545115	0.589712	0.505484	0.392166	-0.320558	-0.395923	-0.355165
AW115821	-2.17456	-1.61862	-1.73857	NA	0.555537	0.50802	0.0935371	-0.844028	-0.373796	-0.460254
BI866580	-0.738231	-0.749187	-0.821306	-0.326479	0.804923	0.50827	1.01194	0.0143291	0.0686405	0.139625
AF302789	-1.29513	-1.48843	-0.597908	-1.26782	0.834327	0.508388	0.625297	-0.0924059	-0.640293	-0.224526
BM183873	-1.61651	-0.75812	-1.67209	-1.79929	0.251412	0.509488	0.932503	-0.403313	-1.29098	-0.163682
BM082533	-1.25699	-1.45906	-1.12167	-1.35741	0.367766	0.514193	0.358403	NA	-0.512676	-0.195658
BI840114	-2.02363	-1.82025	-1.87645	-1.58252	1.05251	0.517412	0.537348	-0.133819	-0.316193	0.27069
AJ278269	-2.07816	-2.138	-1.77201	-2.93954	0.882662	0.518394	0.709192	-0.41546	0.332904	0.253101
BM183260	-2.62858	-2.58684	-2.55812	-2.45959	0.394748	0.518698	0.569422	-0.362819	-1.38811	-0.32758
BI980223	-1.38197	-1.04482	-1.01838	-1.6729	0.326639	0.518825	0.339962	-0.380711	-0.873173	-0.327604
BI979304	-1.47194	-1.29361	-0.812019	-0.802938	0.85061	0.518877	0.423359	-0.493525	-0.581899	-0.0700945
BF717944	-1.9203	-1.56334	-1.23309	-0.956599	1.30552	0.520811	0.850293	0.21992	0.161573	0.484991
BM101527	-6.37027	-4.66843	-4.88217	-6.3696	0.526485	0.522362	0.551192	-0.536394	-1.53457	0.00822575
AW422818	-1.11741	-1.14025	-0.620061	-1.08728	0.173557	0.523568	0.498607	-0.687212	-1.25067	-0.381254
BG303472	-1.40756	-1.34233	-1.25672	-1.51918	0.188295	0.525409	0.276452	-0.209961	-0.671177	0.0605813
AI793622	-2.22409	-2.03217	-1.65308	-1.31318	0.741266	0.525536	0.629216	-0.680399	-0.96637	-0.298891
BG303490	-0.841975	-0.820571	-0.660574	-0.494385	0.272827	0.526987	0.434077	-0.475944	-0.545575	-0.200568
BI866874	-2.15451	-1.48035	-1.25766	-1.922	0.438401	0.528608	0.224791	-0.613024	-0.931588	-0.323074
AF137535	-0.855398	-0.949725	-0.733914	-0.649087	0.305061	0.528838	0.124787	-0.448902	-0.326308	-0.0366583
AW171204	-2.44989	-1.77475	-1.92852	-1.91495	0.344376	0.531505	0.270107	-0.222258	-1.06728	-0.359509
AF349412	-1.50493	-1.32658	-0.844875	-0.432802	1.39352	0.535607	1.24926	0.145108	-0.857266	0.0271775
BM183234	-1.53129	-1.12399	-0.850714	-0.912729	0.0937951	0.544297	0.398866	-0.266754	-0.762552	-0.177409
AW343764	-0.679976	-0.572707	-0.745549	-0.613025	0.377492	0.546142	0.171845	-0.398547	-0.236064	-0.125893
BI843110	-1.24762	-1.0662	-0.849424	-0.694142	0.603043	0.548926	0.498446	-0.099506	-0.44387	-0.00424218
AW154129	-1.93504	-1.10354	-0.95614	NA	0.814677	0.553643	0.592697	-0.421212	-0.883426	-0.457304
BI672111	-1.22467	-0.864395	-1.0331	-1.07666	0.590538	0.554963	0.6378	-0.0730185	-0.804517	-0.0242507
BM096011	-6.54477	-4.89976	-5.18478	-6.50492	0.74738	0.55752	0.88359	-0.231935	-1.33259	0.00822575
BI867066	-2.47122	-1.89786	-1.65375	-1.90965	0.482073	0.561044	1.35375	-0.477088	-0.77425	-0.430015
BG307533	-1.65317	-1.55513	-1.5394	-1.72849	0.203706	0.562205	0.283756	-0.142906	-0.876326	-0.107453
AW154516	-1.11921	-0.641819	-1.04269	-0.450319	0.424468	0.562446	0.716796	-0.288663	-0.749183	-0.231544
AA494842	-2.82986	-2.32976	-2.21087	-2.92192	-0.344699	0.562713	0.176197	-0.600817	-1.56449	-0.0629056
BM183284	-1.29056	-0.963164	-0.765631	-0.440203	0.73172	0.565991	0.6525	-0.150625	-0.734026	-0.49224
BM081081	-1.74802	-1.54379	-1.06008	-1.13309	0.532521	0.568428	0.316167	-0.104493	-0.694599	0.010502
AF139990	-1.91264	-1.37604	-1.53594	-2.14218	0.309312	0.571974	0.204818	-0.750524	-0.827674	-0.116319
AF127920	-1.27426	-1.01182	-0.861369	-0.870779	0.239039	0.573346	0.118735	-0.258008	-0.730264	-0.149362
AW420785	-1.01016	-0.898383	-0.647616	-1.21889	0.396171	0.573513	0.516461	-0.034568	-0.29336	0.0592167
AW117015	-2.60231	-2.03444	-2.14916	-2.06382	1.09855	0.573985	0.44198	-0.266157	-0.724518	-0.233885
AF195851	-1.08584	-1.9844	-1.07258	-1.52063	0.509141	0.575014	0.320539	-0.708966	-0.733811	-0.569701
AW116474	-4.11591	-3.15284	-3.48296	-4.57739	0.970014	0.577822	0.983218	-0.640185	-1.55246	-0.645806
BI980021	-0.880367	-0.485887	-0.757095	-0.336589	1.17792	0.578274	0.806386	-0.121621	-0.11918	0.0511503
AW116489	-6.03642	-4.01604	-5.29325	-6.95188	0.22891	0.587633	1.76866	0.406308	-1.76175	0.00822575
AI722526	-1.32312	-1.33562	-0.638748	-0.706284	0.579363	0.59094	0.350739	-0.385313	-0.485719	-0.145936
BI843218	-0.866554	-0.877355	-0.348455	-0.818339	0.889906	0.591371	0.629646	0.0704755	-0.137107	-0.0908488
AW116567	-1.21311	-1.34934	-1.94457	-1.41578	0.439394	0.592834	0.39653	-0.565164	-0.703402	-0.255118
BI883953	-1.04323	-0.790357	-0.396209	-0.59384	0.402029	0.594925	0.55253	-0.48642	-0.183037	-0.077915
BG303425	-1.20811	-1.33719	-1.00436	-1.1209	0.767619	0.597542	0.471543	-0.167643	-0.413457	0.0716506
BG302931	-1.32562	-1.45164	-1.00963	-0.795773	0.616776	0.602736	0.574913	-0.344959	-0.586947	-0.195519
AW171093	-1.65404	-0.887205	-0.921445	-0.710154	0.483112	0.602869	0.444628	-0.266666	-0.761989	-0.1158
BM025934	-2.43772	-2.22641	-2.16451	-1.97106	0.649346	0.607966	0.373683	-0.225952	-0.814589	0.0199623
BM037613	-1.98243	-1.73394	-2.06853	-1.39539	0.671229	0.608863	0.727797	-0.352273	-1.18669	-0.077186
BM095989	-1.28539	-0.970039	-0.996089	-1.23359	-0.154802	0.609766	0.366307	-0.160378	-0.858537	-0.17503
AI667581	-1.99059	-1.77477	-1.39387	-1.74867	0.419342	0.610605	0.194572	-0.750294	-0.915079	-0.323561
BI980248	-1.84975	-1.25163	-1.34848	-1.48054	0.479794	0.614381	0.333963	-0.0793703	-0.515777	0.102978
BI673727	-1.90158	-1.39655	-1.23457	-1.08581	0.368928	0.618572	0.693964	-0.203905	-1.36556	-0.117381
BI878609	-1.87523	-1.8432	-1.26372	-1.06004	0.571811	0.622329	0.500766	-0.403563	-0.681884	0.0715063
BM035368	-3.29761	-3.16629	-3.29601	-2.9964	1.07336	0.627948	0.65888	-0.755304	-1.866	-0.702565
AW058902	-1.75299	-1.06925	-0.942397	-1.51641	0.332481	0.629423	0.237263	-0.501473	-0.524627	-0.0333358
BI888350	-2.30461	-1.94048	-1.31187	-1.65794	0.0920332	0.630332	0.313018	-0.455885	-1.13417	-0.131993
BI888263	-1.30721	-0.796916	-1.28081	-1.6801	0.490777	0.63088	0.366018	-0.367268	-0.580206	0.299891
BF157792	-1.48924	-1.61458	-0.72277	-1.69739	1.07321	0.63608	0.994978	-0.345679	-0.762145	-0.370765
AW116806	-1.8282	-1.80697	-1.30711	-0.923846	0.684706	0.637364	0.672187	-0.03269	-0.641341	0.0532187
BM181708	-4.83347	-3.75561	-4.01191	-5.50957	0.383471	0.639274	0.718631	-0.337164	-1.53664	-0.292167
BI878184	-2.56323	-2.61628	-1.46624	-2.21178	0.69545	0.644764	0.849435	-0.583675	-1.08173	-0.197008
AI476925	-1.03955	-0.691415	-0.383586	-0.701691	0.389968	0.645605	NA	NA	-0.393287	-0.0702431
BI979286	-5.25122	-3.99003	-4.39123	-4.61771	0.761468	0.645894	0.790449	-0.421198	-2.20717	-0.194947
BI867354	-1.25107	-1.16911	-0.729722	-0.717735	0.823808	0.655148	0.548754	-0.152476	-0.452963	-0.0446124
BI877645	-2.71441	-1.90739	-0.97586	-2.17889	0.293878	0.655869	0.808073	-0.345283	-0.920879	0.209688
BM101590	-5.52436	-4.06321	-4.69445	-5.52157	0.78429	0.659111	1.03655	-0.494373	-1.79753	-0.533926
BI705282	-2.10549	-1.84176	-1.32644	-1.82495	0.00173243	0.66044	0.238242	-0.595092	-1.15993	-0.250883
BM096095	-2.32673	-1.51826	-2.14512	-2.55613	0.397057	0.666286	0.78989	0.0947066	-0.555906	0.225824
BI845822	-1.16217	-0.725542	-0.45799	-0.816087	0.599114	0.666755	0.411334	-0.212771	-0.233573	0.12399
BI980587	-1.35305	-0.859459	-0.604131	-0.765086	0.952323	0.668024	1.02022	-0.035348	-0.0798645	-0.0164309
AF262047	-0.531925	-0.644819	-0.74817	-0.138149	0.996641	0.669632	0.611095	-0.0952003	-0.00439003	0.0663743
U85091	-2.59408	-2.72749	-2.70481	-2.48572	0.449795	0.669876	0.536655	-0.211031	-0.986341	-0.266652
BM184281	-2.00131	-1.89628	-1.42035	-1.50898	0.0598224	0.675793	0.573971	-0.28343	-0.967315	-0.0531224
AW154701	-1.35832	-1.20463	-0.821099	-1.25725	0.812841	0.67625	0.36736	-0.638252	-0.788589	-0.662131
BI877959	-1.47153	-1.20635	NA	-0.748273	1.1804	0.67982	0.312418	-0.696572	-0.885129	-0.0555044
BI878368	-3.86451	-3.00491	-2.84264	-3.14166	0.235481	0.682058	0.389146	-0.28692	-1.2081	-0.282599
AI721634	-0.819692	-1.06815	-0.437536	-0.636165	0.749501	0.683987	0.452788	-0.0673413	-0.0349985	-0.129165
BM103866	-2.32436	-2.4142	-2.20017	-1.51017	0.0840029	0.69421	-0.00235266	-0.0704178	-1.03781	-0.0645517
BI841832	-1.16176	-1.00313	-0.794203	-1.0869	0.526665	0.703876	0.592198	0.101193	-0.618163	-0.45244
BM037178	-4.62431	-3.97501	-4.32816	-4.61076	1.02289	0.705242	0.607906	0.0370789	-0.819919	0.206189
AW134343	-0.874253	-0.828184	-0.815193	-1.16713	0.759689	0.70575	0.380544	-0.319428	-0.246182	0.0204858
AY057058	-4.38592	-3.75905	-3.68975	-4.42192	0.84958	0.717745	0.655763	-0.0912553	-1.0994	0.0323638
U29942	-6.75542	-5.40408	-5.02841	-6.91673	0.396562	0.721789	1.99151	0.0458735	-0.862279	0.00822575
BI980148	-1.86872	-0.874872	-0.917839	-0.728073	1.08525	0.722723	0.77778	-0.223374	-0.368767	-0.303955
BI889160	-1.48037	-1.49662	-1.00736	-0.914594	0.755391	0.725037	0.504278	-0.0909623	-0.336984	-0.0240142
BI876181	-2.80998	-2.47022	-2.51456	-2.81475	0.661143	0.726199	0.259569	-0.341547	-0.879796	0.103331
AW421436	-6.08794	-5.181	-5.25436	-5.67697	0.788615	0.733871	1.25537	-1.34142	-2.06862	-0.754157
BI473684	-6.34978	-5.19108	-5.66925	-7.41872	0.691703	0.745584	0.861193	0.6242	-0.782333	0.0904823
BI428494	-0.345266	-0.38264	-0.485374	-0.0645479	0.696336	0.745878	1.05575	-0.0293065	-0.174772	0.0810965
AW826487	-2.52642	-2.14597	-1.72328	-2.31123	0.781807	0.752289	0.35797	-0.174208	-0.734025	-0.110831
BM104515	-4.22047	-3.5583	-3.78059	-4.17816	0.328569	0.757042	0.925574	-0.555328	-1.37158	-0.108959
AW174733	-2.5407	-2.07933	-1.9338	-1.81665	0.750286	0.762466	0.776362	-0.198298	-0.472541	0.309815
BG799149	-3.42481	-2.89312	-1.81173	-2.50053	1.08403	0.767426	0.780536	0.0439795	-0.287352	0.115032
BI891065	-0.766215	-0.502532	-0.537459	-0.636595	0.308843	0.768441	0.700611	0.146716	-0.133858	-0.0116857
AW116414	-2.30827	-2.35563	-2.45456	-2.47013	0.211062	0.770638	1.01383	-0.59582	-1.47825	-0.328041
AI974137	-3.21549	-2.57279	-2.67758	-2.2805	0.54183	0.781163	0.280803	-0.426293	-1.24005	-0.138747
AW116343	-0.574962	-0.585383	-0.412452	-1.16174	0.944239	0.793626	0.833358	0.176772	-0.455173	-0.19341
AI384860	-1.67191	-1.66319	-1.2117	-1.08708	0.478747	0.798308	0.941996	-0.590714	-1.11942	-0.384773
BI979228	-3.05619	-2.62017	-2.15446	-2.41478	0.286895	0.802457	0.524118	-0.801299	-1.81655	-0.691085
AW154601	-5.08542	-4.75382	-3.04416	-3.54419	0.581404	0.816827	0.108038	-0.601738	-1.30194	-0.430832
BM155869	-1.22604	-1.31842	-0.903403	-0.560552	0.343303	0.819481	0.914619	-0.175036	-0.849481	-0.0952345
BM071795	-2.36751	-1.8876	-1.49637	-1.00946	1.36833	0.828991	1.01353	0.186114	-0.275357	0.456973
BM071977	-0.336967	-0.406778	-0.503677	-0.683972	1.46968	0.829502	1.14435	-0.0625238	-0.384353	0.183032
AW281195	-1.95449	-2.08931	-1.47724	-3.06732	0.942697	0.835593	0.626403	-0.161941	-0.586319	-0.0329155
BI709862	-0.994955	-0.535627	-0.343255	-0.921765	0.482776	0.838029	0.71846	-0.160482	-0.454799	-0.148093
BI983413	-3.76418	-3.04053	-3.47449	-3.74249	1.08337	0.841208	1.24587	-1.65356	-1.71543	-0.980218
BI880385	-0.870978	-0.48811	-0.316548	-0.285861	0.716419	0.841215	0.549283	-0.1378	-0.0899722	0.342581
AW128246	-2.62464	-2.3636	-1.80875	-1.87942	0.667929	0.854203	0.658573	-0.271081	-0.844743	-0.0816092
BM185242	-5.98834	-4.44337	-4.24514	-5.61685	1.20577	0.855545	1.13079	-0.649391	-1.74507	-0.787868
AF254638	-6.70982	-5.63881	-6.46779	-6.95517	0.770977	0.862268	2.01188	-0.0553097	-0.38974	0.00822575
BI980382	-2.40946	-1.55562	-1.37323	-1.5588	1.05519	0.862449	0.672665	-0.202499	-0.792678	0.1414
BI980180	-1.58677	-1.43086	-1.50484	-0.765496	1.17094	0.863325	0.920664	-0.538346	-1.10761	-0.818556
BI877725	-2.4948	-2.44678	-1.82009	-1.99528	0.838318	0.86997	0.289105	-0.543264	-0.752693	-0.0251631
BI672419	-0.845999	-0.751655	-0.337662	-0.372798	0.609304	0.881206	1.00889	0.0361895	-1.1921	-0.394154
BI878326	-1.43908	-1.19649	-0.914335	-1.25284	0.931305	0.909047	0.70509	-0.445094	-0.736673	-0.0835303
BM184757	-2.03099	-2.02104	-0.968782	-1.04082	0.400058	0.90908	0.551216	-0.36955	-0.81512	0.0925005
BI879444	-0.90812	-0.628773	-0.569463	-0.857267	0.437641	0.91982	1.06697	0.361171	-0.401288	0.00822575
AW154433	-0.617625	-0.440679	-0.280746	-0.78628	0.579449	0.927696	0.660488	-0.0014766	-0.0303326	0.188902
BI672616	-1.89263	-1.81296	-1.01229	-0.900481	0.530054	0.949574	0.577136	-0.571317	-1.19704	-0.505548
BI878480	-5.86933	-4.43448	-5.13084	-6.31977	0.651101	0.952078	0.868074	0.130738	-1.39626	0.023104
BI673452	-1.93869	-2.13035	NA	-2.371	0.918241	0.999994	0.717134	-0.476425	-0.859387	-0.0967296
AF291663	-2.15334	-1.72481	-1.79482	-1.46493	0.924387	1.03421	1.50871	-0.112007	-0.359154	0.00822575
BI887522	-2.44415	-2.56049	-1.99816	-3.25226	1.24952	1.0436	0.740399	-0.0773399	-0.646072	0.121862
BI877328	-1.96656	-1.28778	-1.6059	-1.98869	0.73181	1.05476	0.552169	0.1346	-0.610618	0.247465
AJ301582	-1.40716	-1.52268	-1.31718	-1.03412	0.945435	1.08824	0.779917	-0.529217	-0.835818	-0.654514
BI877478	-1.55468	-1.10788	-1.2431	-1.40028	1.29902	1.10444	0.993199	-0.14639	-0.60443	-0.0831924
AW154587	-1.39918	-1.55139	-1.37798	-1.41892	1.18629	1.11789	1.18748	-0.175415	-0.530425	0.11534
BI982384	-0.821008	-0.643446	-0.405071	-0.613275	1.36625	1.11877	0.973702	0.331513	-0.238934	0.560608
AW566851	-2.08679	-1.83886	-1.25677	-1.85753	0.0646037	1.12959	0.109548	-0.232118	-0.933717	-0.154524
BM156751	-4.70512	-4.30976	-4.0901	-5.96824	0.688472	1.13233	0.615678	-0.163733	-1.05624	-0.343064
BM181944	-4.64025	-3.77698	-3.38234	-4.15466	0.983879	1.14085	0.716162	-0.461333	-1.52595	-0.465855
U40931	-4.34003	-4.19527	-3.88647	-4.46203	1.65632	1.15247	1.25816	-0.241889	-1.20904	-0.370824
BM082789	-5.34153	-4.07118	-4.40633	-5.59742	0.777498	1.15697	0.971601	-0.554876	-1.47456	-0.303104
BI839255	-3.67651	-3.72631	-2.93752	-1.90373	1.76289	1.16126	1.19135	-0.408033	-0.712773	-0.00649627
BI888562	-0.631317	-0.0901548	-0.136339	0.0414213	1.14546	1.16562	1.00753	-0.106808	-0.369112	0.405809
BI843208	-1.62148	-1.48369	-1.47031	-0.711663	1.27669	1.17524	1.37453	-0.678586	-0.907691	-0.998039
AW342818	-3.12967	-2.37618	-1.67708	-1.45036	1.3042	1.1805	1.08305	-0.0197179	-0.613093	0.191794
AW306050	-2.04711	-2.07982	-1.34629	-1.86055	1.43182	1.18824	0.119144	-0.292	-0.200826	0.133535
BI890209	-3.5406	-3.6048	-3.09723	-3.32829	1.18859	1.24445	1.41441	-0.392245	-1.31168	-0.627647
BM081091	-5.03796	-4.14554	-3.8403	-4.33058	1.30838	1.25186	1.12943	0.0249314	-0.943096	0.205961
BM035613	-0.791497	-1.02535	-0.665443	-0.407586	1.29512	1.25481	0.885241	-0.813208	NA	-0.421755
BI892416	-0.971018	-1.12772	-0.809891	-1.69598	1.29186	1.26886	0.931743	-0.513184	-0.424343	-0.620936
BE605952	-4.53123	-4.11953	-4.52223	-5.76409	1.3878	1.28974	1.83999	0.0301633	-0.983563	-0.0485261
BI878099	-2.96363	-2.75398	-2.86462	-3.06588	-0.165859	1.2914	0.699426	-0.0464434	-1.42859	0.121802
AI957915	-0.703284	-0.338836	NA	-0.138934	1.3465	1.32486	1.21822	-0.283437	-0.291677	-0.609243
BI983061	-0.916911	-1.07363	-1.22765	-0.742407	1.33983	1.33249	1.61832	0.467243	0.0006592	0.280676
AW171167	-3.6937	-3.16252	-2.63422	-3.5263	0.714723	1.33816	0.776105	-0.498717	-1.22966	-0.509452
BI672829	-5.16414	-4.14433	-4.34441	-5.68894	0.48631	1.34507	1.27941	0.409011	-1.09807	0.0880506
BI671323	-2.29844	-2.09714	-1.74618	-1.85736	1.02133	1.3716	1.13241	-1.23306	-1.30743	-1.17348
AW454672	-3.09815	-2.80838	-2.71086	-3.74438	1.31626	1.38514	0.31102	-0.291768	-0.478944	-0.752374
BM095624	-3.72439	-2.86851	-3.18555	-3.05529	0.741909	1.38919	0.078104	0.202263	-1.65496	0.138319
BM071659	-0.773921	-0.210603	-0.468774	-0.0174223	1.23738	1.40459	0.942566	0.628116	0.0960302	0.647632
AI384591	-0.118175	-0.0164369	0.0278545	-0.203161	1.30143	1.40961	1.17054	0.0347	-0.0364908	0.119688
BG308778	-6.75895	-5.98724	-5.54281	-6.87131	1.44489	1.45185	1.86511	-1.26723	-1.89793	-0.713229
AI964328	-0.906893	-0.751182	-0.488171	-0.375726	1.81959	1.4746	1.93868	-0.176557	-0.37442	-0.140584
BG891864	0.230274	0.243724	0.104516	0.154401	1.90285	1.49435	1.65966	1.11386	0.965715	0.948152
BG306207	-4.98112	-4.49771	-2.57422	-3.58103	0.916263	1.54039	0.432604	-0.676307	-1.68175	-1.52243
AW184384	-0.948883	-0.653708	-0.814324	-0.463514	1.79642	1.56591	1.65053	-0.567115	-0.64226	-1.15968
BI982971	-4.54514	-3.81005	-2.98051	-3.42123	1.71405	1.58261	1.98354	0.0131029	-0.54301	-0.361111
BI979165	-0.270402	-0.51737	NA	-0.279349	0.823452	1.61316	1.52561	-0.115678	0.0377623	-0.439963
AW232589	-1.65029	-1.55145	-0.300593	-0.485447	1.65661	1.6737	1.20216	-0.344492	-0.1598	-0.459518
BG303611	-6.5787	-5.62099	-6.22607	-6.08038	1.54719	1.69246	1.77744	0.76592	-0.124082	0.90108
BI867339	-5.30332	-4.74619	-4.35758	-6.12499	1.69034	1.73946	2.34447	-0.135547	-1.31853	-0.504759
BI979662	-6.60359	-5.92861	-3.12232	-5.01954	0.281465	1.77514	0.446989	-1.4911	-2.02013	-1.28689
AI958412	-4.04037	-3.75354	-2.62261	-3.4003	0.832697	1.77573	1.12358	-0.884198	-1.19786	-0.665264
AI964806	-6.9501	-5.99095	-5.18423	-8.00532	0.677585	1.78582	1.81534	-0.817141	-1.46339	0.00822575
BI879615	-3.4654	-3.09779	-2.15072	-3.17675	1.94869	1.87253	1.73196	-0.223068	-0.736835	-0.273358
BM037159	-1.22004	-1.20789	-1.50076	-0.906385	1.76842	1.90177	1.91758	-1.46285	-1.58291	-2.10521
BI984755	-5.81324	-5.26847	-4.04697	-5.18041	0.666726	1.93271	0.68806	-1.64439	-2.85068	-2.44616
BI889925	-4.53142	-3.62634	-2.79319	-4.35107	1.82442	2.04702	1.34782	-1.30852	-1.71646	-1.12429
AF186476	-1.94877	-1.92504	-1.72896	-1.99612	0.239114	2.15225	0.826241	-1.1939	-1.61784	-1.9494
BG305656	-1.45588	-1.23304	-0.47448	-1.34314	1.89169	2.2252	1.67338	-1.02909	-0.936856	-1.30041
AI964122	-3.55486	NA	-1.53122	NA	NA	2.26662	2.30246	-0.776555	NA	NA
BI843325	-5.30124	-4.07767	-3.79961	-5.27235	2.38949	2.32086	2.10737	-0.306727	-0.693558	-0.151461
BI846005	-3.5145	-3.07733	-2.64289	-3.34324	2.33348	2.41015	1.5481	-2.43339	-2.76553	-3.23173
L27645	-2.95799	-2.76075	-1.26808	-3.24071	1.89002	2.43842	1.42414	-1.59669	-0.929772	-1.41747
BI983399	-4.33017	-3.70188	-2.70931	-4.35438	2.40482	2.44132	2.13398	0.279867	0.0709736	0.660268
BM082758	-4.46108	-3.95065	-1.14133	-3.07672	1.05205	2.47102	0.741832	-1.08281	-0.927878	-2.00368
BM184012	-4.82896	-3.87035	-2.86556	-3.67786	1.32667	2.50986	1.54252	-0.750692	-1.52594	-0.449606
BI428485	-4.77217	-4.66528	-2.98555	-4.46239	1.96527	2.52716	1.9662	NA	-2.26973	-2.30868
BG739197	-3.88785	-3.57747	-1.01252	-2.19396	2.33076	2.69952	1.08758	-0.0266303	-0.856779	-1.79634
BG302925	-4.5473	-4.78487	-1.9407	-3.18303	1.26292	2.74237	1.23902	-0.817139	-1.86525	-2.19956
S57147	-6.71862	-6.23815	-4.33905	-6.74053	0.24414	2.94393	0.994881	-2.71195	-2.38312	-1.83821
AW165158	-3.81312	-3.98646	NA	-2.62523	1.88761	3.04684	1.70814	-0.762796	-0.813678	-1.5326
AI793705	-6.11343	-5.59461	-3.97385	-5.79332	2.20402	3.10435	-0.0351178	-2.72455	-3.37884	-3.94873
BI843360	-5.17757	-4.68203	-2.88864	-4.40554	2.05146	3.19685	2.4571	-0.38033	-1.20531	-1.17337
AW154664	-2.93146	-2.31583	-0.681172	-1.26016	3.05895	3.365	1.36545	-0.331412	0.105415	-0.497167
BI879243	-3.48201	-2.97072	-1.75702	-2.20614	2.49006	3.41393	2.11314	-0.786452	-1.16643	-1.91569
BI890159	-3.46324	-2.79808	-1.99633	-2.00552	2.75253	3.43829	2.70451	-0.0589106	-0.486644	-0.439146
U93484	-2.62268	-2.78406	-0.486417	-1.67257	2.69517	3.85842	1.16406	-0.0340296	0.279289	0.410352
BI671914	-2.4303	-2.09384	-1.17708	-1.97459	3.06769	4.25096	0.701189	0.0051116	-0.229426	-0.377161
BF717436	-1.95602	-1.56759	-2.01533	-1.59219	0.876945	NA	0.898867	0.0962567	-0.827012	-0.00809419
