# Supplementary material for: Molecular conservation of estrogen-response associated with cell cycle regulation, hormonal carcinogenesis and cancer in zebrafish and human cancer cell lines
Source: BMC Med Genomics. 2011 May 16;4:41. doi: 10.1186/1755-8794-4-41 (PMC3114699; doi:10.1186/1755-8794-4-41)
Supplement: Additional file 7 — E2 responsive gene in male zebrafish (down-regulated genes). Zebrafish genes significantly down-regulated due to estrogen and estrogen+ICI treatments are presented in this file. [file 1755-8794-4-41-S7.XLS]

## Sheet: Additional 7
Additional File 7: Down-regulated genes in male zebrafish exposed to estrogen
GenBank	Control	control	control	control	E2	E2	E2	E2&ICI	E2&ICI	E2&ICI
AW115757	-4.40365	-3.61847	-3.37559	-3.93088	-4.92602	-4.52095	-4.99623	0.0174924	0.155061	0.00822575
Z46777	-3.86183	-3.7725	-2.03078	-2.77503	-4.30197	-3.58977	-4.11296	-0.721694	0.0999957	0.204652
AF254642	-2.63616	-0.855918	-1.16167	-2.76148	-3.749	-3.53378	-4.06074	-2.0389	-1.70949	-0.849812
BF156623	0.528831	-0.590937	-0.696333	0.782164	-3.34633	-3.35229	-3.74411	-0.268803	-0.185459	-0.673339
AW019526	-2.27343	-1.97337	-1.64485	-1.29464	-3.39416	-3.15247	-3.071	-2.51715	-1.99444	-2.43208
AW019201	-0.399334	0.671321	0.149315	-0.169055	-2.83841	-2.88028	-2.35214	-0.42331	-0.896999	-0.697961
BI326597	-1.4096	-1.43383	NA	-0.763646	-2.72393	-2.55329	-3.02314	-1.26511	-1.70656	-1.74194
BI878704	-2.92841	-2.93956	-2.31651	-2.58254	-4.01927	-2.45613	-3.4547	-0.624493	-1.53552	-0.517714
BI877640	-0.600664	0.101665	-0.321226	0.111519	-2.38692	-2.4155	-1.64458	-0.478246	-0.853389	-1.34597
BG985673	-0.71974	-0.652495	-0.765585	-0.742527	-1.92048	-2.31834	-2.26131	-0.98029	-0.425226	-0.86303
AW203093	-0.741341	-1.06695	-1.0014	-0.344766	-2.58175	-2.29549	-2.08879	-1.12348	-0.777765	-1.53917
BI840809	-1.10117	-0.503837	-1.03341	-1.34055	-2.04496	-2.2769	-1.96761	-0.792456	-0.560225	-0.880036
AW019173	-0.27607	-0.475624	-0.660884	0.225424	-2.31912	-2.24042	-1.6458	-0.551251	-0.34979	-0.259487
AI588611	-0.756055	-0.827061	-1.14017	-1.16036	-2.0931	-2.15464	-2.32409	-1.18826	-0.675783	-1.00872
BE202055	-0.636513	-0.328791	0.130858	-0.440858	-1.70516	-2.12266	-1.58828	-0.487139	-0.0576318	-0.877558
BI705588	-2.06417	-1.98513	-2.02666	-2.25813	-2.47548	-2.08687	-2.20644	-1.26963	-1.09795	-0.709052
BM095174	-0.632875	-0.903845	-0.803779	-0.16114	-1.97655	-2.08495	-2.1804	-0.79407	-0.826938	-0.894844
AW019436	0.322864	-0.113338	0.597489	1.08218	-1.94611	-1.92106	-1.71705	-0.119063	0.0311761	-0.53449
BI892316	-0.564783	-0.922244	-0.758984	-0.386141	-1.83736	-1.88938	-1.65821	-0.205283	-0.0556687	-0.25161
AJ299409	0.318577	0.264599	0.284914	0.956231	-1.90807	-1.87941	-1.90443	-0.439211	-0.509771	-0.596011
AI588388	-1.07627	-0.796895	-1.06567	-1.20939	-1.77453	-1.87848	-1.49713	-0.714562	-0.238572	-0.414488
BM036334	0.0228556	0.00739534	0.00467919	1.97069	-2.03638	-1.85818	-1.24559	-0.974641	-0.707382	-1.03425
BI672376	-0.128849	0.107985	-0.218595	-0.788709	-2.53557	-1.83128	-2.44132	0.10563	0.132139	-0.319404
BE016746	-1.12168	0.00216706	0.242523	-0.844104	-2.03995	-1.79309	-1.83025	-0.47277	-0.176028	-0.542342
BI672022	-0.0531921	1.95286	2.30888	0.755371	-1.77979	-1.74747	-1.63857	-0.461693	-0.102716	-0.0809761
AI496860	-0.55413	-0.180488	-0.0110815	-0.145171	-1.55883	-1.74566	-1.70699	-0.592738	-0.560863	-0.909444
BM154034	-0.285056	0.000926329	-0.105484	-1.51185	-1.836	-1.74067	-1.70972	0.0380528	0.155427	-0.172612
AF336125	0.394756	0.114093	0.967848	1.20452	-1.52866	-1.71325	-1.34289	-0.330345	-0.0498072	-0.370862
AB023627	0.981045	1.18781	0.263043	-0.890714	-1.68452	-1.70355	-1.75944	0.399383	0.76793	0.599496
AI721528	0.836155	1.2089	1.02527	0.838361	-1.38485	-1.68737	-1.78352	-0.169791	-0.368333	-0.0673735
BI673046	0.12256	0.0388399	0.379415	-1.04198	-2.21242	-1.6777	-2.12335	-0.599284	-0.212305	-0.692301
AF359426	0.843304	0.283225	0.232533	0.105644	-1.66048	-1.65524	-1.57632	-0.0998833	0.281114	-0.294734
BG302581	-0.362508	0.210749	-0.164943	-1.02623	-1.40512	-1.63518	-1.23032	0.0996568	0.108433	0.00782235
BI673660	-0.551997	0.208624	0.36665	0.160149	-2.7326	-1.63482	-2.31328	-0.793102	-0.396188	-1.59935
AF281003	-0.458904	0.402779	-0.447377	-1.08044	-3.03467	-1.63228	-2.48542	-0.399019	-0.764637	-0.383923
AW116068	-0.441487	-0.737008	NA	0.126719	-1.46627	-1.5707	-1.74283	-1.17736	-0.879861	-1.05513
AF376130	-0.259546	-0.218346	0.00652385	-0.136776	-1.65244	-1.55815	-2.04843	-0.460147	-0.452227	-0.0156609
AI722973	-0.686366	-0.246258	-0.288329	-0.902218	-1.6953	-1.55805	-2.10351	-0.658659	-0.0880077	-0.687206
AW174507	0.741163	0.716962	0.615207	1.19627	-1.65616	-1.54261	-1.6549	-0.240534	0.254606	-0.28241
AI588117	2.10952	1.98388	2.56331	2.7062	-1.58407	-1.51475	-1.49834	0.799303	-0.658662	-0.505875
BE605410	0.851116	1.27378	1.47609	1.14976	-1.6976	-1.51374	-1.46756	-0.49703	0.167675	-0.00399156
BI671269	0.416384	0.175934	-0.14431	0.498434	-1.41185	-1.49662	-1.75128	0.555813	-0.605614	0.978141
BE556826	-0.293059	-0.948833	-0.877234	-0.718887	-1.54481	-1.4888	-1.88891	-0.57161	0.359507	-0.231325
BM101640	0.450323	0.172639	0.205185	1.23894	-1.38622	-1.48417	-1.18529	-0.0554669	0.267754	-0.233354
AW116558	0.890048	0.521701	1.52332	1.59636	-1.69918	-1.47698	-1.09135	-0.362454	-0.436681	0.00822575
BI326782	0.0476281	1.2446	1.56816	0.554928	-1.37853	-1.47268	-1.10508	0.317031	0.0323942	-0.240176
AW076614	0.11478	0.155201	0.2937	0.301845	-1.17901	-1.44767	-1.3282	-0.617256	-0.279232	-0.756005
BG305741	-0.66834	-0.0158564	0.336879	0.175701	-2.12655	-1.44371	-1.86066	-0.887258	-0.667301	-1.27033
BI878256	0.37266	0.36148	-0.0652673	0.163279	-0.632714	-1.42673	-0.998441	-0.169521	0.355346	0.067298
AI722510	-0.0965109	0.266351	0.950618	0.815074	-1.46311	-1.42383	-1.43971	-0.476232	-0.415812	-0.571803
U66569	-0.581229	-0.311498	-0.564268	-2.39533	-2.01812	-1.38681	-1.41492	0.569031	1.07727	0.207916
BI533854	1.19896	2.41989	2.5562	1.61177	-1.64834	-1.38096	-2.04211	0.637452	0.923815	0.94622
BF717503	0.118729	1.1612	1.2515	0.0659149	-0.947826	-1.37519	-0.968538	-0.118492	0.395934	-0.0211518
BI843214	0.571806	1.47309	1.55529	1.08018	-1.43247	-1.37382	-1.72468	0.552899	0.301771	0.77669
AI959644	0.399966	-0.351235	0.0712779	1.35081	-1.31983	-1.37103	-1.42181	-1.36167	-0.540199	-1.30852
BE605731	0.365014	1.12548	0.797742	0.544083	-1.27361	-1.36433	-1.20399	-0.190694	-0.190291	-0.22933
BE202131	0.393424	0.167243	0.0393153	0.333399	-1.50683	-1.35622	-1.39529	-0.2283	-0.336252	-0.620628
BI882477	0.241836	-0.0188188	-0.251229	0.0560175	-1.46684	-1.35125	-1.1746	-0.200098	0.0884267	-0.231194
BM185854	-0.226899	-0.221944	-0.217191	-0.32401	-1.19141	-1.31511	-1.25127	-0.295386	-0.0770744	-0.590311
AI723139	0.079036	0.608169	0.642359	0.144293	-1.20974	-1.31353	-1.78741	0.298919	0.428112	0.357607
AI957415	0.296272	1.33275	1.71995	1.08951	-1.11953	-1.31182	-1.17815	-0.129812	-0.085122	-0.0582786
AI584535	0.0198455	0.00934005	0.0564146	0.458651	-1.06683	-1.29001	-0.787407	-0.638065	-0.387594	-0.871017
BG304106	0.0949526	0.377075	0.00694842	0.141148	-1.24066	-1.27614	-1.19305	-0.011075	0.134352	-0.381358
BE202218	-0.0934914	-0.120783	-0.411741	-0.333852	-1.14693	-1.27428	-1.16577	-0.171209	-0.271061	-0.486372
AI477969	0.520199	0.140847	0.0641226	0.889267	-1.29788	-1.26868	-0.840647	-0.0398352	0.213972	-0.363812
BI671353	0.151782	0.0753971	-0.358482	0.174012	-1.01095	-1.26587	-1.10676	-0.0885308	0.0941079	-0.153784
AW305488	-0.0412981	0.0731373	-0.305234	0.510595	-1.09302	-1.25052	-1.26426	-0.13607	-0.0895582	-0.231928
AA658720	0.185391	0.871217	0.30909	-0.105386	-1.00971	-1.24277	-1.1025	0.0587715	0.28007	0.390988
AI793909	0.0770026	0.207145	0.0243826	-0.0559075	-1.47121	-1.23713	-1.17344	-0.251426	0.0965597	-0.10242
AW019651	0.195009	0.775695	1.04055	0.705998	-1.51953	-1.22908	-1.36358	-0.28636	-0.127981	-0.238689
AW343191	0.748858	1.31661	0.955103	0.227689	-0.988478	-1.21812	-1.09026	-0.0741339	0.470472	-0.0798855
BF717769	1.40431	0.861044	0.711523	1.94867	-0.891041	-1.21546	-0.930083	0.691479	1.04055	0.470762
AF157110	0.198025	0.227944	-0.162472	0.125573	-1.05863	-1.20651	-1.09051	-0.35054	-0.102642	-0.696465
AW115823	0.605081	0.15258	0.709711	1.06774	-1.09419	-1.19285	-1.14618	-0.239429	-1.00086	-0.565965
AI878774	-0.136639	0.252668	0.0943954	0.146984	-1.56977	-1.15875	-1.53995	-0.394163	-0.739788	-0.557302
AW595386	0.164492	0.220372	0.014647	0.00700607	-1.27889	-1.15707	-0.730873	-0.432083	-0.519457	-0.531124
BI878949	-0.0568746	0.294129	0.420852	-0.235953	-1.23067	-1.15228	-0.99411	-0.671145	-0.316187	-0.70955
AI601685	0.123896	0.0549656	-0.270548	0.284187	-1.2321	-1.14626	-1.32332	-0.400619	-0.33696	-0.944391
BE017358	-0.0383195	-0.139393	0.23013	0.319374	-1.31257	-1.13775	-1.26766	-0.480999	-0.0662247	-0.227483
AI106216	-0.289938	0.416879	0.152742	-0.0712719	-1.20131	-1.13693	-1.567	-0.203071	-0.0098667	-0.597372
BE605325	1.49525	0.989796	0.374196	1.22999	-0.981289	-1.1322	-1.21184	0.598381	0.945287	0.483621
BI890045	0.757643	0.6428	0.461294	0.697379	-1.07332	-1.10685	-0.874393	-0.170618	0.333992	-0.036549
AF099738	0.12998	-0.0473736	0.177707	0.384801	-0.836046	-1.09636	-0.833207	-0.240641	-0.63277	-0.458988
AI558701	0.178019	0.112408	-0.0113834	-0.424891	-1.92769	-1.0943	-1.37967	-0.384711	-0.628386	-0.706966
AW076731	0.753515	0.667216	0.511567	0.760044	-1.42625	-1.08949	-0.783617	-0.205467	-0.582624	-0.420307
AW018965	0.859422	2.51924	2.75851	1.78487	-1.55917	-1.0717	-1.2325	0.472764	0.512057	0.869467
BI840469	1.0538	0.700657	0.545937	0.840136	-0.682873	-1.06714	-0.456793	0.118391	0.292718	-0.450207
BG305850	0.248832	0.269219	0.140828	0.441347	-1.11079	-1.04993	-1.07872	0.368486	0.396816	0.383989
BI884332	-0.414909	0.00125838	-0.00735889	0.444008	-1.58146	-1.04861	-1.48172	-0.498875	-0.426586	-0.836187
BI563231	0.0933369	0.408999	0.57168	0.0508975	-1.33379	-1.04639	-1.4686	-0.0108539	NA	0.247557
AW455027	0.626199	0.528139	1.0309	0.791889	-0.975044	-1.02637	-0.919299	-0.0427314	0.393651	0.103725
AW077613	0.498542	0.297612	-0.0645758	-0.197932	-0.977992	-1.02377	-1.03713	0.131988	0.516417	0.0284306
AF301264	-0.0448288	0.198268	-0.0246758	0.0334162	-0.890392	-1.01418	-0.833029	-0.189872	-0.109791	-0.423589
BE558041	0.235582	0.29886	0.617416	0.0753291	-1.25152	-1.01046	-1.07156	-0.620972	-0.0882036	-0.809467
BI430378	0.655045	0.412489	0.675115	-0.0620111	-1.26169	-1.00615	-1.55619	-0.613864	0.164039	-0.149323
AF286374	0.175901	0.863206	0.831065	0.505935	-1.07651	-0.999745	-1.4371	-0.905693	0.0197364	-0.489278
BE200889	0.674756	0.659428	0.426489	0.641514	-0.851317	-0.991113	-0.524737	0.0733575	0.152998	-0.221382
BE201746	0.132458	0.815345	0.426633	0.631478	-0.912597	-0.985321	-0.583944	-0.623195	-0.161084	-0.41748
BI896246	1.0828	0.52011	0.350279	1.25124	-1.00306	-0.983167	-1.06239	-0.482298	-0.447554	-0.479129
BM172666	0.469331	0.57988	0.369322	0.849481	-0.78103	-0.977261	-0.653861	0.538622	0.550131	0.221881
BI318080	-0.0998198	0.417551	0.480081	0.730395	-0.965191	-0.969138	-0.713979	0.0747279	-0.323494	-0.0437533
AW115527	-0.205074	0.229148	0.820453	0.708377	-1.79076	-0.967972	-1.57383	-0.485524	-0.49276	-0.195301
BI880524	0.207018	0.415027	0.540767	0.268687	-1.24891	-0.95893	-0.956562	-0.482386	-0.339634	-0.380347
BI892210	0.256375	0.537712	0.261953	0.359575	-0.779944	-0.957285	-0.648433	0.144679	-0.147264	0.0126154
AW078113	0.190694	1.08147	0.966464	0.398599	-0.593026	-0.955422	-0.999842	-0.0709337	0.387634	-0.380888
BI878750	0.927242	0.304257	0.214418	0.369499	-1.03372	-0.937626	-0.896861	-0.360629	-0.408444	-1.23383
AW233230	0.112143	0.590058	0.535074	0.431859	-1.02142	-0.925771	-0.763074	-0.496093	-0.334682	-0.322244
BI847165	0.398672	0.435715	0.18788	-0.0117868	-1.23853	-0.913567	NA	-0.530526	-0.332729	-0.350001
BE605271	-0.250007	-0.202146	-0.042237	0.47873	-1.34224	-0.896087	-1.32371	-0.357397	-0.635132	-0.88313
AI385059	0.387752	1.32404	1.7762	0.556444	-1.21321	-0.887844	-1.2174	-0.0958736	-0.813338	-0.0281052
AW826207	0.827839	0.796659	0.884598	0.314328	-0.600612	-0.887802	-0.54642	0.26217	0.526451	0.327581
BG728531	1.19619	0.550353	0.223189	1.66296	-1.07323	-0.882328	-0.648907	0.0595801	0.138639	0.261123
AI588580	0.899799	0.480897	1.07653	2.05437	-0.834709	-0.88056	-0.681202	0.216344	0.337744	-0.188077
AI959474	0.450616	0.758455	NA	0.143255	-0.804475	-0.875907	-1.46559	0.171766	NA	0.031461
BE557057	0.491173	0.0753993	0.667448	0.997791	-1.08967	-0.860646	-0.940563	-0.439309	-0.258376	-1.1631
BI878753	0.12816	0.250162	0.288293	0.459712	-0.648794	-0.860587	-1.22887	-0.229009	0.387143	0.141938
AI957698	0.649451	0.647544	0.615347	1.24878	-1.03522	-0.856376	-0.400139	0.283645	0.445241	-0.0538237
BM102028	0.129924	0.0286826	-0.224026	-0.269609	-1.22912	-0.855839	-1.34572	-0.174009	0.0378702	-0.212441
BM185913	0.718545	0.449959	0.463388	0.930839	-0.99938	-0.855731	-0.534509	0.595236	0.362531	0.00822575
AW777527	0.833335	0.746072	1.20566	1.22104	-0.697808	-0.838997	-0.774708	0.219718	0.498665	-0.0677128
BI981168	0.445168	0.538059	0.195719	0.824615	-0.61532	-0.83717	-1.11882	-0.530047	0.101633	0.0135344
BG727126	0.828318	0.394491	0.303884	1.34052	-0.715621	-0.835951	-0.962956	-0.156532	0.157494	-0.196204
AW154514	0.135134	0.255619	0.286357	0.235543	-1.07344	-0.835837	-1.02788	-0.164991	-0.150758	-0.351362
AW018949	0.531312	1.61208	1.32964	0.631051	-0.477222	-0.833006	-0.583096	0.532683	0.684493	0.00822575
AW116345	0.485332	0.813086	0.299403	0.412374	-0.810008	-0.831019	-0.548266	0.593979	0.895481	0.336583
AI497271	0.917489	1.88178	1.7788	1.2162	-1.2327	-0.829808	-1.08106	0.311009	0.45413	0.194051
BG729134	0.563457	0.595307	0.557134	0.890855	-0.584671	-0.828092	-0.876366	0.31532	0.480095	0.135662
AF359434	0.661493	0.701099	0.70292	0.742173	-0.831302	-0.825519	-0.470371	0.237606	0.507648	0.130083
AW202903	0.399571	0.0652106	0.475192	0.117614	-1.01473	-0.823228	-1.04912	-0.131309	0.362352	-0.157063
AI641560	0.288308	0.144764	0.416573	0.354219	-0.829925	-0.820315	-0.506233	0.0681855	0.0303413	0.0177277
U34662	0.206254	0.100856	0.280364	0.569884	-0.960364	-0.816731	-0.753387	-0.430179	-0.0715899	0.00822575
AW421072	0.925359	0.79364	0.524788	0.90617	-0.546657	-0.808364	-0.603456	0.532006	0.569089	0.541263
AL591482	0.220386	0.0508227	-0.481127	-1.0938	-1.05118	-0.805127	-0.539395	-0.0716008	-0.130685	0.186148
AW018969	0.84071	1.13719	0.572018	0.953234	-0.673718	-0.801241	-0.927574	0.192601	-0.128712	-0.322713
BI846374	0.553591	0.640536	1.20984	1.26497	-1.16384	-0.79602	-0.969859	-0.608506	-0.133895	-0.319857
AW076588	0.594717	0.535301	-0.0355441	0.206953	-0.787351	-0.784369	-0.911095	0.153953	0.255948	-0.0286011
BM095591	1.06776	0.563424	0.764294	1.4486	-1.13355	-0.777518	-0.63138	-0.392424	-0.559881	-0.734075
AI496817	0.820894	1.34014	1.34829	1.42743	-0.838289	-0.77502	-0.615657	0.347069	0.304391	0.55694
AW232794	0.502536	0.342087	0.743625	0.864103	-0.442469	-0.774707	-0.60514	-0.0436409	0.197242	-0.162041
AI396704	0.516662	0.478927	0.611805	0.240356	-0.686117	-0.763246	-0.369646	0.200434	0.478852	0.147911
BG305687	0.943249	0.425342	0.423371	0.293273	-0.423405	-0.749615	-0.509566	0.782706	0.872639	0.340804
BG891983	1.36884	0.941562	1.41399	2.03703	-0.946302	-0.747499	-0.958025	0.689563	0.802361	0.540795
AW154478	0.703936	0.93674	0.900231	1.17325	-0.914526	-0.746233	-0.473439	0.543339	0.883342	0.385489
BI672289	0.607848	0.179441	0.330988	0.596427	-0.652023	-0.733025	-0.714397	0.334371	0.700625	0.0079996
AW421213	0.0551393	0.0225588	0.335554	0.296204	-1.38854	-0.729603	-1.61552	0.0597264	0.129894	-0.0433159
AI558275	0.571303	0.707576	0.723029	1.05075	-0.495505	-0.728374	-0.587944	0.258462	-0.221272	0.0944604
AF220435	1.53102	0.886424	0.414548	1.6814	-0.729895	-0.723246	-0.829207	0.225969	0.284159	-0.260906
BG883806	2.99678	1.66461	1.80435	3.33607	-1.20669	-0.722185	-1.08574	0.399529	0.640476	0.4543
BI865355	2.42986	2.12817	2.14953	0.30558	-1.61153	-0.71656	-0.8285	0.567079	NA	-0.329942
BM036395	0.214876	0.643017	0.916621	0.678666	-0.908051	-0.714951	-0.956873	0.00790941	0.392442	0.146385
AF210640	0.761244	0.655566	0.141069	0.431145	-0.766082	-0.706216	-0.793642	0.53987	0.38481	0.17781
AI667493	0.933425	1.26059	0.706473	0.588054	-0.633638	-0.701086	-0.392421	0.378531	0.465062	0.157231
AA658743	1.09176	0.786922	0.641966	1.22642	-0.547427	-0.700701	-0.874788	0.694556	1.282	0.82501
AI477656	-0.321226	2.04489	3.13746	1.11033	-1.47898	-0.700341	-1.19625	-0.163051	-0.646218	-1.08997
AI974163	0.60828	1.39346	2.127	1.88984	-1.0244	-0.689854	-0.686816	0.0216656	0.314968	-0.0525028
BG884057	0.66335	0.376314	0.187839	0.640496	-0.458468	-0.681359	-0.631406	0.568714	0.551595	0.196587
AI641648	0.490362	0.462912	0.350801	0.141092	-0.744357	-0.678078	-0.616986	0.166678	0.303841	0.0325112
AI584257	0.45442	0.288555	0.0513991	1.20268	-0.769748	-0.677928	-0.890129	-0.723614	-0.435922	-0.562898
AF052245	0.77895	0.932952	0.782394	1.0571	-0.501313	-0.677774	-0.315595	0.436939	-0.505057	0.258003
BI670970	0.438423	0.745787	0.634096	1.00208	-0.86785	-0.673201	-0.504135	0.0792352	0.561158	0.350065
BI472540	0.160171	0.319418	0.370711	0.52823	-0.922444	-0.666723	-1.14124	-0.393952	-0.0341186	-0.672221
BE605503	0.321569	1.00493	1.00512	0.370951	-1.0873	-0.657121	-0.984473	0.379834	0.302082	0.476453
BE693132	0.557374	1.46674	1.77737	1.40241	-0.364798	-0.654079	-0.53214	0.0579684	0.833753	0.193173
AI878480	0.34179	0.51691	0.885538	0.993409	-0.967508	-0.651329	-1.0947	0.0579859	0.334982	-0.27672
AW202947	1.43916	0.870658	0.557115	0.685846	NA	-0.644181	-0.520327	-0.0745231	0.509039	0.0642781
AW019018	0.610023	0.639809	1.15245	1.20016	-0.809183	-0.624953	-0.437481	-0.229391	0.024822	-0.201552
BI673604	0.537867	0.649797	0.577207	0.830143	-0.515504	-0.624771	-1.19236	0.513607	0.738591	0.469561
BI889086	1.71347	0.721476	0.848208	2.37749	-1.50792	-0.623161	-1.30069	-0.547538	NA	0.405215
AW826482	0.713379	1.04031	0.733005	1.2205	-0.192331	-0.610267	-0.39732	0.207647	0.38919	0.0225109
BM025966	0.602059	0.36194	0.678475	1.06414	-0.422604	-0.605805	-0.587934	0.0611882	0.458564	0.235295
BG306486	0.985162	0.821106	0.732652	1.29916	-0.315689	-0.591699	0.0959532	-0.24285	0.245726	-0.107528
AI354005	0.161276	0.859807	1.11596	0.789463	-0.504448	-0.588851	-0.480098	-0.307334	-0.0330217	-0.184846
BI885444	0.495975	0.504517	0.359957	0.548787	-0.448795	-0.588588	-0.503181	-0.1271	0.207409	-0.113689
AW567276	1.09262	0.887858	0.61275	1.18907	-0.4932	-0.584845	-0.234106	0.227241	0.448466	0.126267
AW184433	1.0031	1.33911	1.19961	0.922935	-0.443686	-0.584034	-0.670333	0.178654	-0.0951397	0.258051
AI330451	0.725985	0.958407	0.357957	0.684051	-0.495652	-0.582466	-0.347298	0.326189	0.439538	0.216808
BM156917	0.526291	0.50474	0.373745	0.703796	-0.535672	-0.573354	-0.693558	0.464404	0.745853	0.181734
AI415831	0.953112	0.943949	0.823783	0.913373	-0.508225	-0.573348	-0.590024	0.182622	0.731944	0.364415
BG727211	1.30654	1.28689	1.14952	1.40792	-0.533335	-0.557986	-0.954813	0.066886	-0.15298	0.13691
BG727181	0.268265	0.764382	1.22472	0.796052	-0.444889	-0.554558	-0.591843	-0.481484	0.110263	-0.296001
AI666944	0.572088	0.808657	0.582309	0.553705	-0.339153	-0.553254	-0.800193	NA	0.36469	-0.0997028
AF114428	0.422418	0.505456	0.72258	1.18324	-0.722869	-0.549299	-0.667823	0.133424	0.581285	0.00442229
AL591172	0.922892	1.5189	1.56756	0.917425	-1.00383	-0.538782	-0.994284	-0.00565126	0.279618	0.1932
AI721457	0.761712	0.709565	0.396197	0.28588	-0.527564	-0.538406	-0.46617	-0.030745	-0.0192246	-0.257842
BG305445	1.22692	1.1864	0.949603	1.30682	-0.905514	-0.536857	-0.308275	0.615232	0.683444	0.392333
BG891932	0.851849	0.994571	1.04162	0.970214	-0.351972	-0.535021	-0.45426	0.308937	0.725157	0.0171807
BI885847	1.26013	1.20088	0.795647	0.996895	-0.338502	-0.530641	-0.181908	0.651744	0.973445	0.505838
BI881830	0.231451	0.404811	0.29003	0.529837	-1.13639	-0.528472	-1.07661	-0.167532	0.164536	-0.547384
BI351026	0.965418	0.895844	0.901647	0.892231	-0.208089	-0.527509	-0.724539	0.352054	0.83099	0.229743
BM101698	1.34109	0.341281	0.60371	1.25571	-0.760607	-0.521768	-0.623864	0.596335	0.792737	0.364864
AI959496	1.55404	1.10657	0.69237	1.37285	-0.093885	-0.521338	-0.216223	0.783802	1.15628	0.822063
BI882594	0.921875	0.915609	1.46247	1.42117	-0.794254	-0.520721	-0.112683	0.0792394	0.249502	-0.19626
AW128527	1.21425	1.34134	1.25747	0.778097	-0.995109	-0.517914	-0.686163	0.214575	0.310267	0.10344
AW344023	0.306919	1.57183	1.47256	0.733324	-1.49942	-0.514702	-0.885184	-0.199854	-0.0831372	-0.230499
BG884595	1.31432	1.653	1.4669	1.3539	-0.383347	-0.510263	-0.441901	0.382715	0.689333	0.3655
AI878418	0.93607	0.626622	0.318392	1.07195	-0.549851	-0.509882	-0.290137	0.433593	0.662214	0.410824
BE201806	0.743044	0.555999	0.602515	0.851063	-0.62922	-0.507815	-0.956856	0.65759	0.847464	0.623101
AF359425	1.54244	0.930744	0.822546	0.345003	-0.505805	-0.507191	-0.261808	0.913737	1.09338	0.887487
BI885882	0.756329	0.508783	0.366724	0.629472	-0.662579	-0.505814	-0.650118	0.257099	0.286858	-0.282301
AW202804	1.02163	1.2166	0.985525	1.04871	-0.283516	-0.50461	-0.282283	0.605933	0.815574	0.477783
BE605983	1.68521	1.30278	1.10191	1.88325	-0.243139	-0.504172	-0.451258	1.04173	1.4386	1.05568
AI878484	0.415517	0.883604	0.821247	0.473622	-0.555456	-0.502439	-0.457903	0.252184	0.515617	0.0683644
AW116780	1.07333	0.96578	0.715571	1.24403	-0.46399	-0.500687	-0.620782	0.115262	0.617427	0.275363
AI588645	0.719005	0.783266	0.768677	1.24178	-0.263092	-0.498553	-0.469135	0.43735	0.119867	0.443265
BI890287	0.587511	0.848069	0.677414	0.679083	-0.651821	-0.495078	-0.364637	0.30902	0.319755	0.17143
AW154085	0.479883	0.721279	0.935488	1.23247	-0.60855	-0.493868	-0.476649	0.176513	0.589019	-0.194213
AW184209	0.688217	0.595164	0.896296	1.25272	-0.39614	-0.489282	-0.215076	0.313373	0.296169	-0.105783
AW420589	0.300674	0.640654	0.867676	0.437334	-0.766851	-0.48842	-0.723955	-0.062307	-0.379697	-0.457035
BE017030	1.33284	1.14959	1.02462	1.83523	-0.0763139	-0.485404	-0.123746	0.402702	0.696087	0.351941
BG305873	1.00317	1.5962	1.25571	1.05926	-0.645895	-0.479852	-0.417227	0.563678	-0.670536	0.404466
BI704249	0.42851	0.678626	1.15385	1.11619	-0.391744	-0.476145	-0.355451	0.187049	0.271006	-0.0924792
AW232140	0.417877	0.497573	0.369559	0.145989	-0.781949	-0.474569	-0.612481	0.100199	0.116954	0.127756
BI318816	0.821748	0.743665	0.931705	0.573941	-1.15371	-0.471154	-1.03855	-0.235343	0.153206	-0.259757
BM154187	1.40832	0.862375	0.871599	1.53887	-0.680606	-0.465373	-0.321616	0.604951	0.684147	-0.0291892
BI881121	0.832863	0.641544	0.947621	0.997401	-0.461913	-0.456652	-0.576957	0.258316	0.992823	0.621057
AW280290	0.197455	0.854097	0.983156	0.659178	-0.793324	-0.447865	-0.591554	0.653728	0.994039	0.739603
BI890730	1.1862	1.14546	0.822424	1.39474	-0.226325	-0.442578	-0.101235	0.785802	1.10397	0.887012
BG728431	0.458244	0.608692	0.515161	0.601179	-0.607562	-0.436518	-0.628932	NA	0.173618	-0.465742
BI671809	0.720792	0.7241	0.716996	0.829307	-0.586717	-0.436171	-0.162391	0.425962	0.706879	0.341884
AW117076	0.719524	0.804038	0.738185	1.27543	-0.577918	-0.430775	-0.439164	0.368187	0.476111	-0.11871
AI544627	0.788824	0.660352	0.287958	0.536355	-0.467815	-0.422235	-0.520582	0.140309	0.126665	0.110989
AB017117	0.331318	0.300114	0.371091	0.935709	-0.298091	-0.41543	-0.547029	1.14317	0.989369	0.62249
AI884184	0.443102	1.00736	0.931468	1.00998	-0.0764194	-0.411038	-0.359836	0.208008	NA	0.32793
BG303549	1.24152	0.888917	1.41817	2.55904	-0.13979	-0.410762	-0.306283	-0.11874	0.512915	0.250265
AI397362	1.68997	0.781462	1.64199	2.2967	-0.782591	-0.400627	-0.965434	0.236142	0.37596	0.28811
AF359432	1.128	0.87718	1.22266	0.95283	0.0983739	-0.382167	-0.382981	0.286862	0.983345	0.611818
AI330863	0.624961	1.00317	0.810344	0.698983	-0.427141	-0.375669	-0.394169	0.15392	0.425328	0.0237155
AI723328	0.764079	0.572105	0.594082	0.841698	-0.209247	-0.374311	-0.257789	0.294224	0.474168	0.384485
AI667290	1.20369	1.14539	0.737337	0.848513	-0.0499454	-0.371638	-0.303458	0.100661	0.600265	0.352465
AL591482	-0.0663609	-0.209258	0.14716	0.118948	-0.32155	-0.368005	-0.404134	0.068856	0.161278	-0.237833
AW154375	1.38415	1.49824	1.38253	1.5568	-0.188751	-0.362177	-0.0453307	0.598709	0.595821	0.468117
AI957711	1.39203	1.15359	1.12874	1.77288	-0.54344	-0.356378	-0.55603	0.491666	0.919398	0.493748
AW018954	0.79835	0.970102	1.09703	1.24055	-0.0109111	-0.344554	-0.195871	0.104678	0.644765	0.492081
BG728726	0.697402	0.869185	0.532833	0.562404	-0.327004	-0.338576	-0.315676	0.122655	-0.234562	0.031707
AI883512	0.757351	1.7384	1.80169	1.28965	-0.200276	-0.332642	-0.712982	0.407567	0.785209	0.577251
AI384708	0.844673	1.06037	0.951903	1.34817	-0.0864076	-0.331896	-0.045119	0.124219	0.524679	-0.121415
BG727233	1.33571	1.13119	0.971278	1.19111	0.0924227	-0.330302	0.0771404	1.22779	1.23866	0.958242
BI671139	1.03449	1.19287	1.47459	1.95137	-0.183952	-0.32675	-0.429512	0.807447	0.887797	0.57966
AW567349	1.67372	1.4099	1.67775	1.67982	-0.387875	-0.325924	-0.748821	-0.547991	0.416916	0.128579
AI497234	0.916725	1.01087	1.25957	1.73749	0.134415	-0.323865	-0.0597623	0.664074	1.13915	0.819751
AW154150	1.03159	0.847247	1.06811	0.866094	-0.6057	-0.320726	-0.55344	0.190941	0.87025	0.490393
AA495004	1.43819	1.32617	1.74644	2.82265	-0.510176	-0.318121	-0.265563	0.78123	1.00574	0.613596
BE017569	1.13558	1.10863	0.819269	1.42681	-0.0485274	-0.315585	-0.146287	0.425503	0.783994	0.553325
BM024206	0.80111	0.962984	1.15776	1.23453	-0.377983	-0.310939	0.150393	0.318294	0.285043	-0.125829
BE201310	0.815046	1.14983	1.20688	1.40899	-0.474267	-0.309906	-0.0863829	0.336339	0.186353	-0.0841072
BF157776	1.05342	1.01547	0.663352	1.03104	0.139577	-0.307457	-0.32876	0.656897	1.25463	0.835126
AW232760	1.35318	1.12361	1.25168	1.66409	0.049241	-0.304864	-0.349242	0.223028	0.722461	0.433979
AW077129	0.859588	0.719561	0.540321	0.656652	-0.269528	-0.304083	-0.491718	0.294056	0.464581	0.289913
AW128244	0.522512	0.657257	0.963264	1.15445	-0.418462	-0.300764	-0.161289	-0.0007373	0.273361	-0.0133848
BE605271	0.624333	0.693121	1.01062	1.17477	-0.266015	-0.280591	-0.323855	0.415778	0.534202	0.0454557
BI879038	0.489629	1.14914	0.774685	0.467179	-0.688619	-0.280449	-0.68949	0.259697	0.390291	0.234453
AI958983	1.16332	1.45658	1.05627	1.03001	-0.337224	-0.280083	-0.313578	0.603292	0.138743	0.386046
BM081915	1.5109	1.52005	0.675886	0.751291	-0.722347	-0.279028	-0.549508	0.871076	1.16012	1.10254
BM184794	0.560477	0.580109	0.0233018	0.16411	-1.09476	-0.276513	-0.796995	0.527995	1.03698	0.86626
BM154097	1.38862	0.772499	0.90887	1.83605	-0.405015	-0.269479	-0.229414	0.19539	-0.186517	0.127575
AW566983	1.24632	1.04723	1.6901	1.88963	-0.167012	-0.265258	-0.134946	0.0945391	0.730132	0.503847
BG799370	1.81504	1.72174	1.41373	2.23894	-0.237372	-0.261014	-0.500635	0.647157	1.09393	0.653652
AI666876	0.849619	0.953368	0.745656	0.650142	-0.782568	-0.260836	-0.429497	0.0381507	0.120047	0.104112
BM154135	2.23928	0.95726	1.35425	2.94977	-0.0990009	-0.254796	-0.274329	0.802862	0.2103	0.766077
BI842174	1.21813	1.316	1.2087	1.51853	NA	-0.252505	0.0312135	0.699344	1.10126	0.765191
BI882203	1.06858	1.25837	0.815891	1.14118	-0.57926	-0.252045	-0.215324	0.687815	0.810991	0.665749
BG884588	0.62239	0.89441	1.10917	1.28975	-0.532966	-0.248928	-0.136363	0.11374	NA	0.402743
BE605707	1.14739	0.911123	1.31462	1.75582	-0.0790502	-0.243972	0.0201684	0.41788	0.424006	0.284648
BM181387	1.0142	1.24499	1.16491	2.02335	-0.0225607	-0.243936	0.0616339	0.359214	0.754341	0.500632
H56788	1.40279	1.26701	0.924877	1.52098	0.133726	-0.241872	-0.257178	0.706827	1.3036	0.361123
AF119163	0.752448	0.658976	0.653043	0.859034	-0.155402	-0.239295	-0.308493	0.43109	0.453452	0.241079
AW116509	1.36188	1.02664	0.528644	0.710869	-0.884409	-0.23824	-0.686805	0.936519	0.939749	1.36966
AI461355	0.960316	1.1062	0.719416	1.2303	-0.178417	-0.236521	-0.307631	0.21004	0.779486	0.380864
BI878036	1.53095	0.948718	0.783409	1.4663	0.115483	-0.227439	0.314174	1.47739	1.88643	1.13023
AI584518	1.15668	1.08905	1.09304	1.0104	-1.0371	-0.224535	-0.643683	0.555562	0.554098	0.776873
AI477496	0.951446	2.03041	2.04492	1.16927	0.0212856	-0.22246	-0.071427	0.568677	0.177987	0.318505
AF233434	0.977733	1.06382	1.11623	0.800234	-0.0926123	-0.219101	-0.28933	0.487225	0.67417	0.313279
AI722545	0.915898	0.690447	1.33858	1.15388	-0.242819	-0.217817	-0.190794	0.24653	0.444554	0.22745
AW420576	0.896698	0.621179	0.978484	1.56485	-0.316593	-0.215528	-0.280256	0.211109	-0.141712	-0.142821
AW567515	1.40779	1.2469	1.56341	1.76175	-0.253916	-0.202557	-0.2863	0.440983	0.685653	0.19323
BI885455	1.25556	0.990712	0.809703	1.29633	-0.15085	-0.195034	-0.346775	0.407167	0.718036	0.331183
BI891596	1.31076	1.21466	1.14292	1.3462	0.000876118	-0.193783	-0.112384	0.756083	1.35546	0.710786
AW421132	0.8614	1.12186	1.01862	1.1671	-0.039243	-0.192038	-0.0415128	0.561629	NA	0.489051
BF717392	0.953049	1.05026	1.30352	1.23944	-0.0340734	-0.191195	0.170632	0.388394	0.408774	0.249931
AF359436	1.57803	1.7964	1.12452	0.703463	0.0641844	-0.180842	-0.572991	0.812469	1.46306	1.11376
BI475226	1.06582	1.02484	0.856609	1.09385	-0.31855	-0.173292	-0.0789617	0.728495	0.224222	0.594448
BM083940	0.975506	1.04727	1.22918	0.717221	-0.193095	-0.170176	-0.031163	0.506956	1.02403	0.728333
BM154668	0.934006	1.08382	1.09494	1.24855	-0.154069	-0.161836	-0.13812	0.414761	NA	0.61796
AI667275	0.828618	0.888499	0.877707	1.01993	-0.316269	-0.157958	-0.160214	0.00358206	0.265766	0.0528288
BG306519	0.78398	1.03933	1.13036	1.08907	-0.00352617	-0.155123	NA	0.364606	0.633938	0.298663
AW281819	1.01227	1.06348	0.632089	1.13397	-0.189203	-0.154864	-0.105118	0.554485	NA	0.257148
AW019729	1.05318	1.22436	0.995272	1.46032	0.0332413	-0.147367	0.162932	0.630767	0.976489	0.654078
AF273479	1.16612	1.08019	1.27676	1.52558	0.0330832	-0.143272	0.085648	0.392739	0.678317	-0.14815
BI845861	0.7396	1.41214	1.00911	0.519693	-0.351162	-0.133464	-0.514617	0.502988	0.765752	0.698408
BM183918	0.76589	0.698729	0.992874	0.793015	-0.52981	-0.124233	-0.33666	0.181211	-0.170015	0.0167304
BE201470	1.49716	1.36749	0.683693	1.39942	NA	-0.12201	-0.450185	0.650128	NA	0.606816
AW344264	0.871859	1.41473	1.81262	1.46513	0.0481855	-0.111973	-0.000943465	0.92631	0.358651	0.997219
BI878927	1.32815	1.56611	2.21934	1.80479	-0.106701	-0.107636	-0.0821755	0.629131	0.800256	0.152058
BI891666	1.03435	0.762635	1.17156	1.31578	-0.352545	-0.0894738	-0.259621	0.620888	0.50346	-0.000179126
AW420898	1.1095	0.845107	1.03855	1.37335	0.0355136	-0.0873617	0.0344798	0.54367	0.710685	0.398386
AW077600	0.901994	1.8372	1.95908	1.11763	0.17359	-0.0867822	-0.0546403	0.647263	0.724191	0.666425
AW019070	1.14339	1.18807	1.36681	2.29689	0.156787	-0.0806478	0.126954	0.532621	0.314472	0.348572
BI670912	1.63067	1.411	0.934584	0.835739	-0.512402	-0.0753809	-0.3566	0.874143	0.704908	0.505726
AW279837	0.703234	0.891747	0.955006	0.79028	-0.53121	-0.0692844	-0.324552	0.35854	0.695591	0.609598
AW059054	1.8083	1.78218	1.62894	2.32186	0.131704	-0.0598193	0.0277105	0.102479	0.958556	0.626641
AW279802	1.30921	1.09667	0.707244	1.20572	-0.400568	-0.0540974	-0.0443032	0.43819	0.786428	0.605959
BM155020	0.867777	1.00811	1.36724	0.712694	-0.178706	-0.0505626	-0.425212	-0.176976	0.465003	0.150505
AW076835	1.70439	1.72013	1.41542	1.77465	0.288255	-0.0480448	0.173789	1.23222	1.76082	1.56356
BI672347	1.14266	1.21926	1.54865	1.24038	0.0421571	-0.0439461	-0.030557	0.770924	1.40051	1.11834
AI544795	0.911498	0.750109	0.766093	0.807838	-0.262608	-0.0374967	-0.0390142	0.284772	0.0836769	0.0787349
AI957816	0.598064	0.937047	1.10995	0.940563	-0.319305	-0.0298914	-0.107051	0.744753	0.728905	0.607797
AI721935	1.1892	1.49314	1.39986	1.4411	0.0398746	-0.0294697	0.0744577	0.68991	1.24475	0.834139
BI533153	1.11108	1.2006	1.5422	1.84499	0.129047	-0.025947	-0.199243	0.284379	0.679777	0.435688
BI880694	0.985503	1.16066	0.531727	0.920226	-0.695232	-0.0223437	-0.455166	0.715372	0.232327	0.530672
AW203061	1.00597	1.31251	1.2595	1.39517	0.258218	-0.0215466	-0.107727	0.238736	0.69381	0.479838
AW115513	0.262086	0.935583	1.79881	1.24591	-1.3603	-0.0209163	-0.711068	-0.436514	-0.213773	-0.261924
AI353648	1.17056	0.91154	0.836024	1.0539	-0.0238347	-0.0186049	-0.178054	0.513691	0.670798	0.413886
AW019276	1.24835	0.936146	1.54904	2.11155	-0.15776	-0.0175562	0.109468	0.465864	0.582284	0.0311252
BE558157	1.05744	1.04185	1.23709	1.39717	-0.000374323	-0.0146267	-0.130324	0.530004	1.1588	0.698797
BE016623	1.35663	1.1505	1.02941	1.25136	0.2212	-0.00605531	-0.154199	0.738332	1.42688	0.971528
AI884043	0.931028	0.852764	1.04543	1.43117	-0.61145	-0.00383753	-0.331015	0.326124	0.712113	-0.0169246
BG305925	1.80516	2.08846	1.36696	1.85711	0.366818	-0.00314312	0.35823	1.09303	1.81084	0.59489
AI959704	1.00328	1.28083	1.05073	0.742753	-0.761665	-4.58e-05	-0.574113	0.569883	0.612709	0.192358
AI657601	0.885076	1.11423	1.21409	0.91472	-0.0964012	0.00212641	-0.354841	0.217864	0.62569	0.183151
AI958404	1.72415	1.86614	1.72915	2.10085	0.35937	0.00269574	0.277413	1.52335	1.54272	1.42255
AW165152	0.749194	0.943966	1.25508	1.1778	-0.086817	0.025497	-0.308804	-0.0500109	0.271708	0.181871
AW233227	1.1015	1.70426	1.56844	1.30127	0.144446	0.0321572	-0.0596862	0.627931	0.638267	0.504078
AW077940	1.12776	1.30032	0.922839	1.4009	0.105919	0.0407009	0.028067	0.484723	0.453786	0.439629
BI890477	1.14529	1.03834	1.32737	0.746881	-0.335287	0.042002	-0.261737	0.553692	0.12193	0.578464
AI667546	1.55454	1.41165	1.42317	1.58474	0.49862	0.0734049	0.210686	0.92874	1.39984	1.31214
BE201851	3.63234	2.06298	1.97125	3.76747	0.490102	0.0774498	0.477347	1.86852	2.68555	2.3606
AW232580	1.1816	1.64036	1.5354	1.39191	-0.0596056	0.0898163	-0.300709	0.620605	1.00884	0.257388
BE201632	1.41607	1.52956	1.24049	1.03283	-0.433665	0.0945378	-0.186057	0.554335	0.605513	0.483071
BI886470	1.42497	1.63034	1.28379	1.38551	-0.227333	0.0956545	0.0480476	1.20378	1.46592	1.26951
BM154199	1.45057	1.26522	1.3298	1.57533	0.421776	0.107063	-0.197396	0.736315	1.44156	0.744309
AL591172	0.598874	0.769837	0.82082	0.927284	0.227536	0.118442	-0.119709	0.340978	0.651565	0.00965362
BE201582	1.14925	1.47852	1.99268	1.1606	-0.137641	0.119413	-0.313664	0.584472	1.32945	0.841581
AW420284	0.924468	1.31028	1.55697	1.4638	0.0804473	0.120935	-0.265276	0.617075	1.10518	0.612145
AF359428	0.915185	1.20589	1.32594	1.36736	-0.792637	0.122688	-0.300511	0.641039	0.807658	0.00822575
AW594957	1.36963	1.34583	1.21655	1.05864	-0.0260758	0.125435	-0.183635	1.24303	1.32961	1.07644
AI544779	1.40551	1.84414	1.65082	2.76365	0.415336	0.129783	0.262972	0.85756	1.48918	0.766084
AW232273	1.71507	1.78407	1.78191	2.35226	0.400328	0.133412	0.253662	1.34782	1.46958	0.887366
AW232145	1.31949	1.12377	0.964149	1.47523	-0.114456	0.151468	-0.0792909	0.851342	0.94622	0.478207
AF370035	1.04753	1.20197	1.21671	1.32757	-0.228907	0.154807	-0.213305	0.684471	0.777568	0.595844
BI672136	0.882555	1.12904	1.4342	1.57256	0.155997	0.157788	0.0684795	0.289821	0.623147	0.172689
AI558444	1.3681	1.5777	1.242	1.12039	-0.473377	0.166614	-0.433388	0.654574	0.689745	0.737014
AI723219	1.84909	1.23393	1.35149	1.75474	0.296164	0.183871	0.254278	1.04209	1.14049	0.623894
BE200676	1.32904	0.678383	1.59269	2.01367	-0.192315	0.194073	-0.192705	0.282701	0.507948	-0.0362279
BE017585	1.48985	1.21068	1.86109	1.85804	0.140338	0.204312	-0.032398	0.897929	1.27534	0.825376
BI981277	1.27202	1.82326	2.10861	2.1428	0.2653	0.223999	0.271582	0.983757	1.11836	0.539639
AW420381	1.4962	1.67759	1.74106	1.52329	0.462241	0.230164	0.22755	0.692616	1.34014	0.98869
AI959308	1.69155	1.93911	2.00215	2.02714	0.228484	0.234837	0.572097	1.70262	0.335974	1.53672
BI882214	1.91024	1.77083	1.58164	2.1345	0.603586	0.260916	0.906038	1.60043	1.83805	1.47891
BI866865	1.69762	2.54693	2.95664	2.21723	0.644567	0.272755	0.258422	1.14032	1.8914	1.30236
BG985435	1.48141	1.39873	1.41738	1.86264	0.538625	0.278475	0.141605	0.442794	0.966029	0.405822
AF226612	1.35913	1.20808	1.34554	1.46479	0.298806	0.280119	0.522685	0.707162	0.939287	0.578639
BI979631	2.07091	1.90895	2.15991	1.99051	0.59073	0.29276	0.459229	0.97678	1.60732	0.886926
BM181750	1.59657	1.8333	2.02838	2.08884	0.316721	0.299453	0.325243	1.47042	1.58295	1.19752
BI846175	1.22564	1.2183	1.11029	1.49839	0.0434851	0.311108	0.162472	1.00088	0.717642	0.764854
AI384268	1.54115	1.52983	1.35496	1.46874	0.186859	0.311243	0.388098	1.24396	1.75194	1.42889
BI883233	1.36746	1.84436	1.49947	1.71515	0.0568936	0.317522	-0.0977981	0.901635	0.940408	0.606684
AW421040	2.09965	1.86785	1.75302	2.63273	0.694706	0.329488	0.699694	1.48677	2.03736	1.34882
BI864190	1.55194	2.16917	1.77638	1.54078	0.180847	0.341203	0.179741	0.607025	0.324205	0.393936
BI671260	1.35594	1.46382	1.23443	1.26493	0.0769012	0.359014	0.449099	0.781185	0.621983	0.725782
BM071184	1.98864	1.54377	1.81233	1.99291	0.377054	0.370692	0.170821	1.06739	1.6084	1.31783
BM154967	1.43741	1.41116	1.79034	1.90874	0.305728	0.402318	0.207995	0.804618	1.13774	0.697504
BI475857	1.63525	1.87661	1.81944	1.86664	0.584024	0.427447	0.320552	0.543074	0.923359	0.598246
AW077961	1.31783	1.43642	1.99336	1.91123	-0.141893	0.443223	0.343459	0.507633	1.16931	0.812945
BI839973	1.29648	1.77059	1.36386	1.47349	0.459663	0.470994	0.318821	1.06828	1.07542	0.935522
AI657777	NA	1.48552	1.62769	1.4414	0.482929	0.486523	0.501274	0.612643	0.946625	0.701465
AW018967	0.900181	0.876161	0.861056	0.604594	0.231009	0.488816	-0.0507978	1.23684	1.45886	1.54878
AW420488	2.3562	2.15902	1.98844	2.56351	0.6508	0.528741	1.10721	1.98641	1.67305	1.90514
AW202621	2.08894	1.68897	1.75715	2.36706	0.743872	0.555634	0.454915	0.932931	1.21176	0.354393
AW076848	2.03778	1.9099	1.74736	1.56374	0.180505	0.613351	0.0673748	1.41068	1.77246	1.28704
BM154430	1.88127	1.97089	1.82778	1.71251	0.40014	0.615065	0.0899212	1.04554	1.4794	1.13907
AW018976	2.27997	1.94577	1.97618	2.68316	0.572507	0.802358	0.905733	1.29938	1.63637	1.45711
AF197880	1.65077	2.23521	2.25966	1.96832	0.987889	0.813007	0.631814	1.65261	1.7913	1.28203
AI353694	2.23851	2.55309	2.79793	2.67879	0.604947	0.900936	0.508574	2.01811	1.82724	1.39204
AI884299	0.82686	0.819397	1.08791	1.27259	0.166718	0.906076	0.607004	2.61641	2.10599	3.14995
BG727310	2.81191	3.08026	3.36882	3.31785	1.09831	1.03893	1.08091	2.25826	2.16402	2.29717
AI793839	0.934407	0.940278	0.702503	1.32803	-0.261503	NA	-0.345367	0.335525	0.491224	0.140705
