# Supplementary material for: Molecular conservation of estrogen-response associated with cell cycle regulation, hormonal carcinogenesis and cancer in zebrafish and human cancer cell lines
Source: BMC Med Genomics. 2011 May 16;4:41. doi: 10.1186/1755-8794-4-41 (PMC3114699; doi:10.1186/1755-8794-4-41)
Supplement: Additional file 9 — Human homolog of E2 responsive zebrafish genes. Zebrafish E2 responsive genes were mapped to homologene data base and identified human homologs are presented in this file. [file 1755-8794-4-41-S9.XLS]

## Sheet: additional 9
Additional File 9: Dataset for Zebrafish estrogen-responsive genes indicating their human homologs
Human Homologue ID	Genbank Acc	Gene Symbol	Unigene Description
Hs.104019	BI705624	TACC3	Transforming, acidic coiled-coil containing protein 3
Hs.10499	AI957869	FLJ10815	Amino acid transporter
Hs.105352	BI867894	ST6GALNAC1	ST6 (alpha-N-acetyl-neuraminyl-2,3-beta-galactosyl-1,3)-N-acetylgalactosaminide alpha-2,6-sialyltransferase 1
Hs.105779	BM182311	PIAS4	Protein inhibitor of activated STAT, 4
Hs.108106	AW058706	UHRF1	Ubiquitin-like, containing PHD and RING finger domains, 1
Hs.108371	BG304070	E2F4	E2F transcription factor 4, p107/p130-binding
Hs.110837	AW171204	TUBB4	Tubulin, beta 4
Hs.111024	BM095990	SLC25A1	Solute carrier family 25 (mitochondrial carrier; citrate transporter), member 1
Hs.111577	BI878099	ITM2C	Integral membrane protein 2C
Hs.112955	AY034614	SEC61A2	Sec61 alpha 2 subunit (S. cerevisiae)
Hs.11594	AW116466	LOC197135	Hypothetical LOC197135
Hs.117030	BG303890	LOC646708	Similar to cysteine string protein
Hs.118248	AW154750	ATXN7L2	Ataxin 7-like 2
Hs.12102	BG302807	SNX3	Sorting nexin 3
Hs.121028	BG303443	ASPM	Asp (abnormal spindle) homolog, microcephaly associated (Drosophila)
Hs.1211	AI882824	ACP5	Acid phosphatase 5, tartrate resistant
Hs.124027	BI886461	SEPHS1	Selenophosphate synthetase 1
Hs.124922	AW154498	LRMP	Lymphoid-restricted membrane protein
Hs.126706	BM101672	PHACS	1-aminocyclopropane-1-carboxylate synthase
Hs.126906	BI846713	PTCD2	Pentatricopeptide repeat domain 2
Hs.128180	BM071805	POU2AF1	POU domain, class 2, associating factor 1
Hs.132340	BI840114	C6orf85	Chromosome 6 open reading frame 85
Hs.132629	BI877798	KIAA1727	KIAA1727 protein
Hs.132854	AW422929	HIST1H3I	Histone cluster 1, H3i
Hs.135458	AF195851	ITGB1BP3	Integrin beta 1 binding protein 3
Hs.137154	AW154516	PIGA	Phosphatidylinositol glycan anchor biosynthesis, class A (paroxysmal nocturnal hemoglobinuria)
Hs.137516	BG305835	FIGNL1	Fidgetin-like 1
Hs.13852	BI888425	DNAJB4	DnaJ (Hsp40) homolog, subfamily B, member 4
Hs.139120	BI889061	RPP30	Ribonuclease P/MRP 30kDa subunit
Hs.145717	BI984262	JMJD5	Jumonji domain containing 5
Hs.146804	BI979662	SPIN1	Spindlin 1
Hs.147433	AF140608	PCNA	Proliferating cell nuclear antigen
Hs.147836	AW421002	LRRC40	Leucine rich repeat containing 40
Hs.149487	AI957831	METTL6	Methyltransferase like 6
Hs.149500	BI982971	NUDT9	Nudix (nucleoside diphosphate linked moiety X)-type motif 9
Hs.153704	BM184173	NEK2	NIMA (never in mitosis gene a)-related kinase 2
Hs.153752	AF212941	CDC25B	Cell division cycle 25 homolog B (S. pombe)
Hs.154104	AF186476	PLAGL2	Pleiomorphic adenoma gene-like 2
Hs.1560	AI793622	DCLRE1A	DNA cross-link repair 1A (PSO2 homolog, S. cerevisiae)
Hs.156346	BM156751	TOP2A	Topoisomerase (DNA) II alpha 170kDa
Hs.157378	AW343609	ANKMY2	Ankyrin repeat and MYND domain containing 2
Hs.158174	BI889685	ZNF184	Zinc finger protein 184
Hs.161985	BM095504	TMPRSS4	Transmembrane protease, serine 4
Hs.162241	BM185181	UCHL3	Ubiquitin carboxyl-terminal esterase L3 (ubiquitin thiolesterase)
Hs.167700	AF127920	SMAD5	SMAD family member 5
Hs.169348	BI888143	BLM	Bloom syndrome
Hs.169840	AW175150	TTK	TTK protein kinase
Hs.172865	AW018979	CSTF1	Cleavage stimulation factor, 3' pre-RNA, subunit 1, 50kDa
Hs.176227	BM183795	TMEM144	Transmembrane protein 144
Hs.1770	AW281831	LIG1	Ligase I, DNA, ATP-dependent
Hs.179565	AW115871	MCM3	MCM3 minichromosome maintenance deficient 3 (S. cerevisiae)
Hs.180591	BM184088	NUP35	Nucleoporin 35kDa
Hs.18103	BG303723	ZNF260	Zinc finger protein 260
Hs.183684	BI704370	EIF4G2	Eukaryotic translation initiation factor 4 gamma, 2
Hs.191334	BM104057	UNG	Uracil-DNA glycosylase
Hs.19192	BI887824	CDK2	Cyclin-dependent kinase 2
Hs.194698	AW422010	CCNB2	Cyclin B2
Hs.197320	BI890250	TLE1	Transducin-like enhancer of split 1 (E(sp1) homolog, Drosophila)
Hs.197354	BM184527	TDRD5	Tudor domain containing 5
Hs.201253	BM183855	CKAP5	Cytoskeleton associated protein 5
Hs.201688	BM095386	CHIT1	Chitinase 1 (chitotriosidase)
Hs.202533	BM183817		Transcribed locus, strongly similar to XP_524818.2 similar to FAM46C protein [Pan troglodytes]
Hs.206770	AF137532	ZBTB22	Zinc finger and BTB domain containing 22
Hs.207459	BM182555	ST6GAL1	ST6 beta-galactosamide alpha-2,6-sialyltranferase 1
Hs.208124	AF349412	ESR1	Estrogen receptor 1
Hs.209561	BI897419	KIAA1715	KIAA1715
Hs.21422	AW128153	NRCAM	Neuronal cell adhesion molecule
Hs.221761	BG728901	DDX19B	DEAD (Asp-Glu-Ala-As) box polypeptide 19B
Hs.2246	BG891864	CPN1	Carboxypeptidase N, polypeptide 1, 50kD
Hs.226390	U57965	RRM2	Ribonucleotide reductase M2 polypeptide
Hs.22678	AW115865	PEO1	Progressive external ophthalmoplegia 1
Hs.232289	BM182782	KRTHB4	HCG2015269
Hs.234355	BM181708	C1QDC1	C1q domain containing 1
Hs.23650	BI878810	MAZ	MYC-associated zinc finger protein (purine-binding transcription factor)
Hs.23960	AB040435	CCNB1	Cyclin B1
Hs.244940	BI890056	RDH10	Retinol dehydrogenase 10 (all-trans)
Hs.248101	BM186270	CHRNG	Cholinergic receptor, nicotinic, gamma
Hs.249591	AW154664	DENND4C	DENN/MADD domain containing 4C
Hs.249718	AF176316	EIF4E	Eukaryotic translation initiation factor 4E
Hs.26006	BI709704	PRMT6	Protein arginine methyltransferase 6
Hs.26516	BI866874	ASF1B	ASF1 anti-silencing function 1 homolog B (S. cerevisiae)
Hs.268874	BF717944	FAM20A	Family with sequence similarity 20, member A
Hs.269211	AI722526	ZMYM4	Zinc finger, MYM-type 4
Hs.270845	AF139990	KIF23	Kinesin family member 23
Hs.276457	BI866963	ZAR1	Zygote arrest 1
Hs.27693	BI886276	PPIL1	Peptidylprolyl isomerase (cyclophilin)-like 1
Hs.277704	AW116343	HYOU1	Hypoxia up-regulated 1
Hs.279902	AW165313	CRSP9	Cofactor required for Sp1 transcriptional activation, subunit 9, 33kDa
Hs.280741	BM184017	YIF1B	Yip1 interacting factor homolog B (S. cerevisiae)
Hs.280990	BG303359	DEPDC7	DEP domain containing 7
Hs.282678	BI889925	THRAP1	Thyroid hormone receptor associated protein 1
Hs.283521	AJ301582	RHEB	Ras homolog enriched in brain
Hs.288151	BM183234	THOC7	THO complex 7 homolog (Drosophila)
Hs.288164	AI959214	SETD5	SET domain containing 5
Hs.289044	BI877292	LOC493869	Similar to RIKEN cDNA 2310016C16
Hs.291580	BI878195	LOC647305	Similar to all-trans-13,14-dihydroretinol saturase
Hs.293753	BM082504	BOK	BCL2-related ovarian killer
Hs.293917	BM182870	PVRL3	Poliovirus receptor-related 3
Hs.293971	AI878623	GMCL1	Germ cell-less homolog 1 (Drosophila)
Hs.295923	BM181692	SIAH1	Seven in absentia homolog 1 (Drosophila)
Hs.298345	BI886376	SLBP	Stem-loop (histone) binding protein
Hs.299567	AW595310	GPR44	G protein-coupled receptor 44
Hs.301052	AW154567	KIF18A	Kinesin family member 18A
Hs.303116	BI979995	SDF2L1	Stromal cell-derived factor 2-like 1
Hs.303980	AW115575	CYP11A1	Cytochrome P450, family 11, subfamily A, polypeptide 1
Hs.304673	AW059421	LOC390637	Similar to RIKEN cDNA D330012F22 gene
Hs.306291	BM035000	RNASEH2B	Ribonuclease H2, subunit B
Hs.310429	BG303655	NIN	Ninein (GSK3B interacting protein)
Hs.31053	AI958412	TBCB	Tubulin folding cofactor B
Hs.31588	BE605952	NOVA1	Neuro-oncological ventral antigen 1
Hs.31856	AW116537	USP42	Ubiquitin specific peptidase 42
Hs.319334	BI890158	NASP	Nuclear autoantigenic sperm protein (histone-binding)
Hs.32099	AI957865		Transcribed locus, moderately similar to XP_001062803.1 similar to WHSC1L1 protein isoform long
Hs.333297	BI866770	LOC339745	Hypothetical protein LOC339745
Hs.334	AW115973	ARHGEF5	Rho guanine nucleotide exchange factor (GEF) 5
Hs.334462	BG307551	PABPCP2	Poly(A) binding protein, cytoplasmic, pseudogene 2
Hs.334603	BI428485	REPS1	RALBP1 associated Eps domain containing 1
Hs.334772	BM182761	CCDC98	Coiled-coil domain containing 98
Hs.336916	AF137535	DAXX	Death-associated protein 6
Hs.337295	BI980160	STIP1	Stress-induced-phosphoprotein 1 (Hsp70/Hsp90-organizing protein)
Hs.347187	AW232596	MTMR1	Myotubularin related protein 1
Hs.347991	BI980180	NR2F2	Nuclear receptor subfamily 2, group F, member 2
Hs.349082	U40931	PAX1	Paired box gene 1
Hs.352412	BM184227	ASZ1	Ankyrin repeat, SAM and basic leucine zipper domain containing 1
Hs.352614	BG303935	AGPAT7	1-acylglycerol-3-phosphate O-acyltransferase 7 (lysophosphatidic acid acyltransferase, eta)
Hs.356467	AY034615	CRSP7	Cofactor required for Sp1 transcriptional activation, subunit 7, 70kDa
Hs.356501	AW154457	PHF6	PHD finger protein 6
Hs.363492	AW343764	DDX18	DEAD (Asp-Glu-Ala-Asp) box polypeptide 18
Hs.36587	AW115718	PPP1R7	Protein phosphatase 1, regulatory (inhibitor) subunit 7
Hs.368410	AI721423	CBX2	Chromobox homolog 2 (Pc class homolog, Drosophila)
Hs.368563	BG739197	ABCC5	ATP-binding cassette, sub-family C (CFTR/MRP), member 5
Hs.368611	AW116215	ST3GAL2	ST3 beta-galactoside alpha-2,3-sialyltransferase 2
Hs.368626	BI983061	RTN1	Reticulon 1
Hs.372938	AW076964	NRXN2	Neurexin 2
Hs.373854	BM036916	REXO1L1	REX1, RNA exonuclease 1 homolog (S. cerevisiae)-like 1
Hs.377010	AI721634	CAD	Carbamoyl-phosphate synthetase 2, aspartate transcarbamylase, and dihydroorotase
Hs.388034	U29942	RXRB	Retinoid X receptor, beta
Hs.389457	S57147	T	T, brachyury homolog (mouse)
Hs.390738	AW116023	FLJ20366	Hypothetical protein FLJ20366
Hs.396393	BF157346	UBE2S	Ubiquitin-conjugating enzyme E2S
Hs.397891	BI980223	PASK	PAS domain containing serine/threonine kinase
Hs.398157	BG303034	PLK2	Polo-like kinase 2 (Drosophila)
Hs.404263	BG304171	SS18	Synovial sarcoma translocation, chromosome 18
Hs.405046	AY029300	CBX4	Chromobox homolog 4 (Pc class homolog, Drosophila)
Hs.40582	AW116720	CDC14B	CDC14 cell division cycle 14 homolog B (S. cerevisiae)
Hs.405958	AI722499	CDC6	Cell division cycle 6 homolog (S. cerevisiae)
Hs.408581	BG302925	LOC645954	Similar to supervillin isoform 2
Hs.4096	BF157792	COQ10A	Coenzyme Q10 homolog A (S. cerevisiae)
Hs.410228	BG303377	ORC3L	Origin recognition complex, subunit 3-like (yeast)
Hs.410406	AW175443	SMARCAD1	SWI/SNF-related, matrix-associated actin-dependent regulator of chromatin, subfamily a, containing DEAD/H box 1
Hs.412462	BI841832		Transcribed locus
Hs.412870	BI983321		Transcribed locus
Hs.415117	AI794342	ST3GAL5	ST3 beta-galactoside alpha-2,3-sialyltransferase 5
Hs.416090	BI979865	REEP2	Receptor accessory protein 2
Hs.416755	BG304232	LARP6	La ribonucleoprotein domain family, member 6
Hs.417050	AW116835	CCNA1	Cyclin A1
Hs.432638	U85091	SOX11	SRY (sex determining region Y)-box 11
Hs.432854	AJ278269	PGA5	Pepsinogen 5, group I (pepsinogen A)
Hs.432948	AI522788	ORC5L	Origin recognition complex, subunit 5-like (yeast)
Hs.433180	BI887230	GINS2	GINS complex subunit 2 (Psf2 homolog)
Hs.433839	AW116176	EEF1A2	Eukaryotic translation elongation factor 1 alpha 2
Hs.435500	BI879615	C8orf38	Chromosome 8 open reading frame 38
Hs.436113	AI957419	PPP1R13B	Protein phosphatase 1, regulatory (inhibitor) subunit 13B
Hs.436518	AW826487	RBPMS2	RNA binding protein with multiple splicing 2
Hs.436643	BM095156	SYT13	Synaptotagmin XIII
Hs.43697	BF938260	ETV5	Ets variant gene 5 (ets-related molecule)
Hs.440219	BF156396	UBN1	Ubinuclein 1
Hs.443735	AF064838	SETD8	SET domain containing (lysine methyltransferase) 8
Hs.443881	AW171513	PAXIP1	PAX interacting (with transcription-activation domain) protein 1
Hs.44402	AI588305	CSTF3	Cleavage stimulation factor, 3' pre-RNA, subunit 3, 77kDa
Hs.444118	BG302588	MCM6	Minichromosome maintenance deficient 6 homolog (S. cerevisiae)
Hs.444173	AI878740	PHF12	PHD finger protein 12
Hs.44439	BI890317	SOCS6	Suppressor of cytokine signaling 6
Hs.445340	U14591	OTX1	Orthodenticle homolog 1 (Drosophila)
Hs.445849	AI964328	ZNF214	Zinc finger protein 214
Hs.446079	BM181608	CPD	Carboxypeptidase D
Hs.450175	BI886008	KATNA1	Katanin p60 (ATPase-containing) subunit A 1
Hs.458390	BM095220	INTS5	Integrator complex subunit 5
Hs.458513	BM185380	PPP1R3B	Protein phosphatase 1, regulatory (inhibitor) subunit 3B
Hs.459072	BI877620	LOC58489	Hypothetical protein from EUROIMAGE 588495
Hs.459795	BI887500	ROGDI	Rogdi homolog (Drosophila)
Hs.460618	AW133873	HSD3B7	Hydroxy-delta-5-steroid dehydrogenase, 3 beta- and steroid delta-isomerase 7
Hs.460960	BI841868	IDS	Iduronate 2-sulfatase (Hunter syndrome)
Hs.463035	AW344302	FKBP10	FK506 binding protein 10, 65 kDa
Hs.465102	BM005190	LIPG	Lipase, endothelial
Hs.465295	AW175541	LMAN1	Lectin, mannose-binding, 1
Hs.465498	BI886657	TXNL4A	Thioredoxin-like 4A
Hs.465560	BI878842	TMPRSS9	Transmembrane protease, serine 9
Hs.46700	BI325685	ING1	Inhibitor of growth family, member 1
Hs.467239	AI721909	ZNF347	Zinc finger protein 347
Hs.468801	BI979264	PDIK1L	PDLIM1 interacting kinase 1 like
Hs.469723	BI983343	RCC1	Regulator of chromosome condensation 1
Hs.469809	AW171377	PTPN4	Protein tyrosine phosphatase, non-receptor type 4 (megakaryocyte)
Hs.471405	AW420935	TTLL4	Tubulin tyrosine ligase-like family, member 4
Hs.471818	AI943216	GPIAP1	GPI-anchored membrane protein 1
Hs.471873	BI980747	DTYMK	Deoxythymidylate kinase (thymidylate kinase)
Hs.472213	BI672419	RRBP1	Ribosome binding protein 1 homolog 180kDa (dog)
Hs.474217	BI891546	CDC45L	CDC45 cell division cycle 45-like (S. cerevisiae)
Hs.475353	BG799149	LMCD1	LIM and cysteine-rich domains 1
Hs.475401	AW171527	TATDN2	TatD DNase domain containing 2
Hs.477325	BI878900	EAF2	ELL associated factor 2
Hs.477370	AW077854	DAB1	Disabled homolog 1 (Drosophila)
Hs.477475	BG303979	TXNRD3	Thioredoxin reductase 3
Hs.477789	AF293369	ATP1B3	ATPase, Na+/K+ transporting, beta 3 polypeptide
Hs.477892	BI673452	GYG1	Glycogenin 1
Hs.480454	AW116771	INTS12	Integrator complex subunit 12
Hs.480876	BI890893	ANAPC10	Anaphase promoting complex subunit 10
Hs.48297	AF262047	RCHY1	Ring finger and CHY zinc finger domain containing 1
Hs.484138	AW175136	FBXW11	F-box and WD-40 domain protein 11
Hs.484738	BM181653	MYLIP	Myosin regulatory light chain interacting protein
Hs.485436	BM095910	TTBK1	Tau tubulin kinase 1
Hs.494347	AW116246		Full-length cDNA clone CS0DD006YE20 of Neuroblastoma Cot 50-normalized of Homo sapiens (human)
Hs.495834	AW116573	PHEX	Phosphate regulating endopeptidase homolog, X-linked (hypophosphatemia, vitamin D resistant rickets)
Hs.500761	AW116414	SLC16A3	Solute carrier family 16, member 3 (monocarboxylic acid transporter 4)
Hs.502842	AI588567	CAPN1	Calpain 1, (mu/I) large subunit
Hs.505654	AW165158	ITGA5	Integrin, alpha 5 (fibronectin receptor, alpha polypeptide)
Hs.509008	BI889288	KIAA1333	KIAA1333
Hs.511956	BI980456	SPDYA	Speedy homolog A (Drosophila)
Hs.512492	BI885460	RAB15	RAB15, member RAS onocogene family
Hs.513126	AI641236	KIAA1794	KIAA1794
Hs.513439	AW154211	GALC	Galactosylceramidase
Hs.514330	BF158294	EME1	Essential meiotic endonuclease 1 homolog 1 (S. pombe)
Hs.515032	BM182858	MKNK2	MAP kinase interacting serine/threonine kinase 2
Hs.515415	BI878681	ITPKC	Inositol 1,4,5-trisphosphate 3-kinase C
Hs.515500	BI886200	SAE1	SUMO1 activating enzyme subunit 1
Hs.516235	AW342842	LIPT1	Lipoyltransferase 1
Hs.516450	BI891534	SMPD4	Sphingomyelin phosphodiesterase 4, neutral membrane (neutral sphingomyelinase-3)
Hs.516522	BM183399	INTS3	Integrator complex subunit 3
Hs.517113	BI876181	SALL4	Sal-like 4 (Drosophila)
Hs.517582	AW058902	MCM5	MCM5 minichromosome maintenance deficient 5, cell division cycle 46 (S. cerevisiae)
Hs.517946	AW134343	KLHL18	Kelch-like 18 (Drosophila)
Hs.517972	BI709770	TRAIP	TRAF interacting protein
Hs.518299	BI878159	ECT2	Epithelial cell transforming sequence 2 oncogene
Hs.518438	BM184867	SOX2	SRY (sex determining region Y)-box 2
Hs.5199	AW420785	UBE2T	Ubiquitin-conjugating enzyme E2T (putative)
Hs.520245	BG883210	DNAH11	Dynein, axonemal, heavy chain 11
Hs.520898	BG303611	CTSB	Cathepsin B
Hs.523252	BI886835	KIAA1754	KIAA1754
Hs.524014	BI877725	SLC35F2	Solute carrier family 35, member F2
Hs.524210	AI958596	ING4	Inhibitor of growth family, member 4
Hs.524219	AF387820	TPI1	Triosephosphate isomerase 1
Hs.527778	BI705282	CD82	CD82 molecule
Hs.527980	BE017477	DUT	DUTP pyrophosphatase
Hs.528902	AW133510	ATAD5	Chromosome 17 open reading frame 41
Hs.530412	BM101604		Transcribed locus
Hs.530734	BM082758	MRPL16	Mitochondrial ribosomal protein L16
Hs.533432	AB032727	MOS	V-mos Moloney murine sarcoma viral oncogene homolog
Hs.533468	BI878018	FAM29A	Family with sequence similarity 29, member A
Hs.533573	AW058757	CDC7	Cell division cycle 7 homolog (S. cerevisiae)
Hs.533712	AI878421	RBM4	RNA binding motif protein 4
Hs.533779	AJ011789	CLDN6	Claudin 6
Hs.534338	BI891349	PPP4C	Protein phosphatase 4 (formerly X), catalytic subunit
Hs.535769	BI888350	LOC728554	Similar to THO complex 3
Hs.54609	BM036082	GCAT	Glycine C-acetyltransferase (2-amino-3-ketobutyrate coenzyme A ligase)
Hs.54780	BM036958	TTF1	Transcription termination factor, RNA polymerase I
Hs.547988	AF076918	CPEB1	Cytoplasmic polyadenylation element binding protein 1
Hs.551506	BF717410	LCT	Lactase
Hs.553501	AW019486	RASA1	RAS p21 protein activator (GTPase activating protein) 1
Hs.554883	BI705495	SUV39H2	Suppressor of variegation 3-9 homolog 2 (Drosophila)
Hs.555961	BM082834	CXorf15	Chromosome X open reading frame 15
Hs.555985	BM156001	NARG1	NMDA receptor regulated 1
Hs.558393	U57964	RRM1	Ribonucleotide reductase M1 polypeptide
Hs.559459	BM104170	C6orf32	Chromosome 6 open reading frame 32
Hs.567385	BI889958	PRC1	Protein regulator of cytokinesis 1
Hs.567387	X83594	CCNE2	Cyclin E2
Hs.567678	AI584394	TRIM71	Tripartite motif-containing 71
Hs.569254	BI843286	LOC646799	Similar to zygote arrest 1
Hs.570355	AW282065	ADNP	Activity-dependent neuroprotector
Hs.572318	BI705744	TIPIN	TIMELESS interacting protein
Hs.575626	BI878593	LOC644661	Similar to karyopherin (importin) alpha 2
Hs.584790	BI890209	PPP2R1B	Protein phosphatase 2 (formerly 2A), regulatory subunit A, beta isoform
Hs.58559	BI877645	PLEKHK1	Pleckstrin homology domain containing, family K member 1
Hs.590911	BM104100	LDLRAP1	Low density lipoprotein receptor adaptor protein 1
Hs.590980	BM035613	ZNF665	Zinc finger protein 665
Hs.591019	BF158220	B4GALNT1	Beta-1,4-N-acetyl-galactosaminyl transferase 1
Hs.591447	BG304241	SASS6	Spindle assembly 6 homolog (C. elegans)
Hs.591471	BI877959	POGZ	Pogo transposable element with ZNF domain
Hs.591642	AW154129	BARD1	BRCA1 associated RING domain 1
Hs.591663	AF329830	EOMES	Eomesodermin homolog (Xenopus laevis)
Hs.591852	BI888575	ADAM9	ADAM metallopeptidase domain 9 (meltrin gamma)
Hs.591952	BG307539	SLC43A1	Solute carrier family 43, member 1
Hs.591998	BI880385	SAAL1	Serum amyloid A-like 1
Hs.591999	BI979059	TPH1	Tryptophan hydroxylase 1 (tryptophan 5-monooxygenase)
Hs.592004	AI588293	PUS1	Pseudouridylate synthase 1
Hs.592136	BI878280	TOP1	Topoisomerase (DNA) I
Hs.592334	BM104296	GTF2A1	General transcription factor IIA, 1, 19/37kDa
Hs.59425	BI705525	NOL9	Nucleolar protein 9
Hs.597656	AF412833	MSH2	MutS homolog 2, colon cancer, nonpolyposis type 1 (E. coli)
Hs.606200	BG304292	SETD4	SET domain containing 4
Hs.612151	AW059252	LOC728037	Similar to Kinesin-like protein KIF22 (Kinesin-like DNA-binding protein) (Kinesin-like protein 4)
Hs.631580	AW116617	SAE2	SUMO1 activating enzyme subunit 2
Hs.631735	BI705741	PZP	Pregnancy-zone protein
Hs.632048	AI793705	LETM2	Leucine zipper-EF-hand containing transmembrane protein 2
Hs.632900	BI889437		Transcribed locus, moderately similar to XP_366655.1 protein MG02731.4 [Magnaporthe grisea 70-15]
Hs.635690	AW421436	PPT2	Palmitoyl-protein thioesterase 2
Hs.642978	BI843298		Transcribed locus, moderately similar to NP_001037755.1 protein LOC686883 [Rattus norvegicus]
Hs.646319	BM104369	LOC205272	Similar to calponin 2 isoform a
Hs.646671	BI888816	LOC728217	Similar to chromobox homolog 3
Hs.647230	AB020758	LOC283155	Hypothetical LOC283155
Hs.649365	AW344046	EXDL2	Exonuclease 3&apos;-5&apos; domain-like 2
Hs.651869	BG799122	MGAT5	Mannosyl (alpha-1,6-)-glycoprotein beta-1,6-N-acetyl-glucosaminyltransferase
Hs.652324	BM184012	EFCAB7	KIAA1799 protein
Hs.654364	BG303490	XPA	Xeroderma pigmentosum, complementation group A
Hs.654371	AF210646	STK19	Serine/threonine kinase 19
Hs.654427	AW232589	DHODH	Dihydroorotate dehydrogenase
Hs.654484	BI979955	POLB	Polymerase (DNA directed), beta
Hs.654643	AI476925	EXOSC2	Exosome component 2
Hs.654719	BI892293	RBM8A	RNA binding motif protein 8A||Full-length cDNA clone CS0DI062YK23 of Placenta Cot 25
Hs.654802	BM103051	EPB41L5	Erythrocyte membrane protein band 4.1 like 5
Hs.655177	BF717971	MFSD2	Major facilitator superfamily domain containing 2
Hs.655264	BI890159	RYBP	RING1 and YY1 binding protein
Hs.655281	AF073289	SEMA4D	Sema domain, immunoglobulin domain (Ig), transmembrane domain (TM) and short...
Hs.655830	AW154320	HELLS	Helicase, lymphoid-specific
Hs.655832	AW077754	JUB	Jub, ajuba homolog (Xenopus laevis)
Hs.656473	BM104281	DTL	Denticleless homolog (Drosophila)
Hs.656983	BM096099	TDRD6	Tudor domain containing 6
Hs.657312	BI878683	PAQR3	Progestin and adipoQ receptor family member III
Hs.657360	BI983836	ELAC1	ElaC homolog 1 (E. coli)
Hs.657695	AI667622	Transcribed locus	Leucine rich repeat containing 1
Hs.659160	AF072451	GJC1	Gap junction protein, alpha 7, 45kDa||Gap junction protein, alpha 7, 45kDa
Hs.659324	BI846005	DCDC2	Doublecortin domain containing 2||Doublecortin domain containing 2
Hs.659558	BI875857	APEX2	APEX nuclease (apurinic/apyrimidinic endonuclease) 2
Hs.660922	AI964174	PUS3	Pseudouridylate synthase 3
Hs.661266	BM104554	FKBP6	FK506 binding protein 6, 36kDa
Hs.66762	AA494625	C10orf38	Chromosome 10 open reading frame 38||Transcribed locus, moderately similar to XP_001056358.1
Hs.675285	BI877637	NFKBIL2	Nuclear factor of kappa light polypeptide gene enhancer in B-cells inhibitor...
Hs.675286	AI942590	PKD1L3	Polycystic kidney disease 1-like 3
Hs.679463	AW154399	WEE2	WEE1 homolog 2 (S. pombe)
Hs.69360	AI626681	KIF2C	Kinesin family member 2C
Hs.7165	BI888562		Transcribed locus, weakly similar to NP_983267.1 [Eremothecium gossypii]
Hs.72550	BM036445	HMMR	Hyaluronan-mediated motility receptor (RHAMM)
Hs.73625	AW116750	KIF20A	Kinesin family member 20A
Hs.73722	BI883953	APEX1	APEX nuclease (multifunctional DNA repair enzyme) 1
Hs.7423	BG304233	SHD	Src homology 2 domain containing transforming protein D
Hs.75064	BI984755	TBCC	Tubulin folding cofactor C
Hs.75438	BG302504	QDPR	Quinoid dihydropteridine reductase
Hs.78769	BM101931	THOP1	Thimet oligopeptidase 1
Hs.79018	AW128293	CHAF1A	Chromatin assembly factor 1, subunit A (p150)
Hs.80756	AI497232	BHMT	Betaine-homocysteine methyltransferase
Hs.8198	BM183284	ZNF204	Zinc finger protein 204
Hs.82432	AW059478	GPD1L	Glycerol-3-phosphate dehydrogenase 1-like
Hs.8261	BI887224	SPSB1	SplA/ryanodine receptor domain and SOCS box containing 1
Hs.89497	BM036903	LMNB1	Lamin B1
Hs.91085	BI843205	FAM116A	Family with sequence similarity 116, member A
Hs.93659	AI721398	PDIA4	Protein disulfide isomerase family A, member 4
Hs.95140	BI705591	STARD8	START domain containing 8
Hs.98493	AW306050	XRCC1	X-ray repair complementing defective repair in Chinese hamster cells 1
Hs.98643	BI671914	RAP2B	RAP2B, member of RAS oncogene family
Hs.103502	BG884057	GPT	Glutamic-pyruvate transaminase (alanine aminotransferase)
Hs.113823	AW018976	CLPX	ClpX caseinolytic peptidase X homolog (E. coli)
Hs.122006	AI461355	GALK2	Galactokinase 2
Hs.132760	AI721935	SLC37A4	Solute carrier family 37 (glycerol-6-phosphate transporter), member 4
Hs.13291	BE556826	CCNG2	Cyclin G2
Hs.133397	AW076731	ITGA6	Integrin, alpha 6
Hs.134585	AW076835	ABCA12	ATP-binding cassette, sub-family A (ABC1), member 12
Hs.134602	BI878949	TTN	Titin
Hs.135507	BI671269	EGLN3	Egl nine homolog 3 (C. elegans)
Hs.144894	AF336125	LOC389160	Similar to ceruloplasmin
Hs.147989	AW116780	CACNG1	Calcium channel, voltage-dependent, gamma subunit 1
Hs.155396	BI878256	NFE2L2	Nuclear factor (erythroid-derived 2)-like 2
Hs.160786	AI584518	ASS1	Argininosuccinate synthetase 1
Hs.160789	AW567349	LOC730249	Similar to Immune-responsive protein 1
Hs.163484	AF052245	FOXA1	Forkhead box A1
Hs.171825	BG305850	BHLHB2	Basic helix-loop-helix domain containing, class B, 2
Hs.192233	BI890287	PPL	Periplakin
Hs.19385	AW281819	ABHD5	Abhydrolase domain containing 5
Hs.203717	BG302581	FN1	Fibronectin 1
Hs.211713	BI865355	BCORL2	BCL6 co-repressor-like 2
Hs.220971	BE605731	FOSL2	FOS-like antigen 2
Hs.234642	BI882594	AQP3	Aquaporin 3 (Gill blood group)
Hs.248162	AI397362	TECTA	Tectorin alpha
Hs.250666	AF301264	HES1	Hairy and enhancer of split 1, (Drosophila)
Hs.270291	AW202947	ACTN4	Actinin, alpha 4
Hs.279640	AW344264	TPR	Translocated promoter region (to activated MET oncogene)
Hs.282113	BI892316	SNF1LK	SNF1-like kinase
Hs.2879	AI496860	CPA1	Carboxypeptidase A1 (pancreatic)
Hs.291196	BM172666	ATP1B1	ATPase, Na+/K+ transporting, beta 1 polypeptide
Hs.297413	AW174507	MMP9	Matrix metallopeptidase 9 (gelatinase B, 92kDa gelatinase, 92kDa type IV collagenase)
Hs.300772	AI588611	TPM2	Tropomyosin 2 (beta)
Hs.300774	BI878927	FGB	Fibrinogen beta chain
Hs.302085	BE605271	PTGIS	Prostaglandin I2 (prostacyclin) synthase
Hs.312485	AI721528	CFI	Complement factor I
Hs.326035	BG305741	EGR1	Early growth response 1
Hs.33102	AW117076	TFAP2B	Transcription factor AP-2 beta (activating enhancer binding protein 2 beta)
Hs.34114	AF286374	ATP1A2	ATPase, Na+/K+ transporting, alpha 2 (+) polypeptide
Hs.348395	AW115513	ELA1	Elastase 1, pancreatic
Hs.349110	AF370035	MST1	Macrophage stimulating 1 (hepatocyte growth factor-like)
Hs.350899	BE201806	CAPN2	Calpain 2, (m/II) large subunit
Hs.350949	BM095591	ODF3	Outer dense fiber of sperm tails 3
Hs.37014	BG303549	CA7	Carbonic anhydrase VII
Hs.376209	BM154430	CRYGS	Crystallin, gamma S
Hs.379636	AI723219	UNC45B	Unc-45 homolog B (C. elegans)
Hs.381099	AF157110	LCP1	Lymphocyte cytosolic protein 1 (L-plastin)
Hs.38449	BG728726	SERPINE2	Serpin peptidase inhibitor, clade E (nexin, plasminogen activator inhibitor type 1), member 2
Hs.387471	AI666944	PAPOLG	Poly(A) polymerase gamma
Hs.404119	BM083940	TSTA3	Tissue specific transplantation antigen P35B
Hs.406515	BI890730	NQO1	NAD(P)H dehydrogenase, quinone 1
Hs.433951	BI896246	GPX4	Glutathione peroxidase 4 (phospholipid hydroperoxidase)
Hs.436385	AI588388	SLC22A2	Solute carrier family 22 (organic cation transporter), member 2
Hs.439777	BM154668	CPT1B	Carnitine palmitoyltransferase 1B (muscle)
Hs.440934	BF717769	ARG1	Arginase, liver
Hs.444536	AW019070	SLC5A8	Solute carrier family 5 (iodide transporter), member 8
Hs.446077	BM095174	SLC38A4	Solute carrier family 38, member 4
Hs.46275	H56788	CRYBA1	Crystallin, beta A1
Hs.463300	AF119163	MYL4	Myosin, light chain 4, alkali; atrial, embryonic
Hs.476319	BG985435	ECHDC2	Enoyl Coenzyme A hydratase domain containing 2
Hs.479384	BI878704	KIAA0746	KIAA0746 protein
Hs.485195	AW232794	SORT1	Sortilin 1
Hs.487360	BE201310	NOTCH2	Notch homolog 2 (Drosophila)
Hs.494173	AW077961	ANXA1	Annexin A1
Hs.497183	AW202903	IVNS1ABP	Influenza virus NS1A binding protein
Hs.500007	BI979631	ASCC1	Activating signal cointegrator 1 complex subunit 1
Hs.500635	AI957816	EVPL	Envoplakin
Hs.511605	AI883512	ANXA2	Annexin A2
Hs.513870	AW154150	ATP2A3	ATPase, Ca++ transporting, ubiquitous
Hs.514038	AW128244	FLOT2	Flotillin 2
Hs.514174	AF099738	JUP	Junction plakoglobin
Hs.517066	AW420284	TOMM34	Translocase of outer mitochondrial membrane 34
Hs.517939	AI722973	MYL3	Myosin, light chain 3, alkali; ventricular, skeletal, slow
Hs.519880	AI793839	TFAP2A	Transcription factor AP-2 alpha (activating enhancer binding protein 2 alpha)
Hs.521008	BI878750	STEAP4	STEAP family member 4
Hs.521535	AF220435	STAR	Steroidogenic acute regulator
Hs.522484	BI981277	OLFM1	Olfactomedin 1
Hs.522493	AW116509	CAMSAP1	Calmodulin regulated spectrin-associated protein 1
Hs.524224	AI477496	C1R	Complement component 1, r subcomponent
Hs.524530	BI475226	CTDSP2	CTD (carboxy-terminal domain, RNA polymerase II, polypeptide A) small phosphatase 2
Hs.525557	AW018965	SERPINA1	Serpin peptidase inhibitor, clade A (alpha-1 antiproteinase, antitrypsin), member 1
Hs.525704	BE605692	JUN	Jun oncogene
Hs.527973	BG727181	SOCS3	Suppressor of cytokine signaling 3
Hs.529053	AW116558	C3	Complement component 3
Hs.529353	AA495004	ACSS1	Acyl-CoA synthetase short-chain family member 1
Hs.530862	BI885847	PRKAG1	Protein kinase, AMP-activated, gamma 1 non-catalytic subunit
Hs.546267	BE200676	MMP16	Matrix metallopeptidase 16 (membrane-inserted)
Hs.561182	AI657777	C3orf32	Chromosome 3 open reading frame 32
Hs.591127	BG727126	RASGRP1	RAS guanyl releasing protein 1 (calcium and DAG-regulated)
Hs.591293	BI704249	ALCAM	Activated leukocyte cell adhesion molecule
Hs.591336	BI878036	SESN1	Sestrin 1
Hs.595158	AI415831	ZRANB1	Zinc finger, RAN-binding domain containing 1
Hs.596572	AI878418	SR140	U2-associated SR140 protein
Hs.59719	BI839973	DHRS7	Dehydrogenase/reductase (SDR family) member 7
Hs.605445	AW128527	ERRFI1	ERBB receptor feedback inhibitor 1
Hs.610926	AW019526	CTRB1	Chymotrypsinogen B1
Hs.631744	BE558157	GDPD1	Glycerophosphodiester phosphodiesterase domain containing 1
Hs.631866	BI705588	ELA2A	Elastase 2A
Hs.643005	AF226612	SLC40A1	Solute carrier family 40 (iron-regulated transporter), member 1
Hs.643590	BE200889	AIM1	Absent in melanoma 1
Hs.645273	AW420381	SYNPO2L	Synaptopodin 2-like
Hs.646306	AF197880	LOC441160	Similar to keratin 19
Hs.647023	AF359434	CLDN3	Claudin 3
Hs.647036	AF359426	CLDN4	Claudin 4
Hs.647182	BI878753	CUZD1	CUB and zona pellucida-like domains 1
Hs.652123	AW421213	PAH	Phenylalanine hydroxylase
Hs.654409	BI430378	NOS2A	Nitric oxide synthase 2A (inducible, hepatocytes)
Hs.654432	AI584535	ACTN3	Actinin, alpha 3
Hs.654473	BI840809	MAOB	Monoamine oxidase B
Hs.654474	U66569	Transcribed locus	MADS box transcription enhancer factor 2, polypeptide C (myocyte enhancer fa...
Hs.654566	BM025966	IRF2	Interferon regulatory factor 2
Hs.655178	BG306519	AP1GBP1	AP1 gamma subunit binding protein 1
Hs.656461	AI721457	LRP1B	Low density lipoprotein-related protein 1B (deleted in tumors)
Hs.656895	BG728531	SLC2A9	Solute carrier family 2 (facilitated glucose transporter), member 9
Hs.657869	AI588580	CPNE5	Copine V
Hs.657920	AI477969	GRHL3	Grainyhead-like 3 (Drosophila)
Hs.671949	BE605503	FUT9	Fucosyltransferase 9 (alpha (1,3) fucosyltransferase)
Hs.67928	AI385059	ELF3	E74-like factor 3 (ets domain transcription factor, epithelial-specific )
Hs.69771	U34662	CFB	Complement factor B
Hs.74034	AW595386	CAV1	Caveolin 1, caveolae protein, 22kDa
Hs.75318	BI673660	TUBA4A	Tubulin, alpha 1
Hs.75514	AW019173	NP	Nucleoside phosphorylase
Hs.75535	BG985673	MYL2	Myosin, light chain 2, regulatory, cardiac, slow
Hs.75599	BF717503	SERPINC1	Serpin peptidase inhibitor, clade C (antithrombin), member 1
Hs.75636	AF114428	MYL7	Myosin, light chain 7, regulatory
Hs.7884	AW154085	SLCO2B1	Solute carrier organic anion transporter family, member 2B1
Hs.80658	BF156623	UCP2	Uncoupling protein 2 (mitochondrial, proton carrier)
Hs.88556	BI326782	HDAC1	Histone deacetylase 1
Hs.91546	BM024206	CYP26B1	Cytochrome P450, family 26, subfamily B, polypeptide 1
