# Supplementary material for: Molecular conservation of estrogen-response associated with cell cycle regulation, hormonal carcinogenesis and cancer in zebrafish and human cancer cell lines
Source: BMC Med Genomics. 2011 May 16;4:41. doi: 10.1186/1755-8794-4-41 (PMC3114699; doi:10.1186/1755-8794-4-41)
Supplement: Additional file 11 — IPA analysis of E2 responsive genes. Top 10 enriched functional groups in the E2 responsive genes identified by IPA are presented in this file. [file 1755-8794-4-41-S11.XLS]

## Sheet: Sheet3
Additional File 11: Top 10 molecular functions selected based on p-value (determined using right-tailed Fisher's Exact test)
Molecular Function	p-value	Number of Homologs Involved	Percentage of Homologs Involved (out of 289)	Human Homologs of Zebrafish Estrogen-Responsive Genes
Cell Cycle	4.21E-13-2.58E-02	83	0.287197	EME1,LIG1,KIF23,DNAJB4,CDC7,CCNB2,HES1,CHAF1A,POLB,SOX2,SESN1,CYP26B1,TOP1,CCNA1,EIF4G2,JUB,MOS,CAV1,FOSL2,RCC1,ECT2,SETD8,CCNE2,E2F4,C3,ITGA5,PAXIP1,TIPIN,TTN,DAXX,PCNA,CCNG2,NASP,HELLS,BHLHE40,SIK1,CAPN2,ESR1,CDK2,SIAH1,FN1,FAM175A,BARD1,TPR,ANAPC10,CDC23,ING4,DTYMK,RCHY1,TTK,SASS6,EIF4E,CDC25B,NOTCH2,NEK2,ASPM,ANXA1,PLK2,KATNA1,TOP2A,ERRFI1,BTG4,LDLRAP1,KIF2C,IRF2,CDC45L,TACC3,CCNB1,UHRF1,EGR1…
DNA Replication, Recombination, and Repair	4.93E-07-2.58E-02	66	0.228374	EME1,KIF23,LIG1,MCM6,SOCS3,CDC7,MST1,CCNB2,POLB,XRCC1,TOP1,CAV1,RCC1,ECT2,APEX1,UNG,SETD8,MCM5,CCNE2,PAXIP1,ITGA5,TIPIN,DCLRE1A,PCNA,NASP,CCNG2,HELLS,PRMT6,ORC5L,CAPN2,ESR1,CDK2,SIAH1,FN1,FAM175A,BARD1,ING4,TTK,SASS6,EIF4E,CDC25B,NEK2,TOP2A,SERPINA1,ERRFI1,KIF2C,IRF2,CDC45L,TACC3,DUT,CCNB1,UHRF1,C10ORF2,NQO1,HDAC1,PRC1,CDC6,CKAP5,XPA,MCM3,MSH2,MAZ,ORC3L,ING1,A2M,KIF18A
Cell Death	1.19E-05-2.27E-02	117	0.404844	EME1,ST6GAL1,TRAIP,HMMR,CDC7,HES1,XRCC1,POLB,EIF4G2,MOS,CAV1,SLC22A2,APEX1,UNG,PTGIS,NOVA1,RRM2,ITGA6,ITGA5,OTX1,UBE2S,DCLRE1A,DAXX,SERPINC1,PCNA,NRCAM,HELLS,ABCC5,CAPN1,BHLHE40,STIP1,TTF1,CTSB,ALCAM,GJC1,SIAH1,FN1,MTMR1,PAX1,HYOU1,BOK,TTK,EIF4E,AQP3,NOTCH2,CLDN4,TFAP2A,RYBP,TOP2A,SORT1,SERBP1,IRF2,CDC45L,PLAGL2,DUT,UCP2,CCNB1,EGR1,CDC6,STAR,SPDYA,SEMA4D,MSH2,CAPRIN2,RASGRP1,ATP1A2,CD82,CLDN3,LIG…
Cellular Growth and Proliferation	1.67E-05-2.07E-02	130	0.449827	ST6GAL1,TRAIP,DNAJB4,HMMR,CDC7,MST1,HES1,XRCC1,SESN1,ELF3,CCNA1,EIF4G2,JUB,CAV1,LCP1,ITGA6,RRM2,ITGA5,ANXA2,OTX1,DAXX,PCNA,SERPINC1,NRCAM,ABCC5,CAPN1,BHLHE40,TTF1,ITPKC,CTSB,ALCAM,CAPRIN1,SIAH1,FN1,LRP1B,PAX1,RTKN2,RCHY1,TTK,EIF4E,NOTCH2,TFAP2A,CLDN4,SERPINA1,LIPG,LDLRAP1,BTG4,RXRB,KIF2C,IRF2,CDC45L,PLAGL2,UCP2,CCNB1,EGR1,CDC6,RRM1,MCM3,SEMA4D,SPDYA,CAPRIN2,RASGRP1,MAZ,GCAT,CD82,SALL4,LIG1,KIF23,…
Cellular Movement	1.72E-05-2.28E-02	57	0.197232	KIF23,ST6GAL1,SOCS3,DNAJB4,HMMR,MMP16,MST1,DAB1,ELF3,MOS,CAV1,FOSL2,FGB,JUP,ECT2,SETD8,GPR44,LCP1,C3,ITGA6,ITGA5,ANXA2,SERPINC1,NRCAM,CAPN1,CTSB,ALCAM,CAPN2,ACTN4,ESR1,ETV5,SIAH1,FN1,PPT2,ING4,CLDN4,TFAP2A,ANXA1,TOP2A,CFB,SORT1,ERRFI1,SERPINA1,LDLRAP1,CCNB1,UCP2,EGR1,PRC1,MGAT5,IVNS1ABP,SEMA4D,MSH2,MYLIP,CD82,ADAM9,MMP9,CLDN3
Lipid Metabolism	2.83E-05-2.58E-02	11	0.0380623	PTGIS,CYP11A1,ST6GALNAC1,B4GALNT1,SERPINC1,LPCAT4,STIP1,CD82,SERBP1,ST3GAL5,STAR
Small Molecule Biochemistry	2.83E-05-2.58E-02	25	0.0865052	LIG1,ST6GALNAC1,BHMT,ASS1,B4GALNT1,SERBP1,PTGIS,CYP11A1,PAH,UCP2,LPCAT4,NQO1,RRM2,XPA,STAR,DCLRE1A,RRM1,SERPINC1,PCNA,MSH2,STIP1,NP,CD82,ESR1,ST3GAL5
Cellular Assembly and Organization	1.65E-04-2.13E-02	38	0.131488	KIF23,SIAH1,FN1,SS18,CCNB2,SNX3,TTK,SASS6,CDC25B,NEK2,JUB,ANXA1,MOS,ADNP,TOP2A,CAV1,RCC1,SORT1,KIF2C,ECT2,RRBP1,TACC3,CCNB1,CDC6,PRC1,ITGA6,CKAP5,TPM2,ITGA5,ANXA2,SERPINC1,CCNG2,HELLS,CAPN1,CAPN2,KIF18A,ACTN3,CDK2
Gene Expression	5.7E-04-2.58E-02	81	0.280277	MED13,SOCS3,T,NR2F2,TLE1,HES1,PPP4C,POLB,XRCC1,CHAF1A,SOX2,TOP1,ELF3,EIF4G2,CAV1,FOSL2,JUP,ECT2,APEX1,SETD8,MED7,E2F4,C3,ITGA6,ITGA5,OTX1,PUS1,LMCD1,DAXX,PCNA,SERPINC1,PIAS4,HELLS,BHLHE40,GMCL1,PRMT6,TTF1,SIK1,CTDSP2,ESR1,CDK2,ETV5,FN1,FOXA1,TFAP2B,BARD1,PAX1,ING4,SMAD5,GTF2A1,CDC25B,NOTCH2,TFAP2A,PLK2,EAF2,CELA2A,TOP2A,RYBP,RXRB,IRF2,TACC3,PLAGL2,GRHL3,CCNB1,UHRF1,C10ORF2,EGR1,R3HDM1,HDAC1,CBX2,…
Cell Morphology	6.66E-04-2.13E-02	19	0.0657439	FN1,EGR1,CKAP5,RRM2,MGAT5,ITGA6,ITGA5,SNX3,ANXA2,HES1,ING4,PIGA,POLB,SEMA4D,TFAP2A,CD82,KIF2C,RXRB,MMP9
