# Supplementary material for: Molecular conservation of estrogen-response associated with cell cycle regulation, hormonal carcinogenesis and cancer in zebrafish and human cancer cell lines
Source: BMC Med Genomics. 2011 May 16;4:41. doi: 10.1186/1755-8794-4-41 (PMC3114699; doi:10.1186/1755-8794-4-41)
Supplement: Additional file 12 — E2 responsive zebrafish genes associated with cancer: Human homologs of zebrafish E2 responsive genes associated with different cancer types are presented in this file. [file 1755-8794-4-41-S12.XLS]

## Sheet: Sheet1
Additional File 12. Human homologs of estrogen-responsive zebrafish genes known to be associated with cancer
Category	Function Annotation	p-value	Number of homologs involved	Percentage of Homologs Involved (out of 289)	Human Homologs of Zebrafish Estrogen-Responsive Genes
Cancer	adenocarcinoma	1.13e-08	26	0.0899654	ANXA1, ANXA2, BHMT, CAV1, CCNB1, CCNB2, CDC6, CDK2, CLDN3, EIF4E, ESR1, HDAC1, ING4, LIG1, MMP9, MSH2, NQO1, PCNA, RCC1 (includes EG:1104), SERBP1, SERPINC1, SERPINE2, TOP1, TPI1, TUBA4A, TUBB4
Cancer	lung cancer	1.86e-07	29	0.100346	CAV1, CCNB1, CCNB2, CDC6, CDK2, CHRNG, CLDN3, CLDN4, DNAJB4, FN1, HDAC1, ING4, LIG1, MMP9, NQO1, PCNA, PPP2R1B, PTGIS, RCC1 (includes EG:1104), RRM2, RRM1 (includes EG:6240), RXRB, SERBP1, SERPINC1, TOP1, TOP2A, TPI1, TUBA4A, TUBB4
Cancer	neoplasia	3.12e-07	117	0.404844	ABCC5, ACTN3, AIM1 (includes EG:202), ANAPC10, ANXA1, ANXA2, AQP3, ASS1, ATP1A2, ATP1B1, BARD1, BHLHE40, BHMT, C3, C1R, CAV1, CCNB1, CCNB2, CCNE2, CD82, CDC6, CDC7, CDC25B, CDCA7L, CDK2, CFB, CFI, CHAF1A, CHRNG, CLDN3, CLDN4, CPT1B, CTSB, DDX19B, DHODH, DNAJB4, E2F4, ECT2, EGR1, EIF4E, EME1, ESR1, ETV5, FAM171A1, FN1, GALK2, GINS2, HDAC1, HES1, HMMR, HYOU1, ING1, ING4, IRF2, ITGA5, ITGA6, KIAA074…
Cancer	cancer	7.44e-07	112	0.387543	ABCC5, AIM1 (includes EG:202), ANAPC10, ANXA1, ANXA2, AQP3, ASS1, ATP1A2, ATP1B1, BARD1, BHLHE40, BHMT, C3, C1R, CAV1, CCNB1, CCNB2, CD82, CDC6, CDC7, CDC25B, CDCA7L, CDK2, CFB, CFI, CHAF1A, CHRNG, CLDN3, CLDN4, CPT1B, CTSB, DDX19B, DHODH, DNAJB4, E2F4, ECT2, EGR1, EIF4E, ESR1, ETV5, FAM171A1, FN1, GALK2, GINS2, HDAC1, HES1, HMMR, HYOU1, ING1, ING4, IRF2, ITGA5, ITGA6, KIAA0746, LIG1, MCM3, MCM5,…
Cancer	tumorigenesis	1.24e-06	121	0.418685	ABCC5, ACTN3, AIM1 (includes EG:202), ANAPC10, ANXA1, ANXA2, AQP3, ASS1, ATP1A2, ATP1B1, B4GALNT1, BARD1, BHLHE40, BHMT, C3, C1R, CAV1, CCNB1, CCNB2, CCNE2, CD82, CDC6, CDC7, CDC25B, CDCA7L, CDK2, CFB, CFI, CHAF1A, CHRNG, CLDN3, CLDN4, CPT1B, CTSB, CYP11A1, DDX19B, DHODH, DNAJB4, E2F4, ECT2, EGR1, EIF4E, EME1, ESR1, ETV5, FAM171A1, FN1, GALK2, GINS2, HDAC1, HES1, HMMR, HYOU1, ING1, ING4, IRF2, IT…
Cancer	tumorigenesis of tumor cell lines	0.00728	8	0.0276817	CAV1, CD82, CTSB, DNAJB4, EGR1, EIF4E, JUP, SEMA4D
Cancer	tumorigenesis of malignant tumor	0.0142	7	0.0242215	CAV1, CDCA7L, CTSB, EGR1, MSH2, RRM2, SOCS3
Cancer	malignant tumor	1.86e-06	84	0.290657	ANAPC10, ANXA1, ANXA2, ASS1, ATP1A2, ATP1B1, BHLHE40, BHMT, C3, C1R, CAV1, CCNB1, CCNB2, CDC6, CDC7, CDC25B, CDCA7L, CDK2, CFB, CFI, CHAF1A, CHRNG, CLDN3, CTSB, DDX19B, DHODH, EGR1, EIF4E, ESR1, ETV5, FAM171A1, FN1, GALK2, GINS2, HDAC1, HES1, HYOU1, ING1, ING4, IRF2, ITGA5, LIG1, MMP9, MSH2, NP, NQO1, OLFM1, PCNA, POLB, PPP4C, PRC1, PTPN4, RAP2B, RASGRP1, RCC1 (includes EG:1104), RRM2, RRM1 (incl…
Cancer	lung carcinoma	2.11e-06	20	0.0692042	CAV1, CCNB1, CCNB2, CDC6, CLDN3, FN1, HDAC1, ING4, MMP9, PCNA, RCC1 (includes EG:1104), RRM2, RRM1 (includes EG:6240), RXRB, SERBP1, TOP1, TOP2A, TPI1, TUBA4A, TUBB4
Cancer	carcinoma	3.01e-06	65	0.224913	ANXA1, ANXA2, ASS1, ATP1B1, BHLHE40, BHMT, C3, C1R, CAV1, CCNB1, CCNB2, CDC6, CDK2, CFB, CFI, CHAF1A, CLDN3, CTSB, DDX19B, EGR1, EIF4E, ESR1, ETV5, FAM171A1, FN1, GINS2, HDAC1, HES1, ING1, ING4, IRF2, ITGA5, LIG1, MMP9, MSH2, NQO1, PCNA, POLB, PRC1, PTPN4, RCC1 (includes EG:1104), RRM2, RRM1 (includes EG:6240), RXRB, SDF2L1, SERBP1, SERPINA1, SERPINC1, SERPINE2, SLC40A1, SOCS3, SORT1, SOX2, STIP1…
Cancer	primary tumor	3.31e-06	85	0.294118	ACTN3, ANAPC10, ANXA1, ANXA2, ASS1, ATP1A2, ATP1B1, BHLHE40, BHMT, C3, C1R, CAV1, CCNB1, CCNB2, CDC6, CDC7, CDC25B, CDCA7L, CDK2, CFB, CFI, CHAF1A, CHRNG, CLDN3, CTSB, DDX19B, DHODH, EGR1, EIF4E, ESR1, ETV5, FAM171A1, FN1, GALK2, GINS2, HDAC1, HES1, HYOU1, ING1, ING4, IRF2, ITGA5, LIG1, MMP9, MSH2, NP, NQO1, OLFM1, PCNA, POLB, PPP4C, PRC1, PTPN4, RAP2B, RASGRP1, RCC1 (includes EG:1104), RRM2, RRM…
Cancer	lung tumor	3.44e-06	24	0.083045	CAV1, CCNB1, CCNB2, CDC6, CDK2, CHRNG, CLDN3, FN1, HDAC1, ING4, LIG1, MMP9, PCNA, RCC1 (includes EG:1104), RRM2, RRM1 (includes EG:6240), RXRB, SERBP1, SERPINC1, TOP1, TOP2A, TPI1, TUBA4A, TUBB4
Cancer	colon cancer	3.76e-06	27	0.0934256	AQP3, CCNB2, CDC6, CHAF1A, CLDN3, CLDN4, CTSB, FN1, GINS2, ITGA6, MCM3, MCM5, NEK2, NQO1, PCNA, PPP2R1B, PVRL3, RRM2, SDF2L1, SERBP1, SERPINC1, STIP1, TOMM34, TOP1, TUBA4A, TUBB4, UNG
Cancer	colorectal cancer	1.03e-05	39	0.134948	AIM1 (includes EG:202), AQP3, C1R, CAV1, CCNB2, CDC6, CHAF1A, CLDN3, CLDN4, CPT1B, CTSB, FN1, GINS2, HDAC1, ITGA6, KIAA0746, MCM3, MCM5, MSH2, NEK2, NQO1, PCNA, PPP2R1B, PVRL3, RRM2, RRM1 (includes EG:6240), RTN1, SDF2L1, SERBP1, SERPINC1, SLC16A3, STIP1, SYNPO2L, TOMM34, TOP1, TOP2A, TUBA4A, TUBB4, UNG
Cancer	tumor	1.41e-05	87	0.301038	ACTN3, ANAPC10, ANXA1, ANXA2, ASS1, ATP1A2, ATP1B1, B4GALNT1, BHLHE40, BHMT, C3, C1R, CAV1, CCNB1, CCNB2, CDC6, CDC7, CDC25B, CDCA7L, CDK2, CFB, CFI, CHAF1A, CHRNG, CLDN3, CTSB, DDX19B, DHODH, EGR1, EIF4E, ESR1, ETV5, FAM171A1, FN1, GALK2, GINS2, HDAC1, HES1, HYOU1, ING1, ING4, IRF2, ITGA5, LIG1, MMP9, MSH2, NP, NQO1, OLFM1, PCNA, POLB, PPP4C, PRC1, PTGIS, PTPN4, RAP2B, RASGRP1, RCC1 (includes EG…
Cancer	lung adenocarcinoma	5.93e-05	10	0.0346021	CAV1, CCNB1, CCNB2, CDC6, CLDN3, ING4, PCNA, RCC1 (includes EG:1104), SERBP1, TPI1
Cancer	ductal carcinoma in situ	6.72e-05	3	0.0103806	ANXA1, ESR1, SOX2
Cancer	colorectal carcinoma	7.03e-05	14	0.0484429	CHAF1A, GINS2, ING4, MSH2, NQO1, POLB, SDF2L1, SERPINE2, STIP1, TOP1, TOP2A, TUBA4A, TUBB4, UNG
Cancer	acute lymphocytic leukemia	7.27e-05	10	0.0346021	E2F4, MSH2, NP, NQO1, POLB, RRM1 (includes EG:6240), TOP1, TOP2A, TUBA4A, TUBB4
Cancer	uterine cancer	0.000108	22	0.0761246	ANAPC10, CDC7, CDK2, CTSB, ESR1, ETV5, GALK2, MMP9, OLFM1, PCNA, PPP4C, RAP2B, RRM2, RRM1 (includes EG:6240), SERPINC1, SMAD5, SOCS3, SPSB1, TOP1, TOP2A, TUBA4A, TUBB4
Cancer	non-hodgkin lymphoma	0.000159	15	0.0519031	CDK2, EGR1, EIF4E, FN1, HDAC1, MSH2, NP, POLB, RRM2, RRM1 (includes EG:6240), RXRB, TOP1, TOP2A, TUBA4A, TUBB4
Cancer	prostatic intraepithelial neoplasia	0.000201	10	0.0346021	ANXA2, ASS1, BHLHE40, C3, C1R, CFB, CFI, ESR1, PRC1, SOCS3
Cancer	neuroblastoma	0.000215	9	0.0311419	CDK2, ING4, RRM2, RRM1 (includes EG:6240), SERPINC1, TOP1, TOP2A, TUBA4A, TUBB4
Cancer	mantle cell lymphoma	0.000246	6	0.0207612	CDK2, EIF4E, POLB, RRM1 (includes EG:6240), TOP1, TOP2A
Cancer	digestive organ tumor	0.000264	29	0.100346	ANXA1, ANXA2, BHMT, CDK2, CHAF1A, CHRNG, CTSB, EIF4E, FN1, GINS2, HDAC1, IRF2, NQO1, POLB, RRM2, RRM1 (includes EG:6240), SDF2L1, SERPINC1, SERPINE2, SOCS3, STIP1, TOP1, TOP2A, TPI1, TTK, TUBA4A, TUBB4, UNG, XPA
Cancer	bladder tumor	0.000279	7	0.0242215	PRC1, RRM2, RRM1 (includes EG:6240), TOP1, TOP2A, TUBA4A, TUBB4
Cancer	endometrial cancer	0.000318	8	0.0276817	CDK2, ESR1, RRM2, RRM1 (includes EG:6240), SERPINC1, TOP1, TUBA4A, TUBB4
Cancer	bladder cancer	0.000329	10	0.0346021	CHRNG, ESR1, HDAC1, PRC1, RRM2, RRM1 (includes EG:6240), TOP1, TOP2A, TUBA4A, TUBB4
Cancer	Hodgkin's lymphoma	0.000338	6	0.0207612	HDAC1, POLB, RRM1 (includes EG:6240), TOP2A, TUBA4A, TUBB4
Cancer	lymphocytic leukemia	0.000338	13	0.0449827	CDK2, E2F4, HDAC1, MSH2, NP, NQO1, POLB, RRM2, RRM1 (includes EG:6240), TOP1, TOP2A, TUBA4A, TUBB4
Cancer	prostatic intraepithelial tumor	0.000405	9	0.0311419	ANXA2, ASS1, BHLHE40, C3, C1R, CFB, CFI, PRC1, SOCS3
Cancer	cervical cancer	0.000481	10	0.0346021	CHRNG, CTSB, MMP9, RRM2, RRM1 (includes EG:6240), SERPINC1, TOP1, TOP2A, TUBA4A, TUBB4
Cancer	urinary tract tumor	0.000522	8	0.0276817	MMP9, PRC1, RRM2, RRM1 (includes EG:6240), TOP1, TOP2A, TUBA4A, TUBB4
Cancer	uterine tumor	0.000557	20	0.0692042	ANAPC10, CDC7, CDK2, CTSB, ESR1, ETV5, GALK2, MMP9, OLFM1, PCNA, PPP4C, RAP2B, SERPINC1, SMAD5, SOCS3, SPSB1, TOP1, TOP2A, TUBA4A, TUBB4
Cancer	primitive neuroectodermal tumor	0.000642	10	0.0346021	CDCA7L, CDK2, ING4, RRM2, RRM1 (includes EG:6240), SERPINC1, TOP1, TOP2A, TUBA4A, TUBB4
Cancer	non-small cell lung cancer	0.0007	12	0.0415225	CCNB1, DNAJB4, FN1, HDAC1, MMP9, NQO1, RXRB, SERPINC1, TOP1, TOP2A, TUBA4A, TUBB4
Cancer	gastric cancer	0.000907	13	0.0449827	CAV1, CHRNG, HDAC1, NQO1, RRM2, RRM1 (includes EG:6240), SERPINE2, SIAH1, TOP1, TOP2A, TTK, TUBA4A, TUBB4
Cancer	central nervous system tumor	0.0011	10	0.0346021	CDK2, DHODH, ESR1, HDAC1, RRM2, RRM1 (includes EG:6240), TOP1, TOP2A, TUBA4A, TUBB4
Cancer	small intestine tumor	0.00135	8	0.0276817	CDK2, HDAC1, POLB, RRM2, RRM1 (includes EG:6240), TOP1, TUBA4A, TUBB4
Cancer	fibromatosis	0.00185	4	0.0138408	CCNE2, EGR1, HMMR, PCNA
Cancer	endometrial carcinoma	0.00198	7	0.0242215	CDK2, ESR1, ETV5, SERPINC1, TOP1, TUBA4A, TUBB4
Cancer	sarcoma	0.00202	14	0.0484429	CDK2, CHRNG, HDAC1, HYOU1, MSH2, PRC1, RRM2, RRM1 (includes EG:6240), RXRB, SERPINC1, TOP1, TOP2A, TUBA4A, TUBB4
Cancer	disease of tumor	0.00244	11	0.0380623	CAV1, CDCA7L, CTSB, EGR1, ESR1, MMP9, MSH2, RASGRP1, RRM2, SERPINC1, SOCS3
Cancer	stomach tumor	0.00257	11	0.0380623	CHRNG, HDAC1, NQO1, RRM2, RRM1 (includes EG:6240), SERPINE2, TOP1, TOP2A, TTK, TUBA4A, TUBB4
Cancer	T-cell non-hodgkin lymphoma	0.0026	8	0.0276817	EGR1, FN1, HDAC1, MSH2, NP, POLB, RRM1 (includes EG:6240), RXRB
Cancer	esophageal cancer	0.00263	9	0.0311419	BHMT, CHRNG, HDAC1, IRF2, NQO1, TOP1, TOP2A, TUBA4A, TUBB4
Cancer	heart and pleura tumor	0.00263	9	0.0311419	CDK2, HDAC1, POLB, RRM2, RRM1 (includes EG:6240), RXRB, TOP2A, TUBA4A, TUBB4
Cancer	prostate cancer	0.00277	23	0.0795848	ANXA2, ASS1, BHLHE40, C3, C1R, CD82, CDK2, CFB, CFI, ESR1, ETV5, HDAC1, MMP9, PCNA, PRC1, RRM2, RXRB, SEMA4D, SOCS3, TOP1, TOP2A, TUBA4A, TUBB4
Cancer	biliary tract tumor	0.00279	5	0.017301	ANXA1, ANXA2, EIF4E, SERPINC1, TOP2A
Cancer	polycystic ovary syndrome	0.00279	5	0.017301	ECT2, EME1, NEK2, STAR, UCP2
Cancer	small-cell carcinoma	0.00279	5	0.017301	ING4, TOP1, TOP2A, TUBA4A, TUBB4
Cancer	renal-cell carcinoma	0.00296	9	0.0311419	CDK2, FN1, HDAC1, MMP9, RRM2, TOP1, TOP2A, TUBA4A, TUBB4
Cancer	renal cancer	0.00312	11	0.0380623	CDK2, CHRNG, CLDN4, FN1, HDAC1, MMP9, RRM2, TOP1, TOP2A, TUBA4A, TUBB4
Cancer	breast cancer	0.00329	36	0.124567	ABCC5, ANXA1, BARD1, BHLHE40, CAV1, CDC25B, CDK2, CLDN3, CLDN4, DDX19B, EGR1, ESR1, HDAC1, HMMR, ING1, ING4, MCM6, NEK2, PCNA, POLB, PPP2R1B, RRM2, RRM1 (includes EG:6240), RXRB, SIK1, SLC40A1, SLC5A8, SOX2, SYT13, TOP1, TOP2A, TPI1, TRAIP, TUBA4A, TUBB4, UHRF1
Cancer	ovarian cancer	0.00373	18	0.0622837	CLDN3, CLDN4, ECT2, ESR1, FAM171A1, FN1, HDAC1, RRM2, RRM1 (includes EG:6240), SERPINA1, SERPINC1, SLC16A3, SLC25A1, SORT1, TOP1, TOP2A, TUBA4A, TUBB4
Cancer	head and neck tumor	0.00385	18	0.0622837	ANXA1, CAV1, CDCA7L, CDK2, DHODH, ESR1, FN1, HDAC1, ING1, ITGA5, MMP9, MSH2, RRM2, RRM1 (includes EG:6240), TOP1, TOP2A, TUBA4A, TUBB4
Cancer	gastric carcinoma	0.00462	8	0.0276817	HDAC1, NQO1, SERPINE2, TOP1, TOP2A, TTK, TUBA4A, TUBB4
Cancer	mammary tumor	0.00465	20	0.0692042	ANXA1, CAV1, CDC25B, CDK2, DDX19B, ESR1, HDAC1, ING1, ING4, PCNA, RXRB, SLC40A1, SLC5A8, SOX2, SYT13, TOP1, TOP2A, TRAIP, TUBA4A, TUBB4
Cancer	soft tissue sarcoma	0.00514	9	0.0311419	CDK2, HDAC1, HYOU1, MSH2, PRC1, TOP1, TOP2A, TUBA4A, TUBB4
Cancer	skin cancer	0.00542	14	0.0484429	CDK2, CLDN3, CLDN4, HDAC1, LIG1, MMP9, RASGRP1, RRM2, RXRB, TECTA, TOP1, TOP2A, TUBA4A, TUBB4
Cancer	endocrine gland tumor	0.00566	12	0.0415225	ATP1A2, CDK2, HDAC1, ITGA5, MMP9, RRM2, RRM1 (includes EG:6240), SERPINE2, TOP1, TOP2A, TUBA4A, TUBB4
Cancer	genital tumor	0.0057	23	0.0795848	ANXA2, ASS1, BHLHE40, C3, C1R, CDK2, CFB, CFI, CLDN3, ESR1, FAM171A1, HDAC1, PRC1, RRM2, RRM1 (includes EG:6240), SERPINC1, SLC25A1, SOCS3, SORT1, TOP1, TOP2A, TUBA4A, TUBB4
Cancer	prostatic carcinoma	0.00572	17	0.0588235	ANXA2, ASS1, BHLHE40, C3, C1R, CDK2, CFB, CFI, ESR1, HDAC1, PRC1, RRM2, SOCS3, TOP1, TOP2A, TUBA4A, TUBB4
Cancer	gingival fibromatosis	0.00618	3	0.0103806	CCNE2, EGR1, PCNA
Cancer	Kaposi's sarcoma	0.00625	4	0.0138408	RXRB, TOP2A, TUBA4A, TUBB4
Cancer	head and neck cancer	0.00627	19	0.0657439	ANXA1, CAV1, CDCA7L, CDK2, CHRNG, DHODH, ESR1, FN1, HDAC1, ING1, ITGA5, MMP9, MSH2, RRM2, RRM1 (includes EG:6240), TOP1, TOP2A, TUBA4A, TUBB4
Cancer	B-cell non-hodgkin lymphoma	0.00681	7	0.0242215	CDK2, EIF4E, HDAC1, POLB, RRM1 (includes EG:6240), TOP1, TOP2A
Cancer	ovarian carcinoma	0.00706	6	0.0207612	HDAC1, SERPINC1, TOP1, TOP2A, TUBA4A, TUBB4
Cancer	breast carcinoma	0.0072	17	0.0588235	ANXA1, CAV1, CDK2, DDX19B, ESR1, HDAC1, ING1, ING4, PCNA, SLC40A1, SOX2, SYT13, TOP1, TOP2A, TRAIP, TUBA4A, TUBB4
Cancer	chronic B-cell leukemia	0.00724	7	0.0242215	CDK2, HDAC1, NP, POLB, RRM2, RRM1 (includes EG:6240), TOP2A
Cancer	non-small-cell lung carcinoma	0.00765	9	0.0311419	CCNB1, FN1, HDAC1, MMP9, RXRB, TOP1, TOP2A, TUBA4A, TUBB4
Cancer	brain tumor	0.00796	13	0.0449827	CAV1, CDCA7L, CDK2, DHODH, ESR1, HDAC1, MSH2, RRM2, RRM1 (includes EG:6240), TOP1, TOP2A, TUBA4A, TUBB4
Cancer	leukemia	0.00871	16	0.0553633	CDK2, CHRNG, E2F4, EGR1, HDAC1, MSH2, NP, NQO1, POLB, RRM2, RRM1 (includes EG:6240), RXRB, TOP1, TOP2A, TUBA4A, TUBB4
Cancer	papillary carcinoma	0.00873	6	0.0207612	FN1, ITGA5, MMP9, PTPN4, SERPINA1, TPR
Cancer	colorectal tumor	0.00922	9	0.0311419	CHAF1A, GINS2, NQO1, SDF2L1, STIP1, TOP1, TUBA4A, TUBB4, UNG
Cancer	bleeding of tumor	0.00933	2	0.00692042	ESR1, RASGRP1
Cancer	pancreatic cancer	0.00941	13	0.0449827	CDK2, CHRNG, CTSB, FN1, HDAC1, RRM2, RRM1 (includes EG:6240), SERPINC1, SERPINE2, TOP1, TOP2A, TUBA4A, TUBB4
Cancer	squamous cell tumor	0.00947	14	0.0484429	ANXA1, ATP1B1, CDK2, HES1, ING1, IRF2, MMP9, PCNA, RASGRP1, TOP1, TOP2A, TUBA4A, TUBB4, XPA
Cancer	small cell lung carcinoma	0.0105	3	0.0103806	ING4, TOP1, TOP2A
Cancer	cervical carcinoma	0.0117	5	0.017301	CTSB, MMP9, TOP2A, TUBA4A, TUBB4
Cancer	metastasis	0.0125	10	0.0346021	CAV1, CDCA7L, MMP9, RRM2, RRM1 (includes EG:6240), SEMA4D, SERPINA1, TOP1, TUBA4A, TUBB4
Cancer	cholangiocarcinoma	0.0135	4	0.0138408	ANXA1, ANXA2, EIF4E, SERPINC1
Cancer	bladder carcinoma	0.0141	3	0.0103806	PRC1, TOP1, TOP2A
Cancer	retinoblastoma	0.0141	3	0.0103806	CDK2, TOP1, TOP2A
Cancer	esophagus tumor	0.0146	5	0.017301	BHMT, HDAC1, IRF2, NQO1, TOP1
Cancer	colon carcinoma	0.015	7	0.0242215	CHAF1A, GINS2, NQO1, SDF2L1, STIP1, TUBA4A, UNG
Cancer	squamous-cell carcinoma	0.0155	13	0.0449827	ANXA1, ATP1B1, CDK2, HES1, ING1, IRF2, MMP9, PCNA, TOP1, TOP2A, TUBA4A, TUBB4, XPA
Cancer	Wilms' tumor	0.0161	3	0.0103806	TOP2A, TUBA4A, TUBB4
Cancer	early-onset breast cancer	0.0161	3	0.0103806	BARD1, HMMR, PPP2R1B
Cancer	ovarian tumor	0.0161	12	0.0415225	CLDN3, FAM171A1, HDAC1, RRM2, RRM1 (includes EG:6240), SERPINC1, SLC25A1, SORT1, TOP1, TOP2A, TUBA4A, TUBB4
Cancer	pancreatic tumor	0.0166	9	0.0311419	CDK2, CTSB, FN1, RRM2, RRM1 (includes EG:6240), SERPINE2, TOP1, TUBA4A, TUBB4
Cancer	endometrial adenocarcinoma	0.0183	3	0.0103806	ESR1, TUBA4A, TUBB4
Cancer	plasmacytoma	0.0193	6	0.0207612	CDK2, HDAC1, POLB, RRM2, RRM1 (includes EG:6240), TOP2A
Cancer	skin tumor	0.023	12	0.0415225	CDK2, HDAC1, LIG1, MMP9, RASGRP1, RRM2, RXRB, TECTA, TOP1, TOP2A, TUBA4A, TUBB4
Cancer	head and neck squamous cell carcinoma	0.0232	3	0.0103806	ING1, TOP1, TOP2A
