# Supplementary material for: Molecular conservation of estrogen-response associated with cell cycle regulation, hormonal carcinogenesis and cancer in zebrafish and human cancer cell lines
Source: BMC Med Genomics. 2011 May 16;4:41. doi: 10.1186/1755-8794-4-41 (PMC3114699; doi:10.1186/1755-8794-4-41)
Supplement: Additional file 13 — IPA generated gene networks: Top five gene network generated by E2 responsive genes and the molecules involved in the net work are presented in this list. [file 1755-8794-4-41-S13.XLS]

## Sheet: Additional data file 13
Additional File 13: Top 5 Networks generated by estrogen responsive genes in zebarafish
ID	Molecules in Network	Score	Focus Molecules	Top Functions
1	Actin,Alcohol group acceptor phosphotransferase,BOK,Caspase,Cbp/p300,CDC45L,CDK2,CYP11A1,DAB1,DAXX,EGR1,EIF4G2(includesEG:1982),GPT,HES1,IVNS1ABP,Jnk,JUP,LMNB1,MCM5,NOTCH2,NRCAM,PASK,SAE1,SAE2,SIAH1,SNF1LK,SOCS3,SPDYA,STAR,TFAP2A,TFAP2B,TLE1,TOP1,TTK,Ubiquitin	46	29	Cell Cycle, Cell Death, Reproductive System Development and Function
2	APEX1,APEX2,BARD1,CCNA1,CDC7,Ck2,CSTF1,CSTF3,CyclinA,E2f,E2F4,ECT2,ERK1/2,JUB,LIG1,MAOB,MCM6,Mek1/2,MOS,MST1,NFE2L2,NQO1,PCNA,POLB,Rb,RBM4,RPA,STIP1,TIPIN,TOP2A,TPM2,UNG,XPA,XRCC1	43	28	DNA Replication, Recombination, and Repair, Cell Cycle, Cancer
3	ACP5,ASF1B,ASS1,BHLHB2,CBX2,CCNB1,CCNB2,CDC6,CDC25B,CHAF1A,CPN1,CPT1B,CyclinB,ELA2A,FGB,Fibrin,Hdac,HDAC1,Histoneh3,IL1,ING1,MCM3,MEF2C,MKNK2,Mmp,MMP9,MMP16,P38MAPK,RCC1(includesEG:1104),RCHY1,RYBP,SERPINA1,SERPINC1,Tgf beta,UHRF1	41	27	Cellular Assembly and Organization, Dermatological Diseases and Conditions, Cell Cycle
4	Ap1,ARG1,C3,C3-Cfb,CBX4,CFB,CFI,CRSP7,CRSP9 (includes EG:9443),DUT (includes EG:1854),ESR1,ETV5,FOSL2,HSD3B7,Hsp70,Hsp90,Mapk,MAZ,Mlc,Mrlc,MYL2,MYL7,MYLIP,Myosin,NOS2A,PAH,PDGF BB,PLK2,PP2A,PPP2R1B,Pseudouridylate synthase,PUS1,PUS3,RNA polymerase II,THRAP1	32	23	Gene Expression, Amino Acid Metabolism, Molecular Transport
5	ADAM9,Akt,ANXA1,ANXA2,Calpain,CAV1,CD82,CTSB,EIF4E,ERRFI1,FLOT2,FN1,Galphai,HYOU1,Ige,Integrin,Integrin&alpha;,ITGA5,ITGA6,Mek,MGAT5,Pdgf,PI3K,Pkc(s),PRKAG1,RAC1,Ras,RASA1,RASGRP1,RHEB,RTK,SOCS6,SPSB1,ST6GAL1,Vegf	30	22	Cellular Movement, Cancer, Cell-To-Cell Signaling and Interaction
