# Supplementary material for: Molecular conservation of estrogen-response associated with cell cycle regulation, hormonal carcinogenesis and cancer in zebrafish and human cancer cell lines
Source: BMC Med Genomics. 2011 May 16;4:41. doi: 10.1186/1755-8794-4-41 (PMC3114699; doi:10.1186/1755-8794-4-41)
Supplement: Additional file 14 — Conserved E2 responsive genes between zebrafish and human cell lines. 139 Conserved Estrogen Responsive Genes between Zebrafish and Human Cancer Cell Lines with or without ER binding sites. [file 1755-8794-4-41-S14.XLS]

## Sheet: Sheet1
Additional File 14: 139 Conserved Estrogen Responsive Genes between Zebrafish and Human Cancer Cell Lines
Unigene ID	Unigene Description	Gene Symbol	Zebrafish	T47D	MCF7 (combined)	Ishikawa	Total	Presence of validated ER binding sites within 100kb cis-regulatory region of the human Gene
Hs.368563	ATP-binding cassette, sub-family C (CFTR/MRP), member 5	ABCC5	1		1		2	Yes
Hs.270291	Actinin, alpha 4	ACTN4	1		1		2	Yes
Hs.511605	Annexin A2	ANXA2	1	1			2	Yes
Hs.234642	Aquaporin 3 (Gill blood group)	AQP3	1		1		2	Yes
Hs.26516	ASF1 anti-silencing function 1 homolog B (S. cerevisiae)	ASF1B	1	1	1		3	Yes
Hs.160786	Argininosuccinate synthetase 1	ASS1	1		1		2	Yes
Hs.34114	ATPase, Na+/K+ transporting, alpha 2 (+) polypeptide	ATP1A2	1			1	2	Yes
Hs.513870	ATPase, Ca++ transporting, ubiquitous	ATP2A3	1		1		2	Yes
Hs.171825	Basic helix-loop-helix domain containing, class B, 2	BHLHB2	1	1	1		3	Yes
Hs.502842	Calpain 1, (mu/I) large subunit	CAPN1	1		1		2	Yes
Hs.74034	Caveolin 1, caveolae protein, 22kDa	CAV1	1	1	1		3	Yes
Hs.405958	Cell division cycle 6 homolog (S. cerevisiae)	CDC6	1	1	1		3	Yes
Hs.19192	Cyclin-dependent kinase 2	CDK2	1		1		2	Yes
Hs.79018	Chromatin assembly factor 1, subunit A (p150)	CHAF1A	1		1	1	3	Yes
Hs.201253	Cytoskeleton associated protein 5	CKAP5	1		1		2	Yes
Hs.647036	Claudin 4	CLDN4	1		1		2	Yes
Hs.524530	CTD (carboxy-terminal domain, RNA polymerase II, polypeptide A) small phosphatase 2	CTDSP2	1		1		2	Yes
Hs.91546	Cytochrome P450, family 26, subfamily B, polypeptide 1	CYP26B1	1			1	2	Yes
Hs.183684	Eukaryotic translation initiation factor 4 gamma, 2	EIF4G2	1		1		2	Yes
Hs.67928	E74-like factor 3 (ets domain transcription factor, epithelial-specific )	ELF3	1	1	1		3	Yes
Hs.137516	Fidgetin-like 1	FIGNL1	1		1		2	Yes
Hs.463035	FK506 binding protein 10, 65 kDa	FKBP10	1			1	2	Yes
Hs.203717	Fibronectin 1	FN1	1			1	2	Yes
Hs.163484	Forkhead box A1	FOXA1	1	1			2	Yes
Hs.513439	Galactosylceramidase	GALC	1	1			2	Yes
Hs.631744	Glycerophosphodiester phosphodiesterase domain containing 1	GDPD1	1		1		2	Yes
Hs.433180	GINS complex subunit 2 (Psf2 homolog)	GINS2	1		1		2	Yes
Hs.82432	Glycerol-3-phosphate dehydrogenase 1-like	GPD1L	1		1		2	Yes
Hs.250666	Hairy and enhancer of split 1, (Drosophila)	HES1	1	1	1	1	4	Yes
Hs.133397	Integrin, alpha 6	ITGA6	1			1	2	Yes
Hs.497183	Influenza virus NS1A binding protein	IVNS1ABP	1		1		2	Yes
Hs.514174	Junction plakoglobin	JUP	1		1		2	Yes
Hs.270845	Kinesin family member 23	KIF23, MKLP1	1		1		2	Yes
Hs.475353	LIM and cysteine-rich domains 1	LMCD1	1	1	1		3	Yes
Hs.333297	Hypothetical protein LOC339745	LOC339745	1		1		2	Yes
Hs.517582	MCM5 minichromosome maintenance deficient 5, cell division cycle 46 (S. cerevisiae)	MCM5	1	1			2	Yes
Hs.515032	MAP kinase interacting serine/threonine kinase 2	MKNK2	1	1	1		3	Yes
Hs.406515	NAD(P)H dehydrogenase, quinone 1	NQO1	1		1		2	Yes
Hs.21422	Neuronal cell adhesion molecule	NRCAM	1		1		2	Yes
Hs.397891	PAS domain containing serine/threonine kinase	PASK	1	1			2	Yes
Hs.22678	Progressive external ophthalmoplegia 1	PEO1	1		1		2	Yes
Hs.398157	Polo-like kinase 2 (Drosophila)	PLK2	1	1			2	Yes
Hs.192233	Periplakin	PPL	1		1	1	3	Yes
Hs.36587	Protein phosphatase 1, regulatory (inhibitor) subunit 7	PPP1R7	1			1	2	Yes
Hs.584790	Protein phosphatase 2 (formerly 2A), regulatory subunit A, beta isoform	PPP2R1B	1	1	1	1	4	Yes
Hs.592004	Pseudouridylate synthase 1	PUS1	1		1		2	Yes
Hs.591127	RAS guanyl releasing protein 1 (calcium and DAG-regulated)	RASGRP1	1	1			2	Yes
Hs.244940	Retinol dehydrogenase 10 (all-trans)	RDH10	1		1		2	Yes
Hs.472213	Ribosome binding protein 1 homolog 180kDa (dog)	RRBP1	1		1	1	3	Yes
Hs.226390	Ribonucleotide reductase M2 polypeptide	RRM2	1		1		2	Yes
Hs.631580	SUMO1 activating enzyme subunit 2	SAE2	1		1		2	Yes
Hs.525557	Serpin peptidase inhibitor, clade A (alpha-1 antiproteinase, antitrypsin), member 1	SERPINA1	1	1	1		3	Yes
Hs.295923	Seven in absentia homolog 1 (Drosophila)	SIAH1	1	1			2	Yes
Hs.298345	Stem-loop (histone) binding protein	SLBP	1		1		2	Yes
Hs.500761	Solute carrier family 16, member 3 (monocarboxylic acid transporter 4)	SLC16A3	1			1	2	Yes
Hs.643005	Solute carrier family 40 (iron-regulated transporter), member 1	SLC40A1	1	1			2	Yes
Hs.415117	ST3 beta-galactoside alpha-2,3-sialyltransferase 5	ST3GAL5	1		1	1	3	Yes
Hs.104019	Transforming, acidic coiled-coil containing protein 3	TACC3	1		1		2	Yes
Hs.572318	TIMELESS interacting protein	TIPIN	1		1		2	Yes
Hs.161985	Transmembrane protease, serine 4	TMPRSS4	1		1		2	Yes
Hs.156346	Topoisomerase (DNA) II alpha 170kDa	TOP2A	1	1	1		3	Yes
Hs.5199	Ubiquitin-conjugating enzyme E2T (putative)	UBE2T	1		1		2	Yes
Hs.108106	Ubiquitin-like, containing PHD and RING finger domains, 1	UHRF1	1		1		2	Yes
Hs.98493	X-ray repair complementing defective repair in Chinese hamster cells 1	XRCC1	1		1		2	Yes
Hs.595158	Zinc finger, RAN-binding domain containing 1	ZRANB1	1		1		2	Yes
Hs.110837	Tubulin, beta 4	TUBB4	1		1		2	Nil
Hs.124027	Selenophosphate synthetase 1	SEPHS1	1		1	1	3	Nil
Hs.124922	Lymphoid-restricted membrane protein	LRMP	1		1		2	Nil
Hs.132854	Histone cluster 1, H3i	HIST1H3I	1		1		2	Nil
Hs.13291	Cyclin G2	CCNG2	1	1	1		3	Nil
Hs.147433	Proliferating cell nuclear antigen	PCNA	1	1	1		3	Nil
Hs.147836	Leucine rich repeat containing 40	LRRC40	1			1	2	Nil
Hs.155396	Nuclear factor (erythroid-derived 2)-like 2	NFE2L2	1			1	2	Nil
Hs.1560	DNA cross-link repair 1A (PSO2 homolog, S. cerevisiae)	DCLRE1A	1			1	2	Nil
Hs.158174	Zinc finger protein 184	ZNF184	1		1		2	Nil
Hs.1770	Ligase I, DNA, ATP-dependent	LIG1	1		1		2	Nil
Hs.179565	MCM3 minichromosome maintenance deficient 3 (S. cerevisiae)	MCM3	1	1	1		3	Nil
Hs.180591	Nucleoporin 35kDa	NUP35	1		1		2	Nil
Hs.191334	Uracil-DNA glycosylase	UNG	1		1		2	Nil
Hs.19385	Abhydrolase domain containing 5	ABHD5	1	1			2	Nil
Hs.194698	Cyclin B2	CCNB2	1		1		2	Nil
Hs.207459	ST6 beta-galactosamide alpha-2,6-sialyltranferase 1	ST6GAL1	1	1			2	Nil
Hs.209561	KIAA1715	KIAA1715	1			1	2	Nil
Hs.23960	Cyclin B1	CCNB1	1		1		2	Nil
Hs.282678	Thyroid hormone receptor associated protein 1	THRAP1	1		1		2	Nil
Hs.289044	Similar to RIKEN cDNA 2310016C16	LOC493869	1		1		2	Nil
Hs.306291	Ribonuclease H2, subunit B	RNASEH2B	1			1	2	Nil
Hs.31856	Ubiquitin specific peptidase 42	USP42	1			1	2	Nil
Hs.319334	Nuclear autoantigenic sperm protein (histone-binding)	NASP	1		1		2	Nil
Hs.326035	Early growth response 1	EGR1	1		1		2	Nil
Hs.33102	Transcription factor AP-2 beta (activating enhancer binding protein 2 beta)	TFAP2B	1	1			2	Nil
Hs.347187	Myotubularin related protein 1	MTMR1	1			1	2	Nil
Hs.356467	Cofactor required for Sp1 transcriptional activation, subunit 7, 70kDa	CRSP7	1			1	2	Nil
Hs.388034	Retinoid X receptor, beta	RXRB	1		1		2	Nil
Hs.390738	Hypothetical protein FLJ20366	FLJ20366	1	1	1		3	Nil
Hs.404263	Synovial sarcoma translocation, chromosome 18	SS18	1		1		2	Nil
Hs.416755	La ribonucleoprotein domain family, member 6	LARP6	1		1		2	Nil
Hs.417050	Cyclin A1	CCNA1	1			1	2	Nil
Hs.43697	Ets variant gene 5 (ets-related molecule)	ETV5	1			1	2	Nil
Hs.44402	Cleavage stimulation factor, 3' pre-RNA, subunit 3, 77kDa	CSTF3	1		1		2	Nil
Hs.444118	Minichromosome maintenance deficient 6 homolog (S. cerevisiae)	MCM6	1	1	1		3	Nil
Hs.460960	Iduronate 2-sulfatase (Hunter syndrome)	IDS	1		1		2	Nil
Hs.471818	GPI-anchored membrane protein 1	GPIAP1	1	1			2	Nil
Hs.474217	CDC45 cell division cycle 45-like (S. cerevisiae)	CDC45L	1		1		2	Nil
Hs.476319	Enoyl Coenzyme A hydratase domain containing 2	ECHDC2	1		1		2	Nil
Hs.477325	ELL associated factor 2	EAF2	1			1	2	Nil
Hs.484138	F-box and WD-40 domain protein 11	FBXW11	1			1	2	Nil
Hs.509008	KIAA1333	KIAA1333	1		1		2	Nil
Hs.513126	KIAA1794	KIAA1794	1		1		2	Nil
Hs.514330	Essential meiotic endonuclease 1 homolog 1 (S. pombe)	EME1	1		1		2	Nil
Hs.515415	Inositol 1,4,5-trisphosphate 3-kinase C	ITPKC	1		1		2	Nil
Hs.517113	Sal-like 4 (Drosophila)	SALL4	1		1		2	Nil
Hs.518438	SRY (sex determining region Y)-box 2	SOX2	1		1		2	Nil
Hs.522484	Olfactomedin 1	OLFM1	1	1	1	1	4	Nil
Hs.525704	Jun oncogene	JUN	1		1	1	3	Nil
Hs.527980	DUTP pyrophosphatase	DUT	1		1		2	Nil
Hs.533468	Family with sequence similarity 29, member A	FAM29A	1	1		1	3	Nil
Hs.546267	Matrix metallopeptidase 16 (membrane-inserted)	MMP16	1	1			2	Nil
Hs.54780	Transcription termination factor, RNA polymerase I	TTF1	1		1		2	Nil
Hs.555985	NMDA receptor regulated 1	NARG1	1		1	1	3	Nil
Hs.558393	Ribonucleotide reductase M1 polypeptide	RRM1	1		1		2	Nil
Hs.567385	Protein regulator of cytokinesis 1	PRC1	1		1		2	Nil
Hs.567387	Cyclin E2	CCNE2	1		1		2	Nil
Hs.591293	Activated leukocyte cell adhesion molecule	ALCAM	1	1			2	Nil
Hs.591336	Sestrin 1	SESN1	1			1	2	Nil
Hs.591642	BRCA1 associated RING domain 1	BARD1	1		1		2	Nil
Hs.592136	Topoisomerase (DNA) I	TOP1	1			1	2	Nil
Hs.59425	Nucleolar protein 9	NOL9	1		1		2	Nil
Hs.597656	MutS homolog 2, colon cancer, nonpolyposis type 1 (E. coli)	MSH2	1		1		2	Nil
Hs.645273	Synaptopodin 2-like	SYNPO2L	1	1			2	Nil
Hs.652324	KIAA1799 protein	KIAA1799	1	1		1	3	Nil
Hs.69360	Kinesin family member 2C	KIF2C	1		1		2	Nil
Hs.73625	Kinesin family member 20A	KIF20A	1		1		2	Nil
Hs.75318	Tubulin, alpha 1	TUBA4A	1	1			2	Nil
Hs.75514	Nucleoside phosphorylase	NP	1	1	1		3	Nil
Hs.80658	Uncoupling protein 2 (mitochondrial, proton carrier)	UCP2	1		1		2	Nil
Hs.80756	Betaine-homocysteine methyltransferase	BHMT	1	1			2	Nil
Hs.8198	Zinc finger protein 204	ZNF204	1			1	2	Nil
Hs.89497	Lamin B1	LMNB1	1		1		2	Nil
